# Supplementary material for: Heteroscedastic Ridge Regression Approaches for Genome-Wide Prediction With a Focus on Computational Efficiency and Accurate Effect Estimation
Source: G3 (Bethesda). 2014 Jan 21;4(3):539–46. doi: 10.1534/g3.113.010025 (PMC3962491; doi:10.1534/g3.113.010025)
Supplement: Supporting Information [file supp_g3.113.010025_FileS1.zip]

Archive with 6 entries (5 files):
- FileS1/fig-1.pdf
- FileS1/fig-1.phe
- FileS1/fig-1.pop
- FileS1/fig-1.R
- FileS1/output/
- FileS1/readme.txt
