# Supplementary material for: Heteroscedastic Ridge Regression Approaches for Genome-Wide Prediction With a Focus on Computational Efficiency and Accurate Effect Estimation
Source: G3 (Bethesda). 2014 Jan 21;4(3):539–46. doi: 10.1534/g3.113.010025 (PMC3962491; doi:10.1534/g3.113.010025)
Supplement: Supporting Information [file supp_g3.113.010025_FileS1.zip › FileS1/fig-1.phe]

ii	yy
5686308	4.52
5686425	4.81
5686524	4.73
5686525	4.68
5686536	4.61
5686537	4.56
5686545	4.42
5686575	4.61
5686576	4.19
5686588	4.46
5686607	4.33
5686616	4.52
5686762	4.61
5686781	4.23
5686789	4.58
5687013	5.02
5687078	4.14
5837127	4.4
5894489	4.48
5894612	4.73
5894613	4.64
5894654	5.15
5894734	4.39
5894794	4.83
5894821	4.54
5894824	4.49
5894925	4.66
5894989	5.05
5894991	4.93
5894993	4.75
5894994	4.87
5895167	4.63
5895168	4.75
5895196	4.41
5895231	5.07
5895244	4.26
5895245	4.4
5895310	4.53
5895317	4.45
5895324	4.63
5895340	4.71
5895341	4.71
5895347	4.64
5999744	5.02
5999769	5.38
5999771	5.35
5999774	5.83
5999775	5.86
5999777	5.9
5999779	4.25
5999807	4.86
5999816	5.26
5999827	4.91
5999830	5.13
5999831	4.99
5999832	5.05
5999851	5.16
5999852	5.17
5999854	5.16
5999901	4.82
5999926	4.74
5999927	4.51
5999950	4.77
5999956	4.92
5999970	5.14
5999972	4.99
5999978	4.94
5999980	5.38
5999983	5.13
5999984	5.2
5999986	5.32
5999988	5.05
5999989	5.55
6000027	5.04
6000031	5.04
6000032	5.02
6000034	5.17
6000039	5.3
6000047	5.16
6000050	5.24
6000051	5.2
6000054	5.18
6000055	5.31
6000058	5.27
6000059	5.39
6000061	5.32
6000063	5.23
6000067	5.45
6000069	5.38
6000075	5.42
6000078	5.22
6000083	5.25
6000085	5.33
6000091	5.14
6000092	5.29
6000101	4.56
6000102	5.35
6000104	5.42
6000105	5.5
6000107	5.36
6000110	5.53
6000113	5.4
6000115	5.39
6000116	5.41
6000118	5.42
6000120	5.41
6000121	4.6
6000123	5.29
6000141	5.09
6000174	5.33
6000212	5.33
6000215	5.08
6000218	5.36
6000219	5.33
6000227	5.23
6000229	5.29
6000230	5.14
6000234	5.36
6000238	5.22
6000240	5.29
6000246	4.97
6000253	4.98
6000254	5.04
6000260	5.25
6000261	5.25
6000264	5.32
6000269	5.23
6000319	5.25
6000323	5.22
6000325	5.15
6000327	4.66
6000329	4.93
6000330	4.83
6000353	5.09
6000354	5.2
6000355	5.51
6000359	5.04
6000363	5.08
6000365	5.17
6000368	5.16
6000370	4.86
6000375	5.17
6000376	5.43
6000384	4.96
6000387	4.85
6000390	4.99
6000392	5.02
6000396	5.11
6000399	5
6000404	5.32
6000482	4.93
6000537	5.41
6000543	4.81
6000547	5.06
6000566	5.14
6000598	4.83
6000614	5.06
6000617	5.41
6000619	5.18
6000623	5.25
6000626	5.22
6000629	5.11
6000630	4.83
6000632	4.37
6000642	5.25
6000648	5.14
6000673	5.1
6000674	4.69
6000684	5.1
6000696	4.8
6000699	5.14
6000707	5
6000714	5.27
6000729	5.21
6000734	5.09
6000813	5.32
6000825	5.26
6000828	5.22
6000863	5.42
6000864	4.76
6000866	5.48
6000868	4.84
6000878	4.71
6000899	4.92
6000906	5.35
6000909	5.41
6000917	5.48
6000922	5.71
6000930	5.19
6000940	4.95
6000943	4.61
6000965	5.17
6000967	5.72
6000970	4.99
6000973	5.26
6000993	5.17
6000999	5.21
6001006	5.3
6001013	5.36
6001014	5.53
6001016	5.24
6001019	5.39
6001042	5.11
6001043	5.17
6001045	5.18
6001054	5.08
6001056	5.31
6001062	5.11
6001066	4.91
6001072	5.21
6001074	5.02
6001075	4.94
6001077	4.9
6001081	4.94
6001082	4.83
6001087	5.31
6001089	5.48
6001090	5.48
6001091	5.36
6001093	5.74
6001104	5.37
6001107	4.57
6001115	4.8
6001118	4.5
6001122	4.76
6001124	5.29
6001129	4.84
6001137	5.1
6001138	5.14
6001141	4.86
6001155	4.97
6001159	4.81
6001166	4.41
6001172	5.19
6001175	5.05
6001178	5.14
6001179	5.42
6001210	5.25
6001212	5.12
6001216	4.74
6001221	4.77
6001226	5.28
6001232	5.1
6001235	5.31
6001237	4.72
6001239	4.96
6001240	4.9
6001241	5.01
6001242	4.54
6001247	5.03
6001280	4.94
6001290	4.76
6001298	4.1
6001305	5.22
6001311	4.76
6001330	4.87
6001357	5.07
6001361	5.08
6001364	4.91
6001366	4.85
6001386	5.21
6001389	5.05
6001392	5.16
6001418	4.94
6001420	4.85
6001439	5.3
6001454	5.24
6001457	4.8
6001467	5.39
6001472	5.22
6001475	5.25
6001490	4.92
6001524	4.78
6001525	5.4
6001528	5.49
6001548	5.23
6001549	5.11
6001552	5.3
6001556	5.32
6001594	5.1
6001604	5.05
6001639	5.38
6001641	5.08
6001642	5.11
6001643	5.48
6001645	5.13
6001646	5.1
6001654	5.23
6001669	5.09
6001673	5.21
6001674	5.08
6001675	5.32
6001720	4.84
6001766	5.26
6001767	5.32
6001768	4.97
6001793	5.25
6001801	4.83
6001809	5.12
6001847	4.91
6001864	5.07
6001910	5.16
6001911	4.86
6001912	5.03
6001938	5.1
6001966	5.22
