# Supplementary material for: Heteroscedastic Ridge Regression Approaches for Genome-Wide Prediction With a Focus on Computational Efficiency and Accurate Effect Estimation
Source: G3 (Bethesda). 2014 Jan 21;4(3):539–46. doi: 10.1534/g3.113.010025 (PMC3962491; doi:10.1534/g3.113.010025)
Supplement: Supporting Information [file supp_g3.113.010025_FileS1.zip › FileS1/fig-1.pop]

5686308	5686425	5686524	5686525	5686536	5686537	5686545	5686575	5686576	5686588	5686607	5686616	5686762	5686781	5686789	5687013	5687078	5837127	5894489	5894612	5894613	5894654	5894734	5894794	5894821	5894824	5894925	5894989	5894991	5894993	5894994	5895167	5895168	5895196	5895231	5895244	5895245	5895310	5895317	5895324	5895340	5895341	5895347	5999744	5999769	5999771	5999774	5999775	5999777	5999779
wPt.5167	1/1	1/1	1/1	1/1	1/1	1/1	1/1	1/1	1/1	1/1	1/1	1/1	1/1	2/2	2/2	2/2	1/1	1/1	1/1	1/1	1/1	2/2	1/1	1/1	1/1	1/1	1/1	1/1	1/1	1/1	1/1	1/1	1/1	1/1	1/1	1/1	1/1	1/1	1/1	1/1	1/1	1/1	1/1	1/1	1/1	1/1	1/1	1/1	1/1
wPt.667814	1/1	1/1	1/1	1/1	1/1	1/1	1/1	1/1	1/1	1/1	1/1	1/1	1/1	2/2	2/2	2/2	1/1	1/1	1/1	1/1	1/1	2/2	1/1	1/1	1/1	1/1	1/1	1/1	1/1	1/1	1/1	1/1	1/1	1/1	1/1	1/1	1/1	1/1	1/1	1/1	1/1	1/1	1/1	1/1	1/1	1/1	1/1	1/1	1/1
wPt.3698	1/1	1/1	1/1	1/1	2/2	2/2	1/1	1/1	1/1	2/2	2/2	2/2	1/1	1/1	1/1	1/1	1/1	1/1	2/2	2/2	2/2	1/1	1/1	1/1	1/1	1/1	2/2	1/1	1/1	1/1	1/1	1/1	1/1	1/1	1/1	1/1	1/1	1/1	1/1	1/1	1/1	1/1	1/1	1/1	1/1	1/1	1/1	1/1	1/1
wPt.730408	1/1	1/1	1/1	1/1	2/2	2/2	1/1	1/1	1/1	2/2	2/2	2/2	1/1	1/1	1/1	1/1	1/1	1/1	2/2	2/2	2/2	1/1	1/1	1/1	1/1	1/1	2/2	1/1	1/1	1/1	1/1	1/1	1/1	1/1	1/1	1/1	1/1	2/2	1/1	1/1	1/1	1/1	1/1	1/1	1/1	1/1	1/1	1/1	1/1
wPt.731090	1/1	1/1	1/1	1/1	1/1	1/1	2/2	1/1	2/2	1/1	1/1	1/1	1/1	2/2	1/1	1/1	1/1	1/1	2/2	1/1	1/1	2/2	1/1	1/1	2/2	2/2	1/1	1/1	1/1	1/1	1/1	2/2	2/2	2/2	1/1	1/1	2/2	1/1	1/1	1/1	1/1	1/1	1/1	1/1	1/1	2/2	2/2	2/2	1/1
wPt.4801	1/1	1/1	1/1	1/1	1/1	1/1	1/1	1/1	1/1	1/1	1/1	1/1	1/1	1/1	1/1	1/1	1/1	1/1	1/1	2/2	1/1	1/1	2/2	1/1	1/1	1/1	1/1	1/1	1/1	1/1	1/1	1/1	1/1	1/1	2/2	2/2	2/2	1/1	1/1	1/1	1/1	1/1	1/1	1/1	1/1	1/1	1/1	1/1	1/1
wPt.9429	1/1	1/1	1/1	1/1	1/1	1/1	1/1	1/1	1/1	2/2	1/1	1/1	1/1	1/1	1/1	1/1	1/1	1/1	1/1	1/1	1/1	1/1	1/1	1/1	1/1	1/1	1/1	1/1	1/1	1/1	1/1	1/1	1/1	1/1	2/2	2/2	2/2	1/1	1/1	1/1	1/1	1/1	1/1	1/1	1/1	1/1	1/1	1/1	1/1
wPt.1582	1/1	1/1	1/1	1/1	1/1	1/1	1/1	1/1	1/1	1/1	1/1	1/1	2/2	2/2	1/1	1/1	1/1	1/1	1/1	1/1	1/1	1/1	1/1	1/1	1/1	1/1	1/1	2/2	2/2	2/2	1/1	1/1	1/1	1/1	1/1	1/1	1/1	1/1	1/1	2/2	2/2	2/2	2/2	1/1	1/1	1/1	2/2	2/2	2/2
wPt.4408	1/1	2/2	1/1	1/1	1/1	1/1	1/1	1/1	1/1	1/1	2/2	2/2	1/1	2/2	2/2	2/2	2/2	1/1	1/1	2/2	2/2	2/2	2/2	2/2	1/1	1/1	1/1	2/2	1/1	1/1	1/1	1/1	1/1	2/2	1/1	2/2	1/1	2/2	2/2	1/1	1/1	1/1	2/2	1/1	1/1	1/1	1/1	1/1	1/1
wPt.671698	2/2	2/2	2/2	2/2	2/2	2/2	2/2	2/2	2/2	1/1	1/1	1/1	2/2	2/2	2/2	1/1	2/2	2/2	1/1	2/2	2/2	1/1	1/1	1/1	1/1	2/2	2/2	2/2	2/2	1/1	2/2	1/1	1/1	2/2	1/1	1/1	1/1	2/2	2/2	2/2	1/1	1/1	1/1	2/2	1/1	1/1	1/1	1/1	1/1
wPt.731843	2/2	2/2	2/2	2/2	2/2	2/2	2/2	2/2	2/2	1/1	1/1	1/1	2/2	1/1	1/1	1/1	2/2	2/2	1/1	2/2	2/2	1/1	1/1	1/1	1/1	1/1	2/2	2/2	2/2	1/1	2/2	1/1	1/1	2/2	1/1	1/1	1/1	2/2	2/2	2/2	1/1	1/1	1/1	2/2	1/1	1/1	1/1	1/1	1/1
wPt.2150	1/1	1/1	1/1	1/1	1/1	1/1	1/1	1/1	1/1	2/2	2/2	2/2	2/2	1/1	2/2	1/1	1/1	1/1	1/1	1/1	1/1	1/1	1/1	1/1	1/1	1/1	1/1	1/1	1/1	1/1	1/1	1/1	1/1	2/2	1/1	1/1	1/1	1/1	1/1	1/1	1/1	1/1	1/1	1/1	1/1	1/1	2/2	2/2	1/1
wPt.5660	1/1	2/2	1/1	1/1	1/1	1/1	1/1	1/1	1/1	1/1	2/2	2/2	1/1	2/2	2/2	2/2	2/2	1/1	1/1	2/2	2/2	2/2	2/2	2/2	1/1	1/1	1/1	2/2	1/1	2/2	1/1	1/1	1/1	2/2	1/1	2/2	1/1	2/2	2/2	2/2	1/1	1/1	2/2	1/1	1/1	1/1	1/1	1/1	1/1
wPt.9938	1/1	2/2	1/1	1/1	1/1	1/1	1/1	1/1	1/1	1/1	2/2	2/2	1/1	2/2	2/2	2/2	2/2	1/1	1/1	2/2	2/2	2/2	2/2	2/2	1/1	1/1	1/1	2/2	1/1	1/1	1/1	1/1	1/1	2/2	1/1	2/2	1/1	2/2	2/2	1/1	1/1	1/1	2/2	1/1	1/1	1/1	1/1	1/1	1/1
wPt.4666	2/2	2/2	2/2	2/2	2/2	2/2	2/2	2/2	2/2	1/1	1/1	1/1	1/1	2/2	1/1	2/2	2/2	2/2	1/1	2/2	2/2	1/1	1/1	1/1	1/1	1/1	2/2	2/2	2/2	1/1	2/2	1/1	1/1	1/1	1/1	1/1	1/1	2/2	2/2	2/2	1/1	1/1	1/1	2/2	2/2	2/2	1/1	1/1	2/2
wPt.730885	1/1	2/2	1/1	1/1	1/1	1/1	1/1	1/1	1/1	1/1	2/2	2/2	1/1	2/2	2/2	2/2	2/2	1/1	1/1	2/2	2/2	2/2	2/2	2/2	1/1	1/1	1/1	2/2	1/1	1/1	1/1	1/1	1/1	2/2	1/1	2/2	1/1	2/2	2/2	2/2	1/1	2/2	2/2	1/1	1/1	1/1	1/1	1/1	1/1
wPt.2847	1/1	2/2	1/1	1/1	1/1	1/1	1/1	1/1	1/1	1/1	2/2	2/2	1/1	2/2	2/2	2/2	2/2	1/1	1/1	2/2	2/2	2/2	2/2	2/2	1/1	1/1	1/1	2/2	1/1	1/1	1/1	1/1	1/1	2/2	1/1	2/2	1/1	2/2	2/2	2/2	1/1	2/2	2/2	1/1	1/1	1/1	1/1	1/1	1/1
wPt.664586	2/2	2/2	2/2	2/2	2/2	2/2	2/2	2/2	2/2	1/1	1/1	1/1	1/1	2/2	1/1	2/2	2/2	2/2	1/1	2/2	2/2	1/1	1/1	1/1	1/1	1/1	2/2	2/2	2/2	1/1	2/2	1/1	1/1	1/1	1/1	1/1	1/1	2/2	2/2	2/2	1/1	1/1	1/1	2/2	2/2	2/2	1/1	1/1	2/2
wPt.731412	2/2	2/2	2/2	2/2	2/2	2/2	2/2	2/2	2/2	1/1	1/1	1/1	1/1	2/2	1/1	2/2	2/2	2/2	1/1	2/2	2/2	1/1	1/1	1/1	1/1	1/1	2/2	2/2	2/2	1/1	2/2	1/1	1/1	1/1	1/1	1/1	1/1	2/2	2/2	2/2	1/1	1/1	1/1	2/2	2/2	2/2	1/1	1/1	2/2
wPt.667252	1/1	2/2	1/1	1/1	1/1	1/1	1/1	1/1	1/1	1/1	2/2	2/2	1/1	2/2	2/2	2/2	2/2	1/1	1/1	2/2	2/2	2/2	2/2	2/2	1/1	1/1	1/1	2/2	1/1	2/2	1/1	1/1	1/1	2/2	1/1	2/2	1/1	2/2	2/2	2/2	1/1	2/2	2/2	1/1	1/1	1/1	1/1	1/1	1/1
wPt.1924	2/2	1/1	1/1	1/1	1/1	1/1	2/2	1/1	2/2	1/1	1/1	1/1	1/1	2/2	1/1	2/2	1/1	2/2	1/1	1/1	1/1	1/1	2/2	1/1	2/2	2/2	1/1	1/1	1/1	1/1	1/1	1/1	1/1	1/1	2/2	2/2	2/2	1/1	1/1	1/1	1/1	1/1	1/1	2/2	1/1	1/1	1/1	1/1	1/1
wPt.666616	2/2	1/1	2/2	2/2	2/2	2/2	1/1	2/2	1/1	1/1	1/1	1/1	1/1	1/1	1/1	2/2	2/2	1/1	1/1	2/2	2/2	2/2	2/2	2/2	1/1	1/1	1/1	2/2	2/2	2/2	1/1	1/1	1/1	2/2	1/1	2/2	1/1	2/2	2/2	2/2	2/2	2/2	2/2	1/1	1/1	1/1	1/1	1/1	1/1
tPt.5413	1/1	2/2	1/1	1/1	1/1	1/1	2/2	1/1	2/2	2/2	1/1	1/1	1/1	2/2	1/1	2/2	2/2	2/2	1/1	1/1	1/1	1/1	1/1	2/2	1/1	1/1	2/2	1/1	1/1	1/1	1/1	1/1	1/1	1/1	2/2	2/2	2/2	1/1	1/1	2/2	1/1	1/1	1/1	2/2	2/2	1/1	1/1	1/1	1/1
wPt.734054	1/1	1/1	2/2	2/2	2/2	2/2	1/1	1/1	1/1	2/2	2/2	2/2	2/2	1/1	1/1	1/1	1/1	1/1	1/1	2/2	2/2	1/1	1/1	1/1	1/1	1/1	1/1	1/1	2/2	1/1	1/1	1/1	1/1	2/2	1/1	1/1	1/1	1/1	1/1	1/1	1/1	1/1	1/1	1/1	2/2	2/2	2/2	2/2	2/2
wPt.669484	2/2	1/1	1/1	1/1	1/1	1/1	2/2	1/1	2/2	1/1	1/1	1/1	1/1	2/2	1/1	2/2	1/1	2/2	1/1	1/1	1/1	1/1	2/2	1/1	2/2	2/2	1/1	1/1	1/1	1/1	1/1	1/1	1/1	1/1	2/2	2/2	2/2	1/1	1/1	1/1	1/1	1/1	1/1	2/2	1/1	1/1	1/1	1/1	1/1
wPt.667763	2/2	1/1	2/2	2/2	2/2	2/2	1/1	1/1	1/1	2/2	2/2	2/2	2/2	1/1	2/2	1/1	2/2	1/1	1/1	2/2	2/2	2/2	1/1	1/1	2/2	1/1	1/1	1/1	1/1	1/1	1/1	1/1	1/1	2/2	1/1	1/1	1/1	1/1	1/1	1/1	1/1	1/1	2/2	1/1	2/2	2/2	2/2	2/2	2/2
wPt.664968	1/1	2/2	1/1	1/1	1/1	1/1	2/2	1/1	2/2	2/2	2/2	2/2	2/2	1/1	2/2	2/2	2/2	1/1	2/2	2/2	2/2	2/2	1/1	2/2	2/2	2/2	2/2	2/2	2/2	2/2	1/1	2/2	2/2	1/1	1/1	2/2	1/1	1/1	1/1	2/2	2/2	2/2	2/2	1/1	1/1	1/1	1/1	1/1	1/1
wPt.731282	1/1	2/2	1/1	1/1	1/1	1/1	2/2	1/1	2/2	2/2	2/2	2/2	2/2	1/1	2/2	2/2	2/2	1/1	2/2	2/2	2/2	2/2	1/1	2/2	2/2	2/2	2/2	2/2	2/2	2/2	1/1	2/2	2/2	1/1	1/1	2/2	1/1	1/1	1/1	2/2	2/2	2/2	2/2	1/1	1/1	1/1	1/1	1/1	2/2
wPt.8172	2/2	2/2	2/2	2/2	2/2	2/2	2/2	1/1	1/1	1/1	2/2	2/2	2/2	1/1	1/1	2/2	1/1	1/1	2/2	2/2	2/2	1/1	1/1	2/2	1/1	1/1	2/2	1/1	1/1	1/1	1/1	2/2	2/2	2/2	1/1	1/1	1/1	2/2	2/2	2/2	2/2	2/2	2/2	1/1	1/1	1/1	1/1	1/1	2/2
wPt.664972	1/1	2/2	1/1	1/1	1/1	1/1	2/2	1/1	2/2	2/2	2/2	2/2	2/2	1/1	2/2	2/2	2/2	1/1	2/2	2/2	2/2	2/2	1/1	2/2	2/2	2/2	2/2	2/2	2/2	2/2	1/1	2/2	2/2	1/1	1/1	2/2	1/1	1/1	1/1	2/2	2/2	2/2	2/2	1/1	1/1	1/1	1/1	1/1	1/1
wPt.2527	2/2	2/2	1/1	1/1	1/1	1/1	2/2	2/2	2/2	1/1	1/1	1/1	1/1	2/2	1/1	2/2	1/1	2/2	1/1	2/2	2/2	1/1	2/2	1/1	2/2	2/2	1/1	1/1	1/1	1/1	1/1	1/1	1/1	1/1	2/2	2/2	2/2	2/2	2/2	2/2	1/1	1/1	1/1	2/2	1/1	1/1	1/1	1/1	1/1
wPt.668205	2/2	2/2	2/2	2/2	1/1	1/1	1/1	2/2	1/1	1/1	2/2	2/2	1/1	2/2	1/1	1/1	2/2	1/1	1/1	1/1	1/1	2/2	2/2	1/1	1/1	1/1	1/1	1/1	1/1	1/1	2/2	1/1	1/1	1/1	1/1	1/1	1/1	1/1	1/1	2/2	2/2	1/1	1/1	2/2	1/1	1/1	1/1	1/1	1/1
wPt.732520	2/2	1/1	1/1	1/1	1/1	1/1	2/2	1/1	2/2	1/1	1/1	1/1	1/1	2/2	1/1	2/2	1/1	2/2	2/2	2/2	2/2	2/2	2/2	1/1	2/2	2/2	1/1	1/1	1/1	1/1	1/1	1/1	1/1	2/2	2/2	2/2	2/2	2/2	2/2	1/1	1/1	2/2	2/2	2/2	1/1	1/1	1/1	1/1	1/1
wPt.744613	1/1	1/1	1/1	1/1	1/1	1/1	1/1	1/1	2/2	1/1	1/1	1/1	1/1	2/2	1/1	1/1	1/1	1/1	2/2	2/2	2/2	2/2	1/1	1/1	2/2	2/2	2/2	1/1	1/1	1/1	1/1	2/2	2/2	2/2	2/2	2/2	2/2	2/2	2/2	1/1	1/1	1/1	1/1	1/1	1/1	2/2	2/2	2/2	1/1
wPt.9592	2/2	2/2	1/1	1/1	1/1	1/1	2/2	1/1	2/2	1/1	1/1	1/1	2/2	1/1	1/1	2/2	2/2	2/2	2/2	1/1	1/1	2/2	1/1	2/2	2/2	1/1	1/1	2/2	2/2	2/2	1/1	2/2	2/2	2/2	1/1	1/1	1/1	2/2	2/2	2/2	2/2	2/2	2/2	1/1	1/1	1/1	1/1	1/1	1/1
wPt.730618	2/2	1/1	1/1	1/1	1/1	1/1	2/2	1/1	2/2	1/1	1/1	1/1	1/1	2/2	1/1	2/2	1/1	2/2	1/1	2/2	2/2	2/2	2/2	1/1	2/2	2/2	1/1	1/1	1/1	1/1	1/1	1/1	1/1	2/2	2/2	2/2	2/2	2/2	2/2	1/1	1/1	2/2	2/2	2/2	1/1	1/1	1/1	1/1	1/1
wPt.6709	2/2	1/1	1/1	1/1	1/1	1/1	2/2	1/1	2/2	1/1	1/1	1/1	1/1	2/2	1/1	2/2	2/2	2/2	1/1	2/2	2/2	1/1	2/2	1/1	2/2	2/2	1/1	1/1	1/1	1/1	1/1	1/1	1/1	2/2	2/2	2/2	2/2	2/2	2/2	1/1	1/1	2/2	2/2	2/2	1/1	1/1	1/1	1/1	1/1
wPt.1011	1/1	1/1	1/1	1/1	1/1	1/1	2/2	1/1	2/2	1/1	1/1	1/1	1/1	2/2	1/1	1/1	1/1	1/1	2/2	2/2	2/2	2/2	1/1	1/1	2/2	2/2	2/2	1/1	1/1	1/1	1/1	2/2	2/2	2/2	2/2	2/2	2/2	2/2	2/2	1/1	1/1	1/1	1/1	1/1	1/1	2/2	2/2	2/2	1/1
wPt.6853	1/1	1/1	1/1	1/1	1/1	1/1	2/2	1/1	2/2	1/1	1/1	1/1	1/1	2/2	1/1	1/1	1/1	1/1	2/2	2/2	2/2	2/2	1/1	1/1	2/2	2/2	2/2	1/1	1/1	1/1	1/1	2/2	2/2	2/2	2/2	2/2	2/2	2/2	2/2	1/1	1/1	1/1	1/1	1/1	1/1	2/2	2/2	2/2	1/1
wPt.3198	2/2	1/1	1/1	1/1	1/1	1/1	2/2	1/1	2/2	1/1	1/1	1/1	1/1	2/2	1/1	2/2	1/1	2/2	1/1	2/2	2/2	2/2	2/2	1/1	2/2	2/2	1/1	1/1	1/1	1/1	1/1	1/1	1/1	2/2	2/2	2/2	2/2	2/2	2/2	1/1	1/1	1/1	2/2	2/2	1/1	1/1	1/1	1/1	1/1
wPt.732946	1/1	1/1	1/1	1/1	2/2	2/2	1/1	1/1	2/2	2/2	2/2	2/2	1/1	2/2	2/2	1/1	2/2	2/2	1/1	2/2	2/2	2/2	2/2	1/1	2/2	2/2	1/1	2/2	2/2	2/2	2/2	1/1	1/1	1/1	1/1	1/1	1/1	1/1	1/1	1/1	1/1	1/1	1/1	2/2	2/2	2/2	2/2	2/2	1/1
wPt.734285	1/1	1/1	1/1	1/1	2/2	2/2	2/2	1/1	2/2	2/2	1/1	1/1	2/2	2/2	2/2	2/2	1/1	2/2	2/2	1/1	1/1	2/2	1/1	2/2	2/2	2/2	1/1	2/2	2/2	2/2	1/1	2/2	2/2	2/2	1/1	1/1	2/2	1/1	1/1	2/2	2/2	2/2	2/2	1/1	2/2	2/2	2/2	2/2	2/2
wPt.733820	1/1	1/1	1/1	1/1	2/2	2/2	2/2	1/1	2/2	2/2	1/1	1/1	2/2	2/2	2/2	2/2	1/1	2/2	2/2	1/1	1/1	2/2	1/1	2/2	2/2	2/2	1/1	2/2	2/2	2/2	1/1	2/2	2/2	2/2	1/1	1/1	2/2	1/1	1/1	2/2	2/2	2/2	2/2	1/1	2/2	1/1	2/2	2/2	2/2
wPt.669800	1/1	1/1	1/1	1/1	2/2	2/2	2/2	1/1	2/2	2/2	1/1	1/1	2/2	2/2	2/2	2/2	1/1	2/2	2/2	1/1	2/2	2/2	1/1	2/2	2/2	2/2	1/1	2/2	2/2	2/2	1/1	2/2	2/2	2/2	1/1	1/1	2/2	1/1	1/1	2/2	2/2	2/2	2/2	1/1	1/1	2/2	2/2	2/2	2/2
wPt.734288	1/1	1/1	1/1	1/1	2/2	2/2	2/2	1/1	2/2	2/2	1/1	1/1	2/2	2/2	2/2	2/2	1/1	2/2	2/2	1/1	1/1	2/2	1/1	2/2	2/2	2/2	1/1	2/2	2/2	2/2	1/1	2/2	2/2	2/2	1/1	1/1	2/2	1/1	1/1	2/2	2/2	2/2	2/2	1/1	1/1	2/2	1/1	1/1	2/2
wPt.666087	1/1	1/1	1/1	1/1	2/2	2/2	2/2	1/1	2/2	2/2	1/1	1/1	2/2	2/2	2/2	2/2	1/1	2/2	2/2	2/2	2/2	2/2	1/1	2/2	2/2	2/2	1/1	2/2	2/2	2/2	1/1	2/2	2/2	2/2	1/1	1/1	2/2	1/1	1/1	2/2	2/2	2/2	2/2	1/1	2/2	2/2	2/2	2/2	2/2
wPt.667288	1/1	1/1	1/1	1/1	2/2	2/2	2/2	1/1	2/2	2/2	1/1	1/1	2/2	2/2	2/2	2/2	1/1	2/2	2/2	1/1	1/1	2/2	1/1	2/2	2/2	2/2	1/1	2/2	2/2	2/2	1/1	2/2	2/2	2/2	1/1	1/1	2/2	1/1	1/1	2/2	2/2	2/2	2/2	1/1	2/2	2/2	2/2	2/2	2/2
wPt.732717	1/1	1/1	1/1	1/1	2/2	2/2	2/2	1/1	2/2	2/2	1/1	1/1	2/2	2/2	2/2	2/2	1/1	2/2	2/2	1/1	1/1	2/2	1/1	2/2	2/2	2/2	1/1	2/2	2/2	2/2	1/1	2/2	2/2	2/2	1/1	1/1	2/2	2/2	1/1	2/2	2/2	2/2	2/2	1/1	2/2	2/2	2/2	2/2	2/2
wPt.5316	1/1	1/1	1/1	2/2	1/1	1/1	2/2	1/1	2/2	2/2	2/2	2/2	1/1	1/1	1/1	1/1	1/1	1/1	2/2	1/1	1/1	1/1	1/1	1/1	2/2	2/2	2/2	1/1	1/1	1/1	1/1	2/2	2/2	1/1	2/2	1/1	2/2	1/1	1/1	1/1	1/1	1/1	1/1	2/2	2/2	2/2	1/1	1/1	1/1
wPt.0497	1/1	1/1	1/1	1/1	2/2	2/2	2/2	1/1	2/2	2/2	1/1	1/1	2/2	2/2	2/2	2/2	1/1	2/2	2/2	1/1	1/1	2/2	1/1	2/2	2/2	2/2	1/1	2/2	2/2	2/2	1/1	2/2	2/2	2/2	1/1	1/1	2/2	1/1	1/1	2/2	2/2	2/2	2/2	1/1	1/1	1/1	1/1	2/2	2/2
wPt.730902	1/1	1/1	1/1	1/1	2/2	2/2	2/2	1/1	2/2	2/2	1/1	1/1	2/2	2/2	1/1	2/2	1/1	2/2	2/2	1/1	1/1	1/1	1/1	2/2	2/2	2/2	1/1	2/2	2/2	2/2	1/1	2/2	2/2	2/2	1/1	1/1	2/2	1/1	1/1	2/2	2/2	2/2	2/2	1/1	2/2	2/2	2/2	2/2	2/2
wPt.732881	1/1	1/1	1/1	1/1	2/2	2/2	2/2	1/1	2/2	2/2	1/1	1/1	2/2	2/2	2/2	2/2	1/1	2/2	2/2	1/1	1/1	2/2	1/1	2/2	2/2	2/2	1/1	2/2	2/2	2/2	1/1	2/2	2/2	2/2	1/1	1/1	2/2	1/1	1/1	2/2	2/2	2/2	2/2	1/1	2/2	2/2	2/2	2/2	2/2
wPt.1010	1/1	1/1	1/1	1/1	2/2	2/2	2/2	1/1	2/2	2/2	1/1	1/1	2/2	2/2	2/2	2/2	1/1	2/2	2/2	1/1	1/1	1/1	1/1	2/2	2/2	2/2	1/1	2/2	2/2	2/2	1/1	2/2	2/2	2/2	1/1	1/1	2/2	1/1	1/1	2/2	2/2	2/2	2/2	1/1	2/2	2/2	2/2	2/2	2/2
wPt.3904	1/1	1/1	1/1	1/1	1/1	1/1	1/1	1/1	1/1	2/2	2/2	2/2	1/1	2/2	2/2	1/1	1/1	2/2	1/1	1/1	1/1	1/1	1/1	1/1	2/2	2/2	1/1	1/1	1/1	1/1	1/1	1/1	1/1	1/1	2/2	2/2	2/2	1/1	1/1	1/1	1/1	1/1	1/1	1/1	2/2	2/2	2/2	2/2	1/1
wPt.732377	1/1	1/1	1/1	1/1	2/2	2/2	2/2	1/1	2/2	2/2	1/1	1/1	2/2	2/2	2/2	2/2	1/1	2/2	2/2	1/1	1/1	2/2	1/1	2/2	2/2	2/2	1/1	2/2	2/2	2/2	1/1	2/2	2/2	2/2	1/1	1/1	2/2	1/1	1/1	2/2	2/2	2/2	2/2	1/1	2/2	2/2	2/2	2/2	2/2
wPt.3870	2/2	2/2	2/2	2/2	2/2	2/2	2/2	2/2	2/2	1/1	2/2	2/2	2/2	1/1	2/2	1/1	2/2	2/2	1/1	2/2	2/2	1/1	1/1	1/1	1/1	1/1	1/1	2/2	2/2	1/1	2/2	1/1	1/1	2/2	1/1	1/1	1/1	2/2	2/2	2/2	1/1	1/1	1/1	2/2	1/1	1/1	2/2	2/2	1/1
wPt.665174	2/2	2/2	2/2	2/2	2/2	2/2	2/2	2/2	2/2	2/2	2/2	2/2	2/2	1/1	2/2	1/1	2/2	2/2	1/1	2/2	2/2	1/1	1/1	1/1	1/1	1/1	1/1	2/2	2/2	1/1	2/2	1/1	1/1	2/2	1/1	1/1	1/1	2/2	2/2	2/2	1/1	1/1	1/1	2/2	1/1	1/1	2/2	2/2	1/1
wPt.666723	2/2	2/2	2/2	2/2	1/1	1/1	2/2	2/2	2/2	1/1	1/1	1/1	1/1	1/1	1/1	1/1	1/1	1/1	2/2	1/1	1/1	2/2	2/2	2/2	2/2	2/2	1/1	2/2	2/2	2/2	2/2	2/2	2/2	1/1	1/1	1/1	1/1	2/2	2/2	2/2	2/2	2/2	2/2	2/2	1/1	1/1	1/1	1/1	1/1
wPt.671596	2/2	2/2	2/2	2/2	2/2	2/2	2/2	2/2	2/2	2/2	2/2	2/2	2/2	1/1	2/2	1/1	2/2	2/2	1/1	2/2	2/2	1/1	1/1	1/1	1/1	1/1	1/1	2/2	2/2	1/1	2/2	1/1	1/1	1/1	1/1	1/1	1/1	2/2	2/2	2/2	1/1	1/1	1/1	2/2	1/1	1/1	2/2	2/2	1/1
wPt.730136	1/1	1/1	1/1	1/1	1/1	1/1	1/1	1/1	1/1	2/2	1/1	1/1	1/1	1/1	1/1	1/1	1/1	1/1	2/2	2/2	2/2	2/2	2/2	2/2	2/2	2/2	1/1	1/1	2/2	2/2	1/1	2/2	2/2	1/1	2/2	2/2	2/2	1/1	1/1	1/1	2/2	2/2	2/2	1/1	2/2	2/2	1/1	1/1	2/2
wPt.7339	2/2	2/2	2/2	2/2	2/2	2/2	1/1	2/2	1/1	1/1	2/2	2/2	2/2	1/1	1/1	1/1	2/2	2/2	1/1	2/2	2/2	1/1	2/2	2/2	1/1	1/1	1/1	2/2	2/2	2/2	2/2	1/1	1/1	2/2	1/1	2/2	1/1	2/2	2/2	2/2	2/2	2/2	2/2	1/1	1/1	1/1	2/2	2/2	2/2
wPt.729972	2/2	2/2	2/2	2/2	2/2	2/2	2/2	2/2	2/2	2/2	2/2	2/2	2/2	1/1	2/2	1/1	2/2	2/2	1/1	1/1	1/1	1/1	1/1	1/1	1/1	1/1	2/2	2/2	2/2	1/1	2/2	1/1	1/1	2/2	1/1	1/1	1/1	2/2	2/2	2/2	1/1	1/1	1/1	2/2	1/1	1/1	2/2	2/2	1/1
wPt.734078	2/2	2/2	2/2	2/2	2/2	2/2	2/2	2/2	2/2	1/1	1/1	1/1	1/1	2/2	1/1	2/2	1/1	1/1	2/2	2/2	2/2	2/2	2/2	2/2	2/2	2/2	1/1	2/2	2/2	2/2	2/2	2/2	2/2	1/1	1/1	1/1	1/1	2/2	2/2	2/2	2/2	2/2	2/2	2/2	2/2	2/2	1/1	1/1	1/1
wPt.667155	2/2	2/2	1/1	1/1	1/1	1/1	2/2	2/2	2/2	1/1	1/1	1/1	1/1	2/2	2/2	2/2	2/2	1/1	2/2	1/1	1/1	2/2	2/2	2/2	2/2	2/2	1/1	2/2	2/2	2/2	2/2	2/2	2/2	1/1	1/1	1/1	1/1	2/2	2/2	2/2	2/2	2/2	2/2	2/2	1/1	1/1	1/1	2/2	2/2
wPt.665590	1/1	1/1	2/2	2/2	1/1	1/1	1/1	2/2	1/1	2/2	1/1	1/1	2/2	2/2	2/2	1/1	1/1	1/1	1/1	1/1	1/1	1/1	2/2	1/1	1/1	1/1	1/1	1/1	1/1	1/1	2/2	1/1	1/1	1/1	2/2	2/2	2/2	1/1	1/1	1/1	1/1	1/1	1/1	2/2	2/2	2/2	2/2	2/2	1/1
wPt.732616	2/2	1/1	2/2	2/2	1/1	1/1	1/1	2/2	1/1	1/1	2/2	2/2	1/1	1/1	1/1	1/1	2/2	2/2	1/1	2/2	2/2	1/1	2/2	1/1	1/1	1/1	2/2	1/1	1/1	1/1	2/2	1/1	1/1	1/1	2/2	2/2	1/1	2/2	2/2	1/1	1/1	1/1	1/1	2/2	1/1	1/1	1/1	1/1	1/1
wPt.671790	1/1	1/1	2/2	2/2	2/2	2/2	1/1	1/1	1/1	2/2	2/2	2/2	1/1	2/2	2/2	2/2	2/2	1/1	2/2	1/1	1/1	2/2	1/1	2/2	1/1	1/1	2/2	2/2	2/2	2/2	2/2	2/2	2/2	2/2	1/1	1/1	1/1	1/1	1/1	1/1	2/2	2/2	2/2	1/1	2/2	2/2	2/2	2/2	2/2
wPt.7147	2/2	1/1	2/2	2/2	1/1	1/1	1/1	2/2	1/1	1/1	2/2	2/2	1/1	1/1	1/1	1/1	2/2	2/2	1/1	2/2	2/2	1/1	2/2	1/1	1/1	1/1	2/2	1/1	1/1	1/1	2/2	1/1	1/1	1/1	2/2	2/2	1/1	2/2	2/2	1/1	1/1	1/1	1/1	2/2	1/1	1/1	1/1	1/1	1/1
wPt.666776	1/1	1/1	2/2	2/2	2/2	2/2	1/1	1/1	1/1	2/2	2/2	2/2	1/1	2/2	2/2	2/2	2/2	1/1	2/2	1/1	1/1	2/2	1/1	2/2	1/1	1/1	2/2	2/2	2/2	2/2	2/2	2/2	2/2	2/2	1/1	1/1	1/1	1/1	1/1	1/1	2/2	2/2	2/2	1/1	2/2	2/2	2/2	2/2	2/2
wPt.6005	2/2	1/1	2/2	2/2	1/1	1/1	1/1	2/2	1/1	1/1	2/2	2/2	1/1	1/1	1/1	1/1	2/2	2/2	1/1	2/2	2/2	1/1	2/2	1/1	1/1	1/1	2/2	1/1	1/1	1/1	2/2	1/1	1/1	1/1	2/2	2/2	1/1	2/2	2/2	1/1	1/1	1/1	1/1	2/2	1/1	1/1	1/1	1/1	1/1
wPt.741357	1/1	1/1	2/2	2/2	2/2	2/2	1/1	1/1	1/1	2/2	2/2	2/2	1/1	2/2	2/2	2/2	2/2	1/1	2/2	1/1	1/1	2/2	1/1	2/2	1/1	1/1	2/2	2/2	2/2	2/2	2/2	2/2	2/2	2/2	1/1	1/1	1/1	1/1	1/1	1/1	2/2	2/2	2/2	1/1	2/2	2/2	2/2	2/2	2/2
wPt.664778	1/1	1/1	2/2	2/2	2/2	2/2	1/1	1/1	1/1	2/2	2/2	2/2	1/1	2/2	2/2	2/2	2/2	1/1	2/2	1/1	1/1	2/2	1/1	2/2	1/1	1/1	2/2	2/2	2/2	2/2	2/2	2/2	2/2	2/2	1/1	1/1	1/1	1/1	1/1	1/1	2/2	2/2	2/2	1/1	2/2	2/2	2/2	2/2	2/2
wPt.4676	1/1	1/1	2/2	2/2	2/2	2/2	1/1	1/1	1/1	2/2	2/2	2/2	1/1	2/2	2/2	2/2	2/2	1/1	2/2	1/1	1/1	2/2	1/1	2/2	1/1	1/1	2/2	2/2	2/2	2/2	2/2	2/2	2/2	2/2	1/1	1/1	1/1	1/1	1/1	1/1	2/2	2/2	2/2	1/1	2/2	2/2	2/2	2/2	2/2
wPt.9317	1/1	1/1	2/2	2/2	2/2	2/2	1/1	1/1	1/1	2/2	2/2	2/2	1/1	1/1	2/2	1/1	2/2	1/1	2/2	1/1	1/1	2/2	1/1	2/2	1/1	1/1	2/2	2/2	2/2	2/2	2/2	2/2	2/2	2/2	1/1	1/1	1/1	1/1	1/1	1/1	2/2	2/2	2/2	1/1	2/2	2/2	2/2	2/2	2/2
wPt.734027	2/2	1/1	2/2	2/2	1/1	1/1	2/2	1/1	2/2	1/1	1/1	1/1	1/1	1/1	1/1	1/1	1/1	1/1	2/2	2/2	2/2	2/2	2/2	2/2	2/2	2/2	1/1	2/2	2/2	2/2	2/2	2/2	2/2	1/1	2/2	2/2	2/2	2/2	2/2	1/1	2/2	2/2	2/2	2/2	2/2	2/2	1/1	1/1	2/2
wPt.8016	2/2	2/2	2/2	2/2	2/2	2/2	2/2	2/2	2/2	2/2	2/2	2/2	1/1	1/1	1/1	1/1	2/2	2/2	2/2	2/2	2/2	1/1	2/2	2/2	2/2	2/2	2/2	1/1	1/1	1/1	1/1	2/2	2/2	2/2	2/2	2/2	2/2	2/2	2/2	1/1	1/1	1/1	1/1	2/2	2/2	2/2	1/1	1/1	1/1
wPt.667260	2/2	2/2	1/1	1/1	1/1	1/1	2/2	2/2	2/2	1/1	1/1	1/1	1/1	2/2	1/1	2/2	2/2	2/2	2/2	1/1	1/1	2/2	2/2	2/2	2/2	2/2	2/2	2/2	2/2	2/2	2/2	2/2	2/2	1/1	2/2	2/2	2/2	2/2	2/2	2/2	2/2	2/2	2/2	2/2	1/1	1/1	1/1	1/1	1/1
wPt.667172	2/2	2/2	1/1	1/1	1/1	1/1	2/2	2/2	2/2	1/1	1/1	1/1	1/1	2/2	1/1	2/2	2/2	2/2	2/2	1/1	1/1	2/2	2/2	2/2	2/2	2/2	2/2	2/2	2/2	2/2	2/2	2/2	2/2	1/1	2/2	2/2	2/2	2/2	2/2	2/2	2/2	2/2	2/2	2/2	1/1	1/1	1/1	1/1	1/1
wPt.668236	2/2	2/2	1/1	1/1	1/1	1/1	2/2	2/2	2/2	1/1	1/1	1/1	1/1	2/2	1/1	2/2	2/2	2/2	2/2	1/1	1/1	2/2	2/2	2/2	2/2	2/2	2/2	2/2	2/2	2/2	2/2	2/2	2/2	1/1	2/2	2/2	2/2	2/2	2/2	2/2	2/2	2/2	2/2	2/2	1/1	1/1	1/1	1/1	1/1
wPt.6654	2/2	2/2	2/2	2/2	1/1	1/1	2/2	2/2	2/2	1/1	1/1	1/1	2/2	2/2	2/2	2/2	2/2	2/2	2/2	1/1	1/1	2/2	2/2	2/2	2/2	2/2	1/1	2/2	2/2	2/2	2/2	2/2	2/2	2/2	1/1	1/1	1/1	2/2	2/2	2/2	2/2	2/2	2/2	2/2	2/2	2/2	2/2	2/2	2/2
wPt.669563	2/2	2/2	2/2	2/2	1/1	1/1	2/2	2/2	2/2	2/2	1/1	1/1	1/1	2/2	2/2	2/2	2/2	2/2	2/2	1/1	1/1	2/2	1/1	2/2	2/2	2/2	1/1	2/2	2/2	2/2	2/2	2/2	2/2	2/2	1/1	2/2	1/1	2/2	2/2	2/2	2/2	2/2	2/2	2/2	2/2	2/2	2/2	2/2	2/2
wPt.8347	2/2	2/2	2/2	2/2	1/1	1/1	2/2	2/2	2/2	2/2	1/1	1/1	1/1	2/2	2/2	2/2	2/2	2/2	2/2	1/1	1/1	2/2	1/1	2/2	2/2	2/2	1/1	2/2	2/2	2/2	2/2	2/2	2/2	2/2	1/1	2/2	1/1	2/2	2/2	2/2	2/2	2/2	2/2	2/2	2/2	2/2	2/2	2/2	2/2
wPt.4765	2/2	2/2	2/2	2/2	1/1	1/1	2/2	2/2	2/2	2/2	1/1	1/1	1/1	2/2	1/1	2/2	2/2	2/2	2/2	1/1	1/1	2/2	1/1	2/2	2/2	2/2	1/1	2/2	2/2	2/2	2/2	2/2	2/2	2/2	1/1	2/2	1/1	2/2	2/2	2/2	2/2	2/2	2/2	2/2	2/2	2/2	2/2	2/2	2/2
wPt.667634	2/2	2/2	2/2	2/2	1/1	1/1	2/2	2/2	2/2	2/2	1/1	1/1	1/1	2/2	2/2	2/2	2/2	2/2	2/2	1/1	1/1	2/2	1/1	2/2	2/2	2/2	1/1	2/2	2/2	2/2	2/2	2/2	2/2	2/2	1/1	2/2	1/1	2/2	2/2	2/2	2/2	2/2	2/2	2/2	2/2	2/2	2/2	2/2	2/2
wPt.665725	2/2	2/2	2/2	2/2	1/1	1/1	2/2	1/1	2/2	2/2	2/2	2/2	2/2	2/2	1/1	2/2	2/2	2/2	1/1	1/1	1/1	2/2	2/2	2/2	2/2	1/1	1/1	2/2	2/2	2/2	2/2	2/2	2/2	2/2	2/2	2/2	2/2	2/2	2/2	2/2	2/2	2/2	2/2	2/2	2/2	2/2	2/2	2/2	2/2
wPt.667984	2/2	2/2	2/2	2/2	2/2	2/2	2/2	2/2	2/2	2/2	2/2	2/2	2/2	2/2	2/2	2/2	2/2	2/2	2/2	2/2	2/2	2/2	1/1	2/2	2/2	2/2	2/2	2/2	2/2	2/2	2/2	2/2	2/2	2/2	1/1	1/1	1/1	2/2	2/2	2/2	2/2	2/2	2/2	2/2	2/2	2/2	2/2	2/2	1/1
wPt.6074	2/2	2/2	2/2	2/2	2/2	2/2	2/2	2/2	2/2	2/2	2/2	2/2	2/2	2/2	2/2	2/2	2/2	2/2	2/2	2/2	2/2	2/2	1/1	2/2	2/2	2/2	2/2	2/2	2/2	2/2	2/2	2/2	2/2	2/2	1/1	1/1	1/1	2/2	2/2	2/2	2/2	2/2	2/2	2/2	2/2	2/2	2/2	2/2	2/2
wPt.665724	2/2	1/1	2/2	2/2	2/2	2/2	2/2	1/1	2/2	2/2	2/2	2/2	1/1	2/2	2/2	2/2	2/2	2/2	2/2	1/1	1/1	2/2	2/2	2/2	2/2	2/2	2/2	2/2	2/2	2/2	2/2	2/2	2/2	2/2	2/2	2/2	2/2	1/1	1/1	1/1	2/2	2/2	2/2	2/2	2/2	2/2	2/2	2/2	2/2
wPt.743329	2/2	2/2	1/1	1/1	1/1	1/1	2/2	2/2	2/2	2/2	2/2	2/2	2/2	2/2	2/2	2/2	2/2	2/2	2/2	1/1	1/1	2/2	2/2	2/2	2/2	2/2	1/1	2/2	2/2	2/2	2/2	2/2	2/2	2/2	2/2	2/2	2/2	2/2	2/2	2/2	2/2	2/2	2/2	2/2	2/2	2/2	2/2	2/2	1/1
wPt.8245	2/2	2/2	2/2	2/2	2/2	2/2	2/2	2/2	2/2	2/2	2/2	2/2	2/2	2/2	2/2	2/2	2/2	2/2	2/2	2/2	2/2	2/2	2/2	2/2	2/2	1/1	2/2	2/2	2/2	2/2	1/1	2/2	2/2	2/2	2/2	2/2	2/2	2/2	2/2	2/2	2/2	2/2	2/2	2/2	2/2	2/2	2/2	2/2	2/2
wPt.8749	2/2	2/2	1/1	1/1	1/1	1/1	2/2	2/2	2/2	2/2	2/2	2/2	2/2	2/2	2/2	2/2	2/2	2/2	2/2	1/1	1/1	2/2	2/2	2/2	2/2	2/2	1/1	2/2	2/2	2/2	2/2	2/2	2/2	2/2	2/2	2/2	2/2	2/2	2/2	2/2	2/2	2/2	2/2	2/2	2/2	2/2	2/2	2/2	1/1
wPt.667558	2/2	2/2	1/1	1/1	1/1	1/1	2/2	2/2	2/2	2/2	2/2	2/2	2/2	2/2	2/2	2/2	2/2	2/2	2/2	1/1	1/1	2/2	2/2	2/2	2/2	2/2	1/1	2/2	2/2	2/2	2/2	2/2	2/2	2/2	2/2	2/2	2/2	2/2	2/2	2/2	2/2	2/2	2/2	2/2	2/2	2/2	2/2	2/2	1/1
wPt.4652	1/1	1/1	1/1	1/1	1/1	1/1	1/1	2/2	1/1	1/1	1/1	1/1	1/1	1/1	1/1	1/1	1/1	1/1	1/1	2/2	2/2	1/1	1/1	1/1	1/1	1/1	1/1	1/1	1/1	1/1	1/1	1/1	1/1	1/1	2/2	1/1	1/1	2/2	2/2	1/1	1/1	1/1	1/1	1/1	1/1	1/1	1/1	1/1	1/1
wPt.4735	1/1	1/1	2/2	2/2	2/2	2/2	1/1	1/1	1/1	2/2	2/2	2/2	2/2	1/1	2/2	1/1	1/1	1/1	1/1	2/2	2/2	1/1	1/1	1/1	1/1	1/1	1/1	1/1	1/1	1/1	1/1	1/1	1/1	2/2	1/1	1/1	1/1	1/1	1/1	1/1	1/1	1/1	1/1	1/1	1/1	2/2	2/2	2/2	2/2
wPt.664703	2/2	2/2	2/2	2/2	2/2	2/2	1/1	2/2	1/1	1/1	2/2	2/2	1/1	1/1	2/2	1/1	2/2	1/1	1/1	1/1	1/1	1/1	2/2	1/1	1/1	1/1	2/2	1/1	1/1	1/1	2/2	2/2	2/2	1/1	2/2	2/2	1/1	1/1	2/2	1/1	1/1	1/1	1/1	2/2	1/1	1/1	1/1	1/1	1/1
wPt.664593	2/2	2/2	2/2	2/2	2/2	2/2	1/1	2/2	1/1	1/1	2/2	2/2	1/1	1/1	2/2	1/1	2/2	2/2	1/1	1/1	1/1	1/1	2/2	1/1	1/1	1/1	2/2	1/1	1/1	1/1	2/2	2/2	2/2	1/1	2/2	2/2	1/1	1/1	2/2	1/1	1/1	1/1	1/1	2/2	1/1	1/1	1/1	1/1	1/1
wPt.8261	2/2	2/2	2/2	2/2	2/2	2/2	2/2	2/2	2/2	2/2	2/2	2/2	2/2	2/2	2/2	2/2	2/2	2/2	2/2	2/2	2/2	2/2	2/2	2/2	2/2	2/2	2/2	2/2	2/2	2/2	2/2	2/2	2/2	1/1	1/1	2/2	2/2	1/1	1/1	2/2	2/2	2/2	2/2	2/2	2/2	2/2	2/2	2/2	2/2
wPt.2859	2/2	2/2	2/2	2/2	2/2	2/2	2/2	2/2	2/2	2/2	2/2	2/2	2/2	2/2	2/2	2/2	2/2	2/2	2/2	2/2	2/2	2/2	2/2	2/2	2/2	2/2	2/2	2/2	2/2	2/2	2/2	2/2	2/2	1/1	1/1	2/2	2/2	1/1	1/1	2/2	2/2	2/2	2/2	2/2	2/2	2/2	2/2	2/2	2/2
wPt.1770	2/2	2/2	2/2	2/2	2/2	2/2	2/2	2/2	2/2	2/2	2/2	2/2	2/2	2/2	1/1	2/2	2/2	2/2	2/2	2/2	2/2	2/2	2/2	2/2	2/2	2/2	2/2	2/2	2/2	2/2	1/1	2/2	2/2	2/2	2/2	2/2	2/2	2/2	2/2	2/2	2/2	2/2	2/2	2/2	2/2	2/2	1/1	1/1	2/2
tPt.6091	2/2	2/2	2/2	2/2	2/2	2/2	1/1	2/2	1/1	1/1	2/2	2/2	1/1	1/1	2/2	1/1	2/2	1/1	1/1	1/1	1/1	1/1	2/2	1/1	1/1	1/1	2/2	1/1	1/1	1/1	2/2	2/2	2/2	1/1	2/2	2/2	1/1	1/1	2/2	1/1	1/1	1/1	1/1	2/2	1/1	1/1	1/1	1/1	1/1
wPt.1786	2/2	2/2	2/2	2/2	2/2	2/2	1/1	2/2	1/1	1/1	2/2	2/2	1/1	1/1	2/2	1/1	2/2	2/2	1/1	1/1	1/1	1/1	2/2	1/1	1/1	2/2	2/2	1/1	1/1	1/1	2/2	2/2	2/2	1/1	2/2	2/2	1/1	1/1	2/2	1/1	1/1	1/1	1/1	2/2	1/1	1/1	1/1	1/1	1/1
wPt.731994	1/1	1/1	2/2	2/2	2/2	2/2	1/1	1/1	1/1	2/2	2/2	2/2	2/2	1/1	2/2	1/1	1/1	1/1	1/1	2/2	2/2	1/1	1/1	1/1	1/1	1/1	1/1	1/1	1/1	1/1	1/1	1/1	1/1	2/2	1/1	1/1	1/1	1/1	1/1	1/1	1/1	1/1	1/1	1/1	2/2	2/2	2/2	2/2	2/2
wPt.3712	1/1	1/1	1/1	1/1	2/2	2/2	2/2	1/1	2/2	2/2	1/1	1/1	2/2	2/2	2/2	2/2	1/1	1/1	2/2	1/1	2/2	2/2	1/1	2/2	2/2	2/2	1/1	2/2	2/2	2/2	1/1	2/2	2/2	2/2	1/1	1/1	2/2	1/1	1/1	2/2	2/2	2/2	2/2	1/1	1/1	2/2	2/2	2/2	2/2
wPt.8644	1/1	1/1	1/1	1/1	2/2	2/2	2/2	1/1	2/2	2/2	1/1	1/1	2/2	2/2	2/2	2/2	1/1	2/2	2/2	1/1	1/1	2/2	1/1	2/2	2/2	2/2	1/1	2/2	2/2	2/2	1/1	2/2	2/2	2/2	1/1	1/1	2/2	1/1	1/1	2/2	2/2	2/2	1/1	1/1	2/2	2/2	2/2	2/2	2/2
wPt.6754	1/1	1/1	1/1	1/1	2/2	2/2	2/2	1/1	2/2	1/1	1/1	1/1	2/2	2/2	2/2	2/2	1/1	2/2	2/2	1/1	1/1	2/2	1/1	2/2	2/2	2/2	1/1	2/2	2/2	2/2	1/1	2/2	2/2	2/2	1/1	1/1	2/2	1/1	1/1	2/2	2/2	2/2	2/2	1/1	2/2	2/2	2/2	2/2	2/2
tPt.1419	1/1	1/1	1/1	1/1	2/2	2/2	2/2	1/1	2/2	2/2	1/1	1/1	2/2	2/2	2/2	2/2	1/1	2/2	2/2	1/1	1/1	2/2	1/1	2/2	2/2	2/2	1/1	2/2	2/2	2/2	1/1	2/2	2/2	2/2	1/1	1/1	2/2	1/1	1/1	2/2	2/2	2/2	2/2	1/1	2/2	2/2	2/2	2/2	2/2
wPt.5160	2/2	1/1	2/2	2/2	1/1	1/1	1/1	2/2	1/1	1/1	2/2	2/2	1/1	1/1	1/1	1/1	2/2	2/2	1/1	2/2	2/2	1/1	2/2	1/1	1/1	1/1	2/2	1/1	1/1	1/1	2/2	1/1	1/1	1/1	2/2	2/2	1/1	2/2	2/2	1/1	1/1	1/1	1/1	2/2	1/1	1/1	1/1	1/1	1/1
tPt.1012	2/2	2/2	2/2	2/2	2/2	2/2	1/1	2/2	1/1	1/1	2/2	2/2	2/2	1/1	1/1	1/1	2/2	2/2	1/1	2/2	2/2	1/1	2/2	2/2	1/1	1/1	1/1	2/2	2/2	2/2	2/2	1/1	1/1	2/2	2/2	2/2	1/1	2/2	2/2	2/2	2/2	2/2	2/2	1/1	1/1	1/1	2/2	2/2	2/2
wPt.0864	1/1	2/2	2/2	2/2	2/2	2/2	2/2	2/2	2/2	2/2	2/2	2/2	2/2	2/2	2/2	2/2	2/2	2/2	2/2	1/1	1/1	2/2	1/1	2/2	2/2	2/2	2/2	2/2	2/2	2/2	2/2	2/2	2/2	2/2	1/1	1/1	1/1	1/1	1/1	2/2	2/2	2/2	2/2	2/2	2/2	2/2	2/2	2/2	2/2
wPt.7281	1/1	2/2	1/1	1/1	1/1	1/1	1/1	1/1	1/1	1/1	2/2	2/2	1/1	1/1	1/1	2/2	1/1	2/2	2/2	1/1	1/1	2/2	1/1	2/2	2/2	1/1	2/2	1/1	1/1	1/1	1/1	2/2	2/2	1/1	1/1	1/1	1/1	1/1	1/1	2/2	1/1	2/2	2/2	1/1	1/1	1/1	1/1	1/1	1/1
wPt.3836	1/1	1/1	1/1	1/1	2/2	2/2	2/2	1/1	2/2	2/2	1/1	1/1	2/2	2/2	2/2	2/2	1/1	2/2	2/2	1/1	1/1	2/2	1/1	2/2	2/2	2/2	1/1	2/2	2/2	2/2	1/1	2/2	2/2	2/2	2/2	1/1	2/2	1/1	1/1	2/2	2/2	2/2	2/2	1/1	2/2	1/1	1/1	2/2	2/2
wPt.4728	1/1	1/1	2/2	2/2	1/1	1/1	1/1	1/1	1/1	1/1	2/2	2/2	1/1	1/1	1/1	1/1	1/1	1/1	1/1	1/1	1/1	1/1	1/1	1/1	1/1	1/1	1/1	1/1	1/1	1/1	1/1	1/1	1/1	1/1	1/1	1/1	1/1	1/1	1/1	1/1	1/1	1/1	1/1	1/1	2/2	2/2	1/1	1/1	1/1
wPt.3451	1/1	1/1	1/1	1/1	1/1	1/1	1/1	1/1	1/1	1/1	1/1	1/1	1/1	1/1	1/1	2/2	1/1	1/1	1/1	1/1	1/1	1/1	1/1	1/1	1/1	1/1	1/1	1/1	1/1	1/1	1/1	1/1	1/1	1/1	1/1	1/1	1/1	1/1	1/1	1/1	1/1	1/1	1/1	1/1	1/1	1/1	1/1	1/1	1/1
wPt.3477	2/2	1/1	1/1	1/1	2/2	2/2	1/1	1/1	2/2	2/2	1/1	1/1	1/1	2/2	1/1	2/2	1/1	2/2	1/1	1/1	1/1	1/1	1/1	1/1	1/1	1/1	1/1	1/1	1/1	1/1	1/1	2/2	2/2	1/1	1/1	2/2	2/2	1/1	1/1	1/1	1/1	1/1	1/1	1/1	1/1	1/1	1/1	1/1	1/1
wPt.6370	2/2	1/1	1/1	1/1	2/2	2/2	1/1	1/1	2/2	2/2	1/1	1/1	1/1	2/2	1/1	2/2	1/1	2/2	1/1	1/1	1/1	1/1	1/1	1/1	1/1	1/1	1/1	1/1	1/1	1/1	1/1	2/2	2/2	1/1	1/1	2/2	2/2	1/1	1/1	1/1	1/1	1/1	1/1	1/1	1/1	1/1	1/1	1/1	1/1
wPt.7259	2/2	1/1	1/1	1/1	2/2	2/2	1/1	1/1	2/2	2/2	1/1	1/1	1/1	2/2	1/1	2/2	1/1	2/2	1/1	1/1	1/1	1/1	1/1	1/1	1/1	1/1	1/1	1/1	1/1	1/1	1/1	2/2	2/2	1/1	1/1	2/2	2/2	1/1	1/1	1/1	1/1	1/1	1/1	1/1	1/1	1/1	1/1	1/1	1/1
tPt.2076	1/1	1/1	1/1	1/1	1/1	1/1	1/1	1/1	1/1	1/1	1/1	1/1	1/1	1/1	1/1	1/1	1/1	1/1	1/1	1/1	1/1	1/1	1/1	1/1	1/1	1/1	1/1	1/1	1/1	1/1	1/1	1/1	1/1	1/1	2/2	1/1	1/1	2/2	2/2	1/1	1/1	1/1	1/1	1/1	1/1	1/1	1/1	1/1	1/1
tPt.0283	1/1	1/1	2/2	2/2	1/1	1/1	1/1	1/1	1/1	1/1	1/1	1/1	2/2	1/1	1/1	1/1	1/1	1/1	2/2	2/2	2/2	1/1	1/1	2/2	1/1	1/1	1/1	1/1	1/1	1/1	1/1	1/1	1/1	1/1	1/1	1/1	1/1	1/1	1/1	1/1	1/1	2/2	2/2	1/1	1/1	1/1	1/1	1/1	1/1
rPt.7959	1/1	1/1	1/1	1/1	1/1	1/1	1/1	1/1	1/1	1/1	1/1	1/1	1/1	1/1	1/1	1/1	1/1	1/1	1/1	1/1	1/1	1/1	1/1	1/1	1/1	1/1	1/1	1/1	1/1	1/1	1/1	1/1	1/1	1/1	2/2	1/1	1/1	2/2	2/2	1/1	1/1	1/1	1/1	1/1	1/1	1/1	1/1	1/1	1/1
tPt.5515	1/1	1/1	1/1	1/1	1/1	1/1	1/1	1/1	1/1	1/1	1/1	1/1	1/1	1/1	1/1	1/1	1/1	1/1	1/1	1/1	1/1	1/1	1/1	1/1	1/1	1/1	1/1	1/1	1/1	1/1	1/1	1/1	1/1	1/1	2/2	1/1	1/1	2/2	2/2	1/1	1/1	1/1	1/1	1/1	1/1	1/1	1/1	1/1	1/1
rPt.4523	1/1	1/1	1/1	1/1	1/1	1/1	1/1	1/1	1/1	1/1	1/1	1/1	1/1	1/1	1/1	1/1	1/1	1/1	1/1	1/1	1/1	1/1	1/1	1/1	1/1	1/1	1/1	1/1	1/1	1/1	1/1	1/1	1/1	1/1	2/2	1/1	1/1	2/2	2/2	1/1	1/1	1/1	1/1	1/1	1/1	1/1	1/1	1/1	1/1
tPt.0136	1/1	1/1	1/1	1/1	1/1	1/1	1/1	1/1	1/1	1/1	1/1	1/1	1/1	1/1	1/1	1/1	1/1	1/1	1/1	1/1	1/1	1/1	1/1	1/1	1/1	1/1	1/1	1/1	1/1	1/1	1/1	1/1	1/1	1/1	2/2	1/1	1/1	2/2	2/2	1/1	1/1	1/1	1/1	1/1	1/1	1/1	1/1	1/1	1/1
tPt.6015	1/1	1/1	1/1	1/1	1/1	1/1	1/1	1/1	1/1	1/1	1/1	1/1	1/1	1/1	1/1	1/1	1/1	1/1	1/1	1/1	1/1	1/1	1/1	1/1	1/1	1/1	1/1	1/1	1/1	1/1	1/1	1/1	1/1	1/1	2/2	1/1	1/1	2/2	2/2	1/1	1/1	1/1	1/1	1/1	1/1	1/1	1/1	1/1	1/1
wPt.9605	1/1	1/1	2/2	2/2	1/1	1/1	1/1	1/1	1/1	1/1	1/1	1/1	2/2	1/1	1/1	1/1	1/1	1/1	2/2	2/2	2/2	1/1	1/1	2/2	1/1	1/1	1/1	1/1	1/1	1/1	1/1	1/1	1/1	1/1	1/1	1/1	1/1	1/1	1/1	1/1	1/1	2/2	2/2	1/1	1/1	1/1	1/1	1/1	1/1
tPt.9585	1/1	1/1	1/1	1/1	1/1	1/1	1/1	1/1	1/1	1/1	1/1	1/1	1/1	1/1	1/1	1/1	1/1	1/1	1/1	1/1	1/1	1/1	1/1	1/1	1/1	1/1	1/1	1/1	1/1	1/1	1/1	1/1	1/1	1/1	2/2	1/1	1/1	2/2	2/2	1/1	1/1	1/1	1/1	1/1	1/1	1/1	1/1	1/1	1/1
tPt.7918	1/1	1/1	1/1	1/1	1/1	1/1	1/1	1/1	1/1	1/1	1/1	1/1	1/1	1/1	1/1	1/1	1/1	1/1	1/1	1/1	1/1	1/1	1/1	1/1	1/1	1/1	1/1	1/1	1/1	1/1	1/1	1/1	1/1	1/1	2/2	1/1	1/1	2/2	2/2	1/1	1/1	1/1	1/1	1/1	1/1	1/1	1/1	1/1	1/1
tPt.5755	1/1	1/1	1/1	1/1	1/1	1/1	1/1	1/1	1/1	1/1	1/1	1/1	1/1	1/1	1/1	1/1	1/1	1/1	1/1	1/1	1/1	1/1	1/1	1/1	1/1	1/1	1/1	1/1	1/1	1/1	1/1	1/1	1/1	1/1	2/2	1/1	1/1	2/2	2/2	1/1	1/1	1/1	1/1	1/1	1/1	1/1	1/1	1/1	1/1
tPt.1051	1/1	1/1	1/1	1/1	1/1	1/1	1/1	1/1	1/1	1/1	1/1	1/1	1/1	1/1	1/1	1/1	1/1	1/1	1/1	1/1	1/1	1/1	1/1	1/1	1/1	1/1	1/1	1/1	1/1	1/1	1/1	1/1	1/1	1/1	2/2	1/1	1/1	2/2	2/2	1/1	1/1	1/1	1/1	1/1	1/1	1/1	1/1	1/1	1/1
tPt.1586	1/1	1/1	1/1	1/1	1/1	1/1	1/1	1/1	1/1	1/1	1/1	1/1	1/1	1/1	1/1	1/1	1/1	1/1	1/1	1/1	1/1	1/1	1/1	1/1	1/1	1/1	1/1	1/1	1/1	1/1	1/1	1/1	1/1	1/1	2/2	1/1	1/1	2/2	2/2	1/1	1/1	1/1	1/1	1/1	1/1	1/1	1/1	1/1	1/1
wPt.8267	2/2	1/1	1/1	1/1	2/2	2/2	1/1	1/1	2/2	2/2	1/1	1/1	1/1	2/2	1/1	2/2	1/1	2/2	1/1	1/1	1/1	1/1	1/1	1/1	1/1	1/1	1/1	1/1	1/1	1/1	1/1	2/2	2/2	1/1	1/1	2/2	2/2	1/1	1/1	1/1	1/1	1/1	1/1	1/1	1/1	2/2	2/2	1/1	2/2
rPt.9564	1/1	1/1	1/1	1/1	1/1	1/1	1/1	1/1	1/1	1/1	1/1	1/1	1/1	1/1	1/1	1/1	1/1	1/1	1/1	1/1	1/1	1/1	1/1	1/1	1/1	1/1	1/1	1/1	1/1	1/1	1/1	1/1	1/1	1/1	2/2	1/1	1/1	2/2	2/2	1/1	1/1	1/1	1/1	1/1	1/1	1/1	1/1	1/1	1/1
rPt.6965	1/1	1/1	1/1	1/1	1/1	1/1	1/1	1/1	1/1	1/1	1/1	1/1	1/1	1/1	1/1	1/1	1/1	1/1	1/1	1/1	1/1	1/1	1/1	2/2	1/1	1/1	1/1	1/1	1/1	1/1	1/1	1/1	1/1	1/1	2/2	1/1	1/1	2/2	2/2	1/1	1/1	1/1	1/1	1/1	1/1	1/1	1/1	1/1	1/1
tPt.8754	1/1	1/1	1/1	1/1	1/1	1/1	1/1	1/1	1/1	1/1	1/1	1/1	1/1	1/1	1/1	1/1	1/1	1/1	1/1	1/1	1/1	1/1	1/1	1/1	1/1	1/1	1/1	1/1	1/1	1/1	1/1	1/1	1/1	1/1	2/2	1/1	1/1	2/2	2/2	1/1	1/1	1/1	1/1	1/1	1/1	1/1	1/1	1/1	1/1
wPt.7094	2/2	1/1	1/1	1/1	2/2	2/2	1/1	1/1	2/2	2/2	1/1	1/1	1/1	2/2	1/1	2/2	1/1	2/2	1/1	1/1	1/1	1/1	1/1	1/1	1/1	1/1	1/1	1/1	1/1	1/1	1/1	2/2	2/2	1/1	1/1	2/2	2/2	1/1	1/1	1/1	1/1	1/1	1/1	1/1	2/2	2/2	2/2	1/1	2/2
rPt.8894	1/1	1/1	1/1	1/1	1/1	1/1	1/1	1/1	1/1	1/1	1/1	1/1	1/1	1/1	1/1	1/1	1/1	1/1	1/1	1/1	1/1	1/1	1/1	2/2	1/1	1/1	1/1	1/1	1/1	1/1	1/1	1/1	1/1	1/1	2/2	1/1	1/1	2/2	2/2	1/1	1/1	1/1	1/1	1/1	1/1	1/1	1/1	1/1	1/1
rPt.2869	1/1	1/1	1/1	1/1	1/1	1/1	1/1	1/1	1/1	1/1	1/1	1/1	1/1	1/1	1/1	1/1	1/1	1/1	1/1	1/1	1/1	1/1	1/1	1/1	1/1	1/1	1/1	1/1	1/1	1/1	1/1	1/1	1/1	1/1	2/2	1/1	1/1	2/2	2/2	1/1	1/1	1/1	1/1	1/1	1/1	1/1	1/1	1/1	1/1
tPt.2326	1/1	1/1	1/1	1/1	1/1	1/1	1/1	1/1	1/1	1/1	1/1	1/1	1/1	1/1	1/1	1/1	1/1	1/1	1/1	1/1	1/1	1/1	1/1	1/1	1/1	1/1	1/1	1/1	1/1	1/1	1/1	1/1	1/1	1/1	2/2	1/1	1/1	2/2	2/2	1/1	1/1	1/1	1/1	1/1	1/1	1/1	1/1	1/1	1/1
tPt.0734	1/1	1/1	1/1	1/1	1/1	1/1	1/1	1/1	1/1	1/1	1/1	1/1	1/1	1/1	1/1	1/1	1/1	1/1	1/1	1/1	1/1	1/1	1/1	1/1	1/1	1/1	1/1	1/1	1/1	1/1	1/1	1/1	1/1	1/1	2/2	1/1	1/1	2/2	2/2	1/1	1/1	1/1	1/1	1/1	1/1	1/1	1/1	1/1	1/1
tPt.2550	1/1	1/1	1/1	1/1	1/1	1/1	1/1	1/1	1/1	1/1	1/1	1/1	1/1	1/1	1/1	1/1	1/1	1/1	1/1	1/1	1/1	1/1	1/1	1/1	1/1	1/1	1/1	1/1	1/1	1/1	1/1	1/1	1/1	1/1	2/2	1/1	1/1	2/2	2/2	1/1	1/1	1/1	1/1	1/1	1/1	1/1	1/1	1/1	1/1
rPt.0079	1/1	1/1	1/1	1/1	1/1	1/1	1/1	1/1	1/1	1/1	1/1	1/1	1/1	1/1	1/1	1/1	1/1	1/1	1/1	1/1	1/1	1/1	1/1	1/1	1/1	1/1	1/1	1/1	1/1	1/1	1/1	1/1	1/1	1/1	2/2	1/1	1/1	2/2	2/2	1/1	1/1	1/1	1/1	1/1	1/1	1/1	1/1	1/1	1/1
rPt.1767	1/1	1/1	1/1	1/1	1/1	1/1	1/1	1/1	1/1	1/1	1/1	1/1	1/1	1/1	1/1	1/1	1/1	1/1	1/1	1/1	1/1	1/1	1/1	1/1	1/1	1/1	1/1	1/1	1/1	1/1	1/1	1/1	1/1	1/1	2/2	1/1	1/1	2/2	2/2	1/1	1/1	1/1	1/1	1/1	1/1	1/1	1/1	1/1	1/1
rPt.3642	1/1	1/1	1/1	1/1	1/1	1/1	1/1	1/1	1/1	1/1	1/1	1/1	1/1	1/1	1/1	1/1	1/1	1/1	1/1	1/1	1/1	1/1	1/1	2/2	1/1	1/1	1/1	1/1	1/1	1/1	1/1	1/1	1/1	1/1	2/2	1/1	1/1	2/2	2/2	1/1	1/1	1/1	1/1	1/1	1/1	1/1	1/1	1/1	1/1
rPt.6561	1/1	1/1	1/1	1/1	1/1	1/1	1/1	1/1	1/1	1/1	1/1	1/1	1/1	1/1	1/1	1/1	1/1	1/1	1/1	1/1	1/1	1/1	1/1	2/2	1/1	1/1	1/1	1/1	1/1	1/1	1/1	1/1	1/1	1/1	2/2	1/1	1/1	2/2	2/2	1/1	1/1	1/1	1/1	1/1	1/1	1/1	1/1	1/1	1/1
tPt.3696	1/1	1/1	1/1	1/1	1/1	1/1	1/1	1/1	1/1	1/1	1/1	1/1	1/1	1/1	1/1	1/1	1/1	1/1	1/1	1/1	1/1	1/1	1/1	1/1	1/1	1/1	1/1	1/1	1/1	1/1	1/1	1/1	1/1	1/1	2/2	1/1	1/1	2/2	2/2	1/1	1/1	1/1	1/1	1/1	1/1	1/1	1/1	1/1	1/1
tPt.2240	1/1	1/1	1/1	1/1	1/1	1/1	1/1	1/1	1/1	1/1	1/1	1/1	1/1	1/1	1/1	1/1	1/1	1/1	1/1	1/1	1/1	1/1	1/1	1/1	1/1	1/1	1/1	1/1	1/1	1/1	1/1	1/1	1/1	1/1	2/2	1/1	1/1	2/2	2/2	1/1	1/1	1/1	1/1	1/1	1/1	1/1	1/1	1/1	1/1
rPt.8739	1/1	1/1	1/1	1/1	1/1	1/1	1/1	1/1	1/1	1/1	1/1	1/1	1/1	1/1	1/1	1/1	1/1	1/1	1/1	1/1	1/1	1/1	1/1	2/2	1/1	1/1	1/1	1/1	1/1	1/1	1/1	1/1	1/1	1/1	2/2	1/1	1/1	2/2	2/2	1/1	1/1	1/1	1/1	1/1	1/1	1/1	1/1	1/1	1/1
wPt.0044	1/1	1/1	2/2	2/2	1/1	1/1	1/1	1/1	1/1	1/1	1/1	1/1	2/2	1/1	1/1	1/1	1/1	1/1	2/2	2/2	2/2	1/1	1/1	2/2	1/1	1/1	1/1	1/1	1/1	1/1	1/1	1/1	1/1	2/2	1/1	1/1	1/1	1/1	1/1	1/1	1/1	2/2	2/2	1/1	1/1	1/1	1/1	1/1	2/2
wPt.1781	1/1	1/1	1/1	1/1	1/1	1/1	1/1	1/1	1/1	1/1	1/1	1/1	1/1	1/1	1/1	1/1	1/1	1/1	1/1	1/1	1/1	1/1	1/1	1/1	1/1	1/1	1/1	1/1	1/1	1/1	1/1	1/1	1/1	1/1	2/2	1/1	1/1	2/2	2/2	1/1	1/1	1/1	1/1	1/1	1/1	1/1	1/1	1/1	1/1
wPt.3098	1/1	1/1	2/2	2/2	1/1	1/1	1/1	1/1	1/1	1/1	1/1	1/1	2/2	1/1	1/1	1/1	1/1	1/1	2/2	2/2	2/2	1/1	1/1	2/2	1/1	1/1	1/1	1/1	1/1	1/1	1/1	1/1	1/1	2/2	1/1	1/1	1/1	1/1	1/1	1/1	1/1	2/2	2/2	1/1	1/1	1/1	1/1	1/1	2/2
wPt.742230	1/1	1/1	2/2	2/2	1/1	1/1	1/1	1/1	1/1	1/1	1/1	1/1	2/2	1/1	1/1	1/1	1/1	1/1	2/2	2/2	2/2	1/1	1/1	2/2	1/1	1/1	1/1	1/1	1/1	1/1	1/1	1/1	1/1	2/2	1/1	1/1	1/1	1/1	1/1	1/1	1/1	2/2	2/2	1/1	1/1	1/1	1/1	1/1	1/1
wPt.0944	1/1	1/1	1/1	1/1	1/1	1/1	1/1	1/1	1/1	1/1	1/1	1/1	1/1	1/1	1/1	2/2	1/1	2/2	2/2	2/2	2/2	1/1	1/1	1/1	1/1	1/1	1/1	1/1	1/1	1/1	1/1	1/1	1/1	1/1	1/1	2/2	1/1	1/1	1/1	1/1	1/1	1/1	1/1	1/1	1/1	1/1	1/1	1/1	1/1
wPt.8488	1/1	1/1	2/2	2/2	1/1	1/1	1/1	1/1	1/1	1/1	1/1	1/1	2/2	1/1	1/1	1/1	1/1	1/1	2/2	2/2	2/2	1/1	1/1	2/2	1/1	1/1	1/1	1/1	1/1	1/1	1/1	1/1	1/1	2/2	1/1	1/1	1/1	1/1	1/1	2/2	1/1	2/2	2/2	1/1	1/1	1/1	1/1	1/1	2/2
wPt.4532	1/1	1/1	1/1	1/1	1/1	1/1	1/1	1/1	1/1	1/1	1/1	1/1	1/1	1/1	1/1	2/2	1/1	2/2	2/2	2/2	2/2	1/1	1/1	1/1	1/1	1/1	1/1	1/1	1/1	1/1	1/1	1/1	1/1	1/1	1/1	2/2	1/1	1/1	1/1	1/1	1/1	1/1	1/1	1/1	1/1	1/1	1/1	1/1	1/1
wPt.2526	1/1	1/1	1/1	1/1	1/1	1/1	1/1	1/1	1/1	1/1	1/1	1/1	1/1	1/1	1/1	2/2	1/1	2/2	2/2	2/2	2/2	1/1	1/1	1/1	1/1	1/1	1/1	1/1	1/1	1/1	1/1	1/1	1/1	1/1	1/1	2/2	1/1	1/1	1/1	1/1	1/1	1/1	1/1	1/1	2/2	1/1	1/1	1/1	1/1
wPt.3475	1/1	1/1	1/1	1/1	1/1	1/1	1/1	1/1	1/1	1/1	1/1	1/1	1/1	1/1	1/1	2/2	1/1	2/2	2/2	2/2	2/2	1/1	1/1	1/1	1/1	1/1	1/1	1/1	1/1	1/1	1/1	1/1	1/1	1/1	1/1	2/2	1/1	1/1	1/1	1/1	1/1	1/1	1/1	1/1	1/1	1/1	1/1	1/1	1/1
wPt.741297	1/1	2/2	1/1	1/1	1/1	1/1	2/2	2/2	2/2	1/1	1/1	1/1	1/1	1/1	1/1	2/2	1/1	1/1	1/1	1/1	1/1	2/2	2/2	1/1	2/2	2/2	2/2	2/2	2/2	2/2	2/2	1/1	1/1	2/2	1/1	1/1	1/1	1/1	1/1	2/2	2/2	1/1	1/1	2/2	2/2	2/2	2/2	2/2	2/2
wPt.1403	1/1	1/1	1/1	1/1	1/1	1/1	1/1	2/2	2/2	1/1	1/1	1/1	2/2	2/2	1/1	2/2	1/1	2/2	1/1	2/2	1/1	1/1	2/2	1/1	1/1	1/1	1/1	1/1	1/1	1/1	1/1	1/1	1/1	2/2	1/1	1/1	1/1	1/1	1/1	1/1	1/1	1/1	1/1	1/1	1/1	1/1	1/1	1/1	1/1
wPt.8320	1/1	2/2	1/1	1/1	1/1	1/1	2/2	2/2	2/2	2/2	1/1	1/1	1/1	1/1	1/1	2/2	1/1	1/1	1/1	1/1	1/1	2/2	2/2	1/1	2/2	2/2	2/2	2/2	2/2	2/2	2/2	1/1	1/1	2/2	1/1	1/1	1/1	1/1	1/1	2/2	2/2	1/1	1/1	2/2	2/2	2/2	2/2	2/2	2/2
rPt.2940	1/1	1/1	1/1	1/1	1/1	1/1	1/1	1/1	1/1	1/1	1/1	1/1	1/1	2/2	1/1	2/2	1/1	1/1	1/1	1/1	1/1	1/1	1/1	1/1	1/1	1/1	1/1	1/1	1/1	1/1	1/1	1/1	1/1	1/1	2/2	2/2	1/1	2/2	2/2	1/1	1/1	1/1	1/1	1/1	1/1	1/1	1/1	1/1	1/1
wPt.5281	1/1	1/1	1/1	1/1	1/1	1/1	1/1	2/2	1/1	2/2	1/1	1/1	1/1	2/2	1/1	2/2	1/1	1/1	1/1	1/1	1/1	1/1	1/1	1/1	1/1	1/1	1/1	1/1	1/1	1/1	1/1	1/1	1/1	1/1	2/2	2/2	1/1	2/2	2/2	1/1	1/1	1/1	1/1	1/1	1/1	1/1	1/1	1/1	1/1
tPt.7980	2/2	2/2	1/1	1/1	2/2	2/2	1/1	1/1	1/1	1/1	2/2	2/2	1/1	1/1	1/1	1/1	2/2	1/1	1/1	1/1	1/1	1/1	1/1	1/1	1/1	1/1	1/1	1/1	1/1	1/1	1/1	1/1	1/1	1/1	2/2	2/2	1/1	2/2	2/2	1/1	1/1	1/1	1/1	1/1	1/1	1/1	1/1	1/1	1/1
wPt.0705	1/1	1/1	1/1	1/1	1/1	1/1	2/2	2/2	1/1	1/1	1/1	1/1	1/1	1/1	1/1	2/2	2/2	1/1	1/1	1/1	1/1	2/2	1/1	2/2	1/1	1/1	1/1	2/2	2/2	2/2	1/1	1/1	1/1	1/1	1/1	1/1	1/1	1/1	1/1	2/2	2/2	2/2	2/2	2/2	1/1	1/1	1/1	1/1	1/1
wPt.9973	1/1	1/1	2/2	2/2	1/1	1/1	1/1	1/1	1/1	2/2	2/2	2/2	1/1	1/1	1/1	1/1	1/1	1/1	1/1	1/1	1/1	2/2	1/1	2/2	1/1	1/1	1/1	1/1	1/1	1/1	2/2	1/1	1/1	1/1	2/2	1/1	1/1	2/2	2/2	2/2	1/1	2/2	2/2	1/1	2/2	2/2	1/1	1/1	1/1
wPt.3266	1/1	1/1	2/2	2/2	1/1	1/1	1/1	1/1	1/1	1/1	2/2	2/2	1/1	1/1	1/1	1/1	1/1	1/1	1/1	1/1	1/1	2/2	1/1	2/2	1/1	1/1	1/1	1/1	1/1	1/1	2/2	1/1	1/1	1/1	2/2	1/1	1/1	2/2	2/2	2/2	1/1	2/2	2/2	1/1	2/2	2/2	1/1	1/1	1/1
wPt.1248	1/1	1/1	2/2	2/2	1/1	1/1	1/1	1/1	1/1	1/1	2/2	2/2	1/1	1/1	1/1	1/1	2/2	1/1	1/1	1/1	1/1	1/1	2/2	1/1	1/1	1/1	1/1	1/1	1/1	1/1	1/1	1/1	1/1	1/1	2/2	2/2	1/1	2/2	2/2	1/1	1/1	1/1	1/1	2/2	2/2	2/2	1/1	1/1	1/1
wPt.9639	1/1	2/2	2/2	2/2	1/1	1/1	2/2	2/2	1/1	1/1	1/1	1/1	2/2	1/1	1/1	1/1	1/1	1/1	2/2	2/2	2/2	2/2	2/2	2/2	2/2	2/2	2/2	2/2	2/2	2/2	2/2	1/1	1/1	2/2	1/1	1/1	1/1	1/1	1/1	2/2	2/2	2/2	2/2	2/2	1/1	2/2	2/2	2/2	2/2
wPt.0655	2/2	2/2	2/2	2/2	1/1	1/1	2/2	2/2	1/1	1/1	1/1	1/1	1/1	2/2	1/1	2/2	2/2	2/2	2/2	1/1	1/1	2/2	2/2	1/1	2/2	2/2	2/2	2/2	2/2	2/2	2/2	2/2	2/2	2/2	1/1	2/2	2/2	1/1	1/1	2/2	2/2	1/1	1/1	2/2	2/2	2/2	2/2	2/2	2/2
wPt.2654	1/1	2/2	2/2	2/2	1/1	1/1	2/2	2/2	1/1	1/1	1/1	1/1	2/2	1/1	1/1	1/1	1/1	1/1	2/2	2/2	2/2	2/2	2/2	2/2	2/2	2/2	2/2	2/2	2/2	2/2	2/2	1/1	1/1	2/2	1/1	1/1	1/1	1/1	1/1	2/2	2/2	2/2	2/2	2/2	2/2	2/2	2/2	2/2	2/2
wPt.2230	1/1	2/2	2/2	2/2	1/1	1/1	2/2	2/2	1/1	1/1	1/1	1/1	2/2	1/1	1/1	1/1	1/1	1/1	2/2	2/2	2/2	2/2	2/2	2/2	2/2	2/2	2/2	2/2	2/2	2/2	2/2	1/1	1/1	2/2	1/1	1/1	1/1	1/1	1/1	2/2	2/2	2/2	2/2	2/2	2/2	2/2	2/2	2/2	2/2
wPt.5678	2/2	2/2	1/1	1/1	1/1	1/1	2/2	2/2	2/2	1/1	1/1	1/1	1/1	1/1	2/2	2/2	1/1	1/1	2/2	1/1	1/1	2/2	2/2	2/2	2/2	1/1	2/2	1/1	1/1	1/1	2/2	2/2	2/2	2/2	1/1	2/2	2/2	1/1	1/1	2/2	2/2	2/2	2/2	2/2	1/1	1/1	1/1	1/1	1/1
wPt.3753	1/1	1/1	1/1	1/1	2/2	2/2	1/1	1/1	2/2	2/2	2/2	2/2	2/2	1/1	2/2	1/1	2/2	1/1	2/2	2/2	2/2	1/1	1/1	2/2	1/1	1/1	1/1	1/1	1/1	1/1	1/1	1/1	1/1	1/1	1/1	1/1	1/1	1/1	1/1	1/1	1/1	2/2	2/2	1/1	1/1	1/1	1/1	2/2	2/2
wPt.741980	1/1	1/1	1/1	1/1	2/2	2/2	1/1	1/1	2/2	2/2	2/2	2/2	2/2	1/1	2/2	1/1	2/2	1/1	2/2	2/2	2/2	1/1	1/1	2/2	1/1	1/1	1/1	1/1	1/1	1/1	1/1	1/1	1/1	1/1	1/1	1/1	1/1	1/1	1/1	1/1	1/1	2/2	2/2	1/1	1/1	1/1	1/1	1/1	2/2
wPt.5006	1/1	1/1	1/1	1/1	2/2	2/2	1/1	1/1	2/2	2/2	2/2	2/2	2/2	1/1	2/2	1/1	2/2	1/1	2/2	2/2	2/2	1/1	1/1	2/2	1/1	1/1	1/1	1/1	1/1	1/1	1/1	1/1	1/1	1/1	1/1	1/1	1/1	1/1	1/1	1/1	1/1	2/2	2/2	1/1	1/1	2/2	1/1	2/2	2/2
wPt.669239	2/2	1/1	1/1	1/1	2/2	2/2	1/1	1/1	1/1	2/2	2/2	2/2	2/2	2/2	2/2	2/2	2/2	1/1	2/2	2/2	2/2	1/1	1/1	1/1	1/1	1/1	1/1	1/1	1/1	1/1	1/1	2/2	2/2	1/1	1/1	2/2	2/2	1/1	1/1	1/1	1/1	1/1	1/1	1/1	1/1	2/2	2/2	1/1	1/1
wPt.1912	2/2	1/1	1/1	1/1	2/2	2/2	1/1	1/1	2/2	2/2	2/2	2/2	2/2	2/2	2/2	2/2	2/2	2/2	2/2	2/2	2/2	1/1	1/1	1/1	1/1	1/1	1/1	1/1	1/1	1/1	1/1	2/2	2/2	1/1	1/1	2/2	2/2	1/1	1/1	1/1	1/1	1/1	1/1	1/1	1/1	1/1	1/1	1/1	1/1
tPt.1772	2/2	1/1	1/1	1/1	2/2	2/2	2/2	1/1	2/2	2/2	2/2	2/2	2/2	2/2	2/2	2/2	2/2	2/2	2/2	2/2	2/2	1/1	1/1	1/1	1/1	1/1	1/1	1/1	1/1	1/1	1/1	2/2	2/2	1/1	1/1	2/2	2/2	1/1	1/1	1/1	1/1	1/1	1/1	1/1	1/1	1/1	1/1	1/1	1/1
wPt.6592	1/1	1/1	1/1	1/1	2/2	2/2	1/1	1/1	2/2	2/2	2/2	2/2	2/2	1/1	2/2	1/1	2/2	1/1	2/2	2/2	2/2	2/2	1/1	2/2	1/1	1/1	2/2	1/1	1/1	1/1	1/1	1/1	1/1	1/1	1/1	1/1	1/1	1/1	1/1	1/1	1/1	2/2	2/2	1/1	1/1	2/2	1/1	2/2	2/2
wPt.2988	2/2	1/1	1/1	1/1	2/2	2/2	1/1	1/1	2/2	2/2	2/2	2/2	2/2	2/2	2/2	2/2	2/2	2/2	2/2	2/2	2/2	1/1	1/1	1/1	1/1	1/1	1/1	1/1	1/1	1/1	1/1	2/2	2/2	1/1	1/1	2/2	2/2	1/1	1/1	1/1	1/1	1/1	1/1	1/1	1/1	1/1	1/1	1/1	1/1
wPt.668076	2/2	1/1	1/1	1/1	2/2	2/2	1/1	1/1	2/2	2/2	2/2	2/2	2/2	2/2	2/2	2/2	2/2	2/2	2/2	2/2	2/2	1/1	1/1	1/1	1/1	1/1	1/1	1/1	1/1	1/1	1/1	2/2	2/2	1/1	1/1	2/2	2/2	1/1	1/1	1/1	1/1	1/1	1/1	1/1	1/1	1/1	1/1	1/1	1/1
wPt.2395	2/2	1/1	1/1	1/1	2/2	2/2	1/1	1/1	2/2	2/2	2/2	2/2	2/2	2/2	2/2	2/2	2/2	2/2	2/2	2/2	2/2	1/1	1/1	1/1	1/1	1/1	1/1	1/1	1/1	1/1	1/1	2/2	2/2	1/1	1/1	2/2	2/2	1/1	1/1	1/1	1/1	1/1	1/1	1/1	1/1	2/2	1/1	1/1	1/1
wPt.0328	1/1	1/1	2/2	2/2	1/1	1/1	1/1	1/1	2/2	2/2	2/2	2/2	2/2	1/1	2/2	1/1	2/2	1/1	2/2	2/2	2/2	1/1	1/1	2/2	1/1	1/1	1/1	1/1	1/1	1/1	1/1	1/1	1/1	1/1	1/1	1/1	1/1	1/1	1/1	1/1	1/1	2/2	2/2	1/1	1/1	1/1	1/1	2/2	2/2
wPt.7066	1/1	2/2	1/1	1/1	1/1	1/1	2/2	2/2	2/2	2/2	2/2	2/2	2/2	2/2	2/2	2/2	2/2	2/2	1/1	2/2	2/2	1/1	2/2	1/1	1/1	1/1	1/1	2/2	1/1	2/2	2/2	1/1	1/1	2/2	2/2	2/2	1/1	1/1	1/1	1/1	2/2	1/1	1/1	1/1	1/1	2/2	2/2	2/2	1/1
wPt.0983	1/1	2/2	2/2	2/2	1/1	1/1	2/2	2/2	1/1	1/1	2/2	2/2	2/2	2/2	2/2	1/1	2/2	1/1	1/1	1/1	1/1	2/2	2/2	2/2	2/2	2/2	2/2	2/2	2/2	2/2	2/2	1/1	1/1	2/2	1/1	1/1	1/1	1/1	1/1	2/2	2/2	2/2	2/2	2/2	2/2	2/2	2/2	2/2	2/2
wPt.7422	1/1	2/2	2/2	2/2	1/1	1/1	2/2	2/2	1/1	1/1	2/2	2/2	2/2	2/2	2/2	1/1	2/2	1/1	1/1	1/1	1/1	2/2	2/2	2/2	2/2	2/2	2/2	2/2	2/2	2/2	2/2	1/1	1/1	2/2	1/1	1/1	1/1	1/1	1/1	2/2	2/2	2/2	2/2	2/2	2/2	2/2	2/2	2/2	2/2
wPt.6442	2/2	2/2	1/1	1/1	2/2	2/2	2/2	2/2	2/2	2/2	2/2	2/2	2/2	2/2	2/2	2/2	2/2	2/2	1/1	1/1	1/1	2/2	2/2	1/1	2/2	2/2	2/2	2/2	2/2	2/2	2/2	2/2	2/2	2/2	1/1	2/2	2/2	1/1	1/1	2/2	2/2	1/1	1/1	2/2	2/2	2/2	2/2	2/2	2/2
wPt.1726	2/2	2/2	1/1	1/1	2/2	2/2	2/2	2/2	2/2	2/2	1/1	1/1	2/2	2/2	2/2	1/1	2/2	2/2	2/2	2/2	2/2	2/2	2/2	1/1	2/2	2/2	2/2	2/2	2/2	2/2	1/1	2/2	2/2	2/2	1/1	2/2	2/2	1/1	1/1	1/1	2/2	1/1	1/1	2/2	1/1	1/1	2/2	2/2	2/2
wPt.1573	2/2	2/2	2/2	2/2	2/2	2/2	2/2	2/2	1/1	1/1	2/2	2/2	2/2	2/2	2/2	2/2	2/2	1/1	1/1	2/2	2/2	1/1	1/1	1/1	2/2	1/1	1/1	1/1	1/1	1/1	2/2	1/1	1/1	1/1	2/2	2/2	1/1	2/2	2/2	1/1	2/2	1/1	1/1	1/1	2/2	2/2	2/2	2/2	2/2
wPt.1684	2/2	2/2	1/1	1/1	2/2	2/2	2/2	2/2	2/2	2/2	1/1	1/1	2/2	2/2	2/2	1/1	2/2	2/2	2/2	2/2	2/2	1/1	2/2	1/1	2/2	2/2	2/2	2/2	2/2	2/2	1/1	2/2	2/2	2/2	1/1	2/2	2/2	1/1	1/1	1/1	2/2	1/1	1/1	2/2	1/1	1/1	2/2	2/2	2/2
wPt.1637	2/2	2/2	1/1	1/1	2/2	2/2	2/2	2/2	2/2	2/2	1/1	1/1	2/2	2/2	2/2	1/1	2/2	2/2	2/2	2/2	2/2	2/2	2/2	1/1	2/2	2/2	2/2	2/2	2/2	2/2	1/1	2/2	2/2	2/2	1/1	2/2	2/2	1/1	1/1	1/1	2/2	1/1	1/1	2/2	2/2	2/2	2/2	2/2	2/2
wPt.0240	2/2	2/2	1/1	1/1	2/2	2/2	1/1	2/2	2/2	2/2	2/2	1/1	2/2	2/2	2/2	1/1	2/2	2/2	2/2	2/2	2/2	2/2	2/2	1/1	2/2	2/2	2/2	2/2	2/2	2/2	1/1	2/2	2/2	2/2	1/1	2/2	2/2	1/1	1/1	1/1	2/2	1/1	1/1	2/2	2/2	2/2	2/2	2/2	2/2
wPt.7242	2/2	2/2	1/1	1/1	2/2	2/2	2/2	2/2	1/1	2/2	1/1	1/1	2/2	2/2	2/2	1/1	2/2	2/2	2/2	2/2	2/2	2/2	2/2	1/1	2/2	2/2	2/2	2/2	2/2	2/2	1/1	2/2	2/2	2/2	1/1	2/2	2/2	1/1	1/1	1/1	2/2	1/1	1/1	2/2	2/2	2/2	2/2	2/2	2/2
wPt.5061	2/2	2/2	2/2	2/2	2/2	2/2	2/2	2/2	2/2	2/2	1/1	1/1	2/2	1/1	2/2	1/1	1/1	2/2	2/2	2/2	2/2	2/2	2/2	2/2	2/2	2/2	2/2	2/2	2/2	2/2	2/2	2/2	2/2	2/2	1/1	1/1	2/2	2/2	2/2	2/2	2/2	2/2	2/2	2/2	2/2	2/2	2/2	2/2	2/2
wPt.2744	2/2	2/2	1/1	1/1	2/2	2/2	2/2	2/2	2/2	2/2	1/1	1/1	2/2	2/2	2/2	1/1	2/2	2/2	2/2	2/2	2/2	2/2	2/2	1/1	2/2	2/2	2/2	2/2	2/2	2/2	1/1	2/2	2/2	2/2	1/1	2/2	2/2	1/1	1/1	1/1	2/2	1/1	1/1	2/2	2/2	2/2	2/2	2/2	2/2
wPt.5562	2/2	2/2	1/1	1/1	2/2	2/2	2/2	2/2	2/2	2/2	1/1	1/1	2/2	2/2	2/2	1/1	2/2	2/2	2/2	2/2	2/2	2/2	2/2	1/1	2/2	2/2	2/2	2/2	2/2	2/2	1/1	2/2	2/2	2/2	1/1	2/2	2/2	1/1	1/1	1/1	2/2	1/1	1/1	2/2	2/2	2/2	2/2	2/2	2/2
wPt.5034	2/2	2/2	2/2	2/2	2/2	2/2	2/2	2/2	2/2	2/2	1/1	1/1	2/2	1/1	2/2	1/1	1/1	2/2	2/2	2/2	2/2	2/2	2/2	2/2	2/2	2/2	2/2	2/2	2/2	2/2	2/2	2/2	2/2	2/2	1/1	1/1	2/2	2/2	2/2	2/2	2/2	2/2	2/2	2/2	2/2	2/2	2/2	2/2	2/2
wPt.8279	2/2	2/2	1/1	1/1	2/2	2/2	1/1	1/1	2/2	2/2	1/1	1/1	2/2	2/2	2/2	2/2	1/1	2/2	2/2	2/2	2/2	1/1	2/2	1/1	2/2	2/2	2/2	1/1	1/1	1/1	2/2	2/2	2/2	2/2	1/1	2/2	2/2	2/2	2/2	2/2	1/1	1/1	1/1	1/1	2/2	2/2	2/2	2/2	2/2
wPt.5801	2/2	2/2	1/1	1/1	2/2	2/2	2/2	2/2	2/2	1/1	2/2	2/2	2/2	2/2	2/2	2/2	2/2	2/2	1/1	2/2	2/2	2/2	2/2	2/2	2/2	2/2	2/2	2/2	2/2	2/2	2/2	2/2	2/2	2/2	1/1	2/2	2/2	1/1	1/1	2/2	2/2	2/2	2/2	2/2	2/2	2/2	2/2	2/2	1/1
wPt.3465	2/2	2/2	1/1	1/1	2/2	2/2	2/2	2/2	2/2	1/1	2/2	2/2	2/2	2/2	2/2	2/2	2/2	2/2	1/1	2/2	2/2	2/2	2/2	2/2	2/2	2/2	2/2	2/2	2/2	2/2	2/2	2/2	2/2	2/2	1/1	2/2	2/2	1/1	1/1	2/2	2/2	2/2	2/2	2/2	2/2	2/2	2/2	2/2	1/1
wPt.8280	2/2	2/2	2/2	2/2	2/2	2/2	2/2	2/2	2/2	2/2	2/2	2/2	2/2	2/2	2/2	2/2	2/2	1/1	2/2	2/2	2/2	1/1	2/2	1/1	2/2	2/2	2/2	1/1	1/1	1/1	2/2	2/2	2/2	2/2	2/2	2/2	2/2	2/2	2/2	1/1	1/1	1/1	1/1	2/2	2/2	2/2	2/2	2/2	2/2
wPt.2575	2/2	2/2	1/1	1/1	2/2	2/2	2/2	2/2	1/1	1/1	2/2	2/2	2/2	2/2	2/2	2/2	2/2	2/2	1/1	2/2	2/2	2/2	2/2	2/2	2/2	2/2	2/2	2/2	2/2	2/2	2/2	2/2	2/2	2/2	1/1	2/2	2/2	1/1	1/1	2/2	2/2	2/2	2/2	2/2	2/2	2/2	2/2	2/2	2/2
wPt.4107	2/2	2/2	2/2	2/2	2/2	2/2	2/2	2/2	2/2	2/2	2/2	2/2	2/2	2/2	2/2	2/2	2/2	2/2	2/2	2/2	2/2	2/2	2/2	2/2	2/2	2/2	2/2	2/2	2/2	2/2	2/2	2/2	2/2	2/2	1/1	2/2	2/2	1/1	1/1	2/2	2/2	2/2	2/2	2/2	2/2	2/2	2/2	2/2	2/2
wPt.7460	2/2	2/2	2/2	2/2	2/2	2/2	2/2	2/2	2/2	2/2	2/2	2/2	2/2	2/2	2/2	2/2	2/2	1/1	2/2	2/2	2/2	2/2	2/2	2/2	2/2	2/2	2/2	2/2	2/2	2/2	2/2	2/2	2/2	2/2	1/1	2/2	2/2	1/1	1/1	2/2	2/2	2/2	2/2	2/2	2/2	2/2	2/2	2/2	2/2
wPt.1346	2/2	2/2	2/2	2/2	2/2	2/2	2/2	2/2	2/2	2/2	2/2	2/2	2/2	2/2	2/2	2/2	2/2	2/2	2/2	2/2	2/2	2/2	2/2	2/2	2/2	2/2	2/2	2/2	2/2	2/2	2/2	2/2	2/2	2/2	1/1	2/2	2/2	1/1	1/1	2/2	2/2	2/2	2/2	2/2	2/2	2/2	2/2	2/2	2/2
wPt.6434	2/2	2/2	2/2	2/2	2/2	2/2	2/2	2/2	2/2	2/2	2/2	2/2	2/2	2/2	2/2	2/2	2/2	2/2	2/2	2/2	2/2	2/2	2/2	2/2	2/2	2/2	2/2	2/2	2/2	2/2	2/2	2/2	2/2	2/2	1/1	2/2	2/2	1/1	1/1	2/2	2/2	2/2	2/2	2/2	2/2	2/2	2/2	2/2	2/2
wPt.7359	2/2	2/2	2/2	2/2	2/2	2/2	2/2	2/2	2/2	2/2	2/2	2/2	2/2	2/2	2/2	2/2	2/2	2/2	2/2	2/2	2/2	2/2	2/2	2/2	2/2	2/2	2/2	2/2	2/2	2/2	2/2	2/2	2/2	1/1	1/1	2/2	2/2	1/1	1/1	2/2	2/2	2/2	2/2	2/2	2/2	2/2	2/2	2/2	2/2
wPt.3824	2/2	2/2	2/2	2/2	2/2	2/2	2/2	2/2	2/2	2/2	2/2	2/2	2/2	2/2	2/2	2/2	2/2	2/2	2/2	2/2	2/2	2/2	2/2	2/2	2/2	2/2	2/2	2/2	2/2	2/2	2/2	2/2	2/2	2/2	1/1	2/2	2/2	1/1	1/1	2/2	2/2	2/2	2/2	2/2	2/2	2/2	2/2	2/2	2/2
wPt.741749	2/2	2/2	2/2	2/2	2/2	2/2	2/2	2/2	2/2	2/2	2/2	2/2	2/2	2/2	2/2	2/2	2/2	2/2	2/2	2/2	2/2	2/2	2/2	2/2	2/2	2/2	2/2	2/2	2/2	2/2	2/2	2/2	2/2	2/2	1/1	2/2	2/2	1/1	1/1	2/2	2/2	2/2	2/2	2/2	2/2	2/2	2/2	2/2	2/2
wPt.742017	2/2	2/2	1/1	1/1	2/2	2/2	2/2	2/2	2/2	2/2	2/2	2/2	2/2	2/2	2/2	2/2	2/2	2/2	2/2	2/2	2/2	2/2	2/2	2/2	2/2	2/2	2/2	2/2	2/2	2/2	2/2	2/2	2/2	2/2	1/1	2/2	2/2	1/1	1/1	2/2	2/2	2/2	2/2	2/2	2/2	2/2	2/2	2/2	2/2
wPt.669404	2/2	2/2	2/2	2/2	2/2	2/2	2/2	2/2	2/2	2/2	2/2	2/2	2/2	2/2	2/2	2/2	2/2	2/2	2/2	2/2	2/2	2/2	2/2	2/2	2/2	2/2	2/2	2/2	2/2	2/2	2/2	2/2	2/2	2/2	1/1	2/2	2/2	1/1	1/1	2/2	2/2	2/2	2/2	2/2	2/2	2/2	2/2	2/2	2/2
wPt.742776	2/2	2/2	2/2	2/2	2/2	2/2	2/2	2/2	2/2	2/2	2/2	2/2	2/2	2/2	2/2	2/2	2/2	2/2	2/2	2/2	2/2	2/2	2/2	2/2	2/2	2/2	2/2	2/2	2/2	2/2	2/2	2/2	2/2	2/2	1/1	2/2	2/2	1/1	1/1	2/2	2/2	2/2	2/2	2/2	2/2	2/2	2/2	2/2	2/2
wPt.2019	2/2	2/2	2/2	2/2	2/2	2/2	2/2	2/2	2/2	2/2	2/2	2/2	2/2	2/2	2/2	2/2	2/2	2/2	2/2	2/2	2/2	2/2	2/2	2/2	2/2	2/2	2/2	2/2	2/2	2/2	2/2	2/2	2/2	2/2	1/1	2/2	2/2	1/1	1/1	2/2	2/2	2/2	2/2	2/2	2/2	2/2	2/2	2/2	2/2
wPt.5740	2/2	2/2	2/2	2/2	2/2	2/2	2/2	2/2	1/1	2/2	2/2	2/2	2/2	2/2	2/2	2/2	2/2	2/2	2/2	2/2	2/2	2/2	2/2	2/2	2/2	2/2	2/2	2/2	2/2	2/2	2/2	2/2	2/2	2/2	1/1	2/2	2/2	1/1	1/1	2/2	2/2	2/2	2/2	2/2	2/2	2/2	2/2	2/2	2/2
wPt.664964	2/2	2/2	2/2	2/2	2/2	2/2	2/2	2/2	2/2	2/2	2/2	2/2	2/2	2/2	2/2	2/2	2/2	2/2	2/2	2/2	2/2	2/2	2/2	2/2	2/2	2/2	2/2	2/2	2/2	2/2	2/2	2/2	2/2	2/2	1/1	2/2	2/2	1/1	1/1	2/2	2/2	2/2	2/2	2/2	2/2	2/2	2/2	2/2	2/2
wPt.741274	2/2	2/2	2/2	2/2	2/2	2/2	2/2	2/2	2/2	2/2	2/2	2/2	2/2	2/2	2/2	2/2	2/2	2/2	2/2	2/2	2/2	2/2	2/2	2/2	2/2	2/2	2/2	2/2	2/2	2/2	2/2	2/2	2/2	2/2	1/1	2/2	2/2	1/1	1/1	2/2	2/2	2/2	2/2	2/2	2/2	2/2	2/2	2/2	2/2
wPt.9975	2/2	2/2	2/2	2/2	2/2	2/2	2/2	2/2	2/2	2/2	2/2	2/2	2/2	2/2	2/2	2/2	2/2	2/2	2/2	2/2	2/2	1/1	2/2	2/2	2/2	2/2	2/2	2/2	2/2	2/2	2/2	2/2	2/2	2/2	1/1	2/2	2/2	1/1	1/1	2/2	2/2	2/2	2/2	2/2	2/2	2/2	2/2	2/2	2/2
tPt.0325	2/2	2/2	2/2	2/2	2/2	2/2	2/2	2/2	2/2	2/2	2/2	2/2	2/2	2/2	2/2	2/2	2/2	2/2	2/2	2/2	2/2	2/2	2/2	2/2	2/2	2/2	2/2	2/2	2/2	2/2	2/2	2/2	2/2	2/2	1/1	2/2	2/2	1/1	1/1	2/2	2/2	2/2	2/2	2/2	2/2	2/2	2/2	2/2	2/2
tPt.5080	2/2	2/2	2/2	2/2	2/2	2/2	2/2	2/2	2/2	2/2	2/2	2/2	2/2	2/2	2/2	2/2	2/2	2/2	2/2	2/2	2/2	2/2	2/2	2/2	2/2	2/2	2/2	2/2	2/2	2/2	2/2	2/2	2/2	2/2	1/1	2/2	2/2	1/1	1/1	2/2	2/2	2/2	2/2	2/2	2/2	2/2	2/2	2/2	2/2
wPt.2261	2/2	2/2	2/2	2/2	2/2	2/2	2/2	2/2	2/2	2/2	2/2	2/2	2/2	2/2	2/2	2/2	2/2	2/2	2/2	2/2	2/2	2/2	2/2	2/2	2/2	1/1	2/2	2/2	2/2	2/2	2/2	2/2	2/2	2/2	1/1	2/2	2/2	1/1	1/1	2/2	2/2	2/2	2/2	2/2	2/2	2/2	2/2	2/2	2/2
wPt.1251	2/2	2/2	2/2	2/2	2/2	2/2	2/2	2/2	2/2	2/2	2/2	2/2	2/2	2/2	2/2	2/2	2/2	2/2	2/2	2/2	2/2	2/2	2/2	2/2	2/2	2/2	2/2	2/2	2/2	2/2	2/2	2/2	2/2	2/2	1/1	2/2	2/2	1/1	1/1	2/2	2/2	2/2	2/2	2/2	2/2	2/2	2/2	2/2	2/2
wPt.4343	2/2	2/2	2/2	2/2	2/2	2/2	2/2	2/2	1/1	1/1	2/2	2/2	2/2	2/2	2/2	2/2	2/2	2/2	2/2	2/2	2/2	2/2	2/2	2/2	2/2	2/2	2/2	2/2	2/2	2/2	2/2	2/2	2/2	2/2	1/1	2/2	2/2	1/1	1/1	2/2	2/2	2/2	2/2	2/2	2/2	2/2	2/2	2/2	2/2
wPt.2577	2/2	2/2	2/2	2/2	2/2	2/2	2/2	2/2	2/2	1/1	2/2	2/2	2/2	2/2	2/2	2/2	2/2	2/2	2/2	2/2	2/2	2/2	2/2	2/2	2/2	2/2	2/2	2/2	2/2	2/2	2/2	2/2	2/2	2/2	1/1	2/2	2/2	1/1	1/1	2/2	2/2	2/2	2/2	2/2	2/2	2/2	2/2	2/2	2/2
wPt.8682	2/2	2/2	2/2	2/2	2/2	2/2	2/2	2/2	2/2	2/2	2/2	2/2	2/2	2/2	2/2	2/2	2/2	2/2	2/2	2/2	2/2	2/2	2/2	2/2	2/2	2/2	2/2	2/2	2/2	2/2	2/2	2/2	2/2	2/2	1/1	2/2	2/2	1/1	1/1	2/2	2/2	2/2	2/2	2/2	2/2	2/2	2/2	2/2	2/2
wPt.743523	2/2	2/2	2/2	2/2	2/2	2/2	2/2	2/2	2/2	2/2	2/2	2/2	2/2	2/2	2/2	2/2	2/2	2/2	2/2	2/2	2/2	2/2	2/2	2/2	2/2	2/2	2/2	2/2	2/2	2/2	2/2	2/2	2/2	2/2	1/1	2/2	2/2	1/1	1/1	2/2	2/2	2/2	2/2	2/2	2/2	2/2	2/2	2/2	2/2
wPt.1997	2/2	2/2	2/2	2/2	2/2	2/2	2/2	2/2	2/2	2/2	2/2	2/2	2/2	2/2	1/1	2/2	2/2	2/2	2/2	2/2	2/2	2/2	2/2	2/2	2/2	2/2	2/2	2/2	2/2	2/2	2/2	2/2	2/2	2/2	1/1	2/2	2/2	1/1	1/1	2/2	2/2	2/2	2/2	2/2	2/2	2/2	2/2	2/2	2/2
wPt.5279	2/2	2/2	2/2	2/2	2/2	2/2	2/2	2/2	2/2	2/2	2/2	2/2	2/2	2/2	2/2	2/2	2/2	2/2	2/2	2/2	2/2	2/2	2/2	2/2	2/2	2/2	2/2	2/2	2/2	2/2	2/2	2/2	2/2	2/2	1/1	2/2	2/2	1/1	1/1	2/2	2/2	2/2	2/2	2/2	2/2	2/2	2/2	2/2	2/2
wPt.2762	2/2	2/2	2/2	2/2	2/2	2/2	2/2	2/2	2/2	2/2	2/2	2/2	2/2	2/2	2/2	2/2	2/2	2/2	2/2	2/2	2/2	2/2	2/2	2/2	2/2	2/2	2/2	2/2	2/2	2/2	2/2	2/2	2/2	2/2	1/1	2/2	2/2	1/1	1/1	2/2	2/2	2/2	2/2	2/2	2/2	2/2	2/2	2/2	2/2
wPt.3282	2/2	2/2	2/2	2/2	2/2	2/2	2/2	2/2	2/2	2/2	2/2	2/2	2/2	2/2	2/2	2/2	2/2	2/2	2/2	2/2	2/2	2/2	2/2	2/2	2/2	2/2	2/2	2/2	2/2	2/2	2/2	2/2	2/2	2/2	1/1	2/2	2/2	1/1	1/1	2/2	2/2	2/2	2/2	2/2	2/2	2/2	2/2	2/2	2/2
wPt.3787	2/2	2/2	2/2	2/2	2/2	2/2	2/2	2/2	2/2	2/2	2/2	2/2	2/2	2/2	2/2	2/2	2/2	2/2	2/2	2/2	2/2	2/2	2/2	2/2	2/2	2/2	2/2	2/2	2/2	2/2	2/2	2/2	2/2	2/2	1/1	2/2	2/2	1/1	1/1	2/2	2/2	2/2	2/2	2/2	2/2	2/2	2/2	2/2	2/2
wPt.5798	2/2	2/2	2/2	2/2	2/2	2/2	2/2	2/2	2/2	2/2	2/2	2/2	2/2	2/2	2/2	2/2	2/2	2/2	2/2	2/2	2/2	2/2	2/2	2/2	2/2	2/2	2/2	2/2	2/2	2/2	2/2	2/2	2/2	2/2	1/1	2/2	2/2	1/1	1/1	2/2	2/2	2/2	2/2	2/2	2/2	2/2	2/2	2/2	2/2
wPt.741612	2/2	2/2	2/2	2/2	2/2	2/2	2/2	2/2	2/2	2/2	2/2	2/2	2/2	2/2	2/2	2/2	2/2	2/2	2/2	2/2	2/2	2/2	2/2	2/2	2/2	2/2	2/2	2/2	2/2	2/2	2/2	2/2	2/2	2/2	1/1	2/2	2/2	1/1	1/1	2/2	2/2	2/2	2/2	2/2	2/2	2/2	2/2	2/2	2/2
wPt.7529	2/2	2/2	2/2	2/2	2/2	2/2	2/2	2/2	2/2	2/2	2/2	2/2	2/2	2/2	2/2	2/2	2/2	2/2	2/2	2/2	2/2	2/2	2/2	2/2	2/2	2/2	2/2	2/2	2/2	2/2	2/2	2/2	2/2	2/2	1/1	2/2	2/2	1/1	1/1	2/2	2/2	2/2	2/2	2/2	2/2	2/2	2/2	2/2	2/2
wPt.3177	2/2	2/2	2/2	2/2	2/2	2/2	2/2	2/2	2/2	2/2	2/2	2/2	2/2	2/2	2/2	2/2	2/2	2/2	2/2	2/2	2/2	2/2	2/2	2/2	2/2	2/2	2/2	2/2	2/2	2/2	2/2	2/2	2/2	2/2	1/1	2/2	2/2	1/1	1/1	2/2	2/2	2/2	2/2	2/2	2/2	2/2	2/2	2/2	2/2
wPt.9977	2/2	2/2	2/2	2/2	2/2	2/2	2/2	2/2	2/2	2/2	2/2	2/2	2/2	1/1	2/2	2/2	2/2	2/2	2/2	2/2	2/2	2/2	2/2	2/2	2/2	2/2	2/2	2/2	2/2	2/2	2/2	2/2	2/2	2/2	1/1	2/2	2/2	1/1	1/1	2/2	2/2	2/2	2/2	2/2	2/2	2/2	2/2	2/2	2/2
wPt.0320	2/2	2/2	2/2	2/2	2/2	2/2	2/2	2/2	2/2	2/2	2/2	2/2	2/2	2/2	2/2	2/2	2/2	2/2	2/2	2/2	2/2	2/2	2/2	2/2	2/2	2/2	2/2	2/2	2/2	2/2	2/2	2/2	2/2	2/2	1/1	2/2	2/2	1/1	1/1	2/2	2/2	2/2	2/2	2/2	2/2	2/2	2/2	2/2	2/2
wPt.8338	2/2	2/2	2/2	2/2	2/2	2/2	2/2	2/2	2/2	2/2	2/2	2/2	2/2	2/2	2/2	2/2	2/2	2/2	2/2	2/2	2/2	2/2	2/2	2/2	2/2	2/2	2/2	2/2	2/2	2/2	2/2	2/2	2/2	2/2	1/1	2/2	2/2	1/1	1/1	2/2	2/2	2/2	2/2	2/2	2/2	2/2	2/2	2/2	2/2
wPt.9631	2/2	2/2	2/2	2/2	2/2	2/2	2/2	2/2	2/2	2/2	2/2	2/2	2/2	2/2	2/2	2/2	2/2	2/2	2/2	2/2	2/2	2/2	2/2	2/2	2/2	2/2	2/2	2/2	2/2	2/2	2/2	2/2	2/2	2/2	1/1	2/2	2/2	1/1	1/1	2/2	2/2	2/2	2/2	2/2	2/2	2/2	2/2	2/2	2/2
wPt.4306	2/2	2/2	2/2	2/2	2/2	2/2	2/2	2/2	2/2	2/2	2/2	2/2	2/2	2/2	2/2	2/2	2/2	2/2	2/2	2/2	2/2	2/2	2/2	2/2	2/2	2/2	2/2	2/2	2/2	2/2	2/2	2/2	2/2	2/2	1/1	2/2	2/2	1/1	1/1	2/2	2/2	2/2	2/2	2/2	2/2	2/2	2/2	2/2	2/2
wPt.5435	2/2	2/2	2/2	2/2	2/2	2/2	2/2	2/2	2/2	2/2	2/2	2/2	2/2	2/2	2/2	2/2	2/2	2/2	2/2	2/2	2/2	2/2	2/2	2/2	2/2	2/2	2/2	2/2	2/2	2/2	2/2	2/2	2/2	2/2	1/1	2/2	2/2	1/1	1/1	2/2	2/2	2/2	2/2	2/2	2/2	2/2	2/2	2/2	2/2
wPt.5325	2/2	2/2	2/2	2/2	2/2	2/2	2/2	2/2	2/2	2/2	2/2	2/2	2/2	2/2	2/2	2/2	2/2	2/2	2/2	2/2	2/2	2/2	2/2	2/2	2/2	2/2	2/2	2/2	2/2	2/2	2/2	2/2	2/2	2/2	1/1	2/2	2/2	1/1	1/1	2/2	2/2	2/2	2/2	2/2	2/2	2/2	2/2	2/2	2/2
wPt.9472	2/2	2/2	2/2	2/2	2/2	2/2	2/2	2/2	2/2	2/2	2/2	2/2	2/2	2/2	2/2	2/2	2/2	2/2	2/2	2/2	2/2	2/2	2/2	2/2	2/2	2/2	2/2	2/2	2/2	2/2	2/2	2/2	2/2	2/2	1/1	2/2	2/2	1/1	1/1	2/2	2/2	2/2	2/2	2/2	2/2	2/2	2/2	2/2	2/2
wPt.9522	2/2	2/2	2/2	2/2	2/2	2/2	2/2	2/2	2/2	2/2	2/2	2/2	2/2	2/2	2/2	2/2	2/2	2/2	2/2	2/2	2/2	2/2	2/2	2/2	2/2	2/2	2/2	2/2	2/2	2/2	2/2	2/2	2/2	2/2	1/1	2/2	2/2	1/1	1/1	2/2	2/2	2/2	2/2	2/2	2/2	2/2	2/2	2/2	2/2
wPt.5067	2/2	2/2	2/2	2/2	2/2	2/2	2/2	2/2	2/2	2/2	2/2	2/2	2/2	2/2	2/2	2/2	2/2	2/2	2/2	2/2	2/2	2/2	2/2	2/2	2/2	2/2	2/2	2/2	2/2	2/2	2/2	2/2	2/2	2/2	1/1	2/2	2/2	1/1	1/1	2/2	2/2	2/2	2/2	2/2	2/2	2/2	2/2	2/2	2/2
wPt.8616	2/2	2/2	2/2	2/2	2/2	2/2	2/2	2/2	2/2	2/2	2/2	2/2	2/2	2/2	2/2	2/2	2/2	2/2	2/2	2/2	2/2	2/2	2/2	2/2	2/2	2/2	2/2	2/2	2/2	2/2	2/2	2/2	2/2	2/2	1/1	2/2	2/2	1/1	1/1	2/2	2/2	2/2	2/2	2/2	2/2	2/2	2/2	2/2	2/2
wPt.4434	2/2	2/2	2/2	2/2	2/2	2/2	2/2	2/2	2/2	2/2	2/2	2/2	2/2	2/2	2/2	2/2	2/2	2/2	2/2	2/2	2/2	2/2	2/2	2/2	2/2	2/2	2/2	2/2	2/2	2/2	2/2	2/2	2/2	2/2	1/1	2/2	2/2	1/1	1/1	2/2	2/2	2/2	2/2	2/2	2/2	2/2	2/2	2/2	2/2
wPt.8177	2/2	2/2	2/2	2/2	2/2	2/2	2/2	2/2	2/2	2/2	2/2	2/2	2/2	2/2	2/2	2/2	2/2	2/2	2/2	2/2	2/2	2/2	2/2	2/2	2/2	2/2	2/2	2/2	2/2	2/2	2/2	2/2	2/2	2/2	1/1	2/2	2/2	1/1	1/1	2/2	2/2	2/2	2/2	2/2	2/2	2/2	2/2	2/2	2/2
wPt.740807	2/2	2/2	2/2	2/2	2/2	2/2	2/2	2/2	2/2	2/2	2/2	2/2	2/2	2/2	2/2	2/2	2/2	2/2	2/2	2/2	2/2	2/2	2/2	2/2	2/2	2/2	2/2	2/2	2/2	2/2	2/2	2/2	2/2	2/2	1/1	2/2	2/2	1/1	1/1	2/2	2/2	2/2	2/2	2/2	2/2	2/2	2/2	2/2	2/2
wPt.742457	2/2	2/2	2/2	2/2	2/2	2/2	2/2	2/2	2/2	2/2	2/2	2/2	2/2	2/2	2/2	2/2	2/2	2/2	2/2	2/2	2/2	2/2	2/2	2/2	2/2	2/2	2/2	2/2	2/2	2/2	2/2	2/2	2/2	2/2	1/1	2/2	2/2	1/1	1/1	2/2	2/2	2/2	2/2	2/2	2/2	2/2	2/2	2/2	2/2
wPt.8884	2/2	2/2	2/2	2/2	2/2	2/2	2/2	2/2	2/2	2/2	2/2	2/2	2/2	2/2	2/2	2/2	2/2	2/2	2/2	2/2	2/2	2/2	2/2	2/2	2/2	2/2	2/2	2/2	2/2	2/2	2/2	2/2	2/2	2/2	1/1	2/2	2/2	1/1	1/1	2/2	2/2	2/2	2/2	2/2	2/2	2/2	2/2	2/2	2/2
wPt.0359	2/2	2/2	2/2	2/2	2/2	2/2	2/2	2/2	2/2	2/2	2/2	2/2	2/2	2/2	2/2	2/2	2/2	2/2	2/2	2/2	2/2	2/2	2/2	2/2	2/2	2/2	2/2	2/2	2/2	2/2	2/2	2/2	2/2	2/2	1/1	2/2	2/2	1/1	1/1	2/2	2/2	2/2	2/2	2/2	2/2	2/2	2/2	2/2	2/2
wPt.741799	2/2	2/2	2/2	2/2	2/2	2/2	2/2	2/2	2/2	2/2	2/2	2/2	2/2	2/2	2/2	2/2	2/2	2/2	2/2	2/2	2/2	2/2	2/2	2/2	2/2	2/2	2/2	2/2	2/2	2/2	2/2	2/2	2/2	2/2	1/1	2/2	2/2	1/1	1/1	2/2	2/2	2/2	2/2	2/2	2/2	2/2	2/2	2/2	2/2
wPt.5765	2/2	2/2	2/2	2/2	2/2	2/2	2/2	2/2	2/2	2/2	2/2	2/2	2/2	2/2	2/2	2/2	2/2	2/2	2/2	2/2	2/2	2/2	2/2	2/2	2/2	2/2	2/2	2/2	2/2	2/2	2/2	2/2	2/2	2/2	1/1	2/2	2/2	1/1	1/1	2/2	2/2	2/2	2/2	2/2	2/2	2/2	2/2	2/2	2/2
wPt.9903	2/2	2/2	2/2	2/2	2/2	2/2	2/2	2/2	2/2	2/2	2/2	2/2	2/2	2/2	2/2	2/2	2/2	2/2	2/2	2/2	2/2	2/2	2/2	2/2	2/2	2/2	2/2	2/2	2/2	2/2	2/2	2/2	2/2	2/2	1/1	2/2	2/2	1/1	1/1	2/2	2/2	2/2	2/2	2/2	2/2	2/2	2/2	2/2	2/2
wPt.9883	2/2	2/2	2/2	2/2	2/2	2/2	2/2	2/2	2/2	2/2	2/2	2/2	2/2	2/2	2/2	2/2	2/2	2/2	2/2	2/2	2/2	2/2	2/2	2/2	2/2	2/2	2/2	2/2	2/2	2/2	2/2	2/2	2/2	2/2	1/1	2/2	2/2	1/1	1/1	2/2	2/2	2/2	2/2	2/2	2/2	2/2	2/2	2/2	2/2
wPt.1717	2/2	2/2	2/2	2/2	2/2	2/2	2/2	2/2	2/2	2/2	2/2	2/2	2/2	2/2	2/2	2/2	2/2	2/2	2/2	2/2	2/2	2/2	2/2	2/2	2/2	2/2	2/2	2/2	2/2	2/2	2/2	2/2	2/2	2/2	1/1	2/2	2/2	1/1	1/1	2/2	2/2	2/2	2/2	2/2	2/2	2/2	2/2	2/2	2/2
wPt.0170	2/2	2/2	2/2	2/2	2/2	2/2	2/2	2/2	2/2	2/2	2/2	2/2	2/2	2/2	2/2	2/2	2/2	2/2	2/2	2/2	2/2	2/2	2/2	2/2	2/2	2/2	2/2	2/2	2/2	2/2	2/2	2/2	2/2	2/2	1/1	2/2	2/2	1/1	1/1	2/2	2/2	2/2	2/2	2/2	2/2	2/2	2/2	2/2	2/2
wPt.8930	2/2	2/2	2/2	2/2	2/2	2/2	2/2	2/2	2/2	2/2	2/2	2/2	2/2	2/2	2/2	2/2	2/2	2/2	2/2	2/2	2/2	2/2	2/2	2/2	2/2	2/2	2/2	2/2	2/2	2/2	2/2	2/2	2/2	2/2	1/1	2/2	2/2	1/1	1/1	2/2	2/2	2/2	2/2	2/2	2/2	2/2	2/2	2/2	2/2
wPt.2614	2/2	2/2	2/2	2/2	2/2	2/2	2/2	2/2	2/2	2/2	2/2	2/2	2/2	2/2	2/2	2/2	2/2	2/2	2/2	2/2	2/2	2/2	2/2	2/2	2/2	2/2	2/2	2/2	2/2	2/2	2/2	2/2	2/2	2/2	1/1	2/2	2/2	1/1	1/1	2/2	2/2	2/2	2/2	2/2	2/2	2/2	2/2	2/2	2/2
wPt.6719	2/2	2/2	2/2	2/2	2/2	2/2	2/2	2/2	2/2	2/2	2/2	2/2	2/2	2/2	2/2	2/2	2/2	2/2	2/2	2/2	2/2	2/2	2/2	2/2	2/2	2/2	2/2	2/2	2/2	2/2	2/2	2/2	2/2	2/2	1/1	2/2	2/2	1/1	1/1	2/2	2/2	2/2	2/2	2/2	2/2	2/2	2/2	2/2	2/2
wPt.2075	2/2	2/2	2/2	2/2	2/2	2/2	2/2	2/2	2/2	2/2	2/2	2/2	2/2	2/2	2/2	2/2	2/2	2/2	2/2	2/2	2/2	2/2	2/2	2/2	2/2	2/2	2/2	2/2	2/2	2/2	2/2	2/2	2/2	1/1	1/1	2/2	2/2	1/1	1/1	2/2	2/2	2/2	2/2	2/2	2/2	2/2	2/2	2/2	2/2
wPt.7905	2/2	2/2	2/2	2/2	2/2	2/2	2/2	2/2	2/2	2/2	2/2	2/2	2/2	2/2	2/2	2/2	2/2	2/2	2/2	2/2	2/2	2/2	2/2	2/2	2/2	2/2	2/2	2/2	2/2	2/2	2/2	2/2	2/2	1/1	1/1	2/2	2/2	1/1	1/1	2/2	2/2	2/2	2/2	2/2	2/2	2/2	2/2	2/2	2/2
wPt.4655	2/2	2/2	2/2	2/2	2/2	2/2	2/2	2/2	2/2	2/2	2/2	2/2	2/2	2/2	2/2	2/2	2/2	2/2	2/2	2/2	2/2	2/2	2/2	2/2	2/2	2/2	2/2	2/2	2/2	2/2	2/2	2/2	2/2	2/2	1/1	2/2	2/2	1/1	1/1	2/2	2/2	2/2	2/2	2/2	2/2	2/2	2/2	2/2	2/2
wPt.6833	2/2	2/2	2/2	2/2	2/2	2/2	2/2	2/2	2/2	2/2	2/2	2/2	2/2	2/2	2/2	2/2	2/2	2/2	2/2	2/2	2/2	2/2	2/2	2/2	2/2	2/2	2/2	2/2	2/2	2/2	2/2	2/2	2/2	2/2	1/1	2/2	2/2	1/1	1/1	2/2	2/2	2/2	2/2	2/2	2/2	2/2	2/2	2/2	2/2
wPt.6117	2/2	2/2	2/2	2/2	2/2	2/2	2/2	2/2	2/2	2/2	2/2	2/2	2/2	2/2	2/2	2/2	2/2	2/2	2/2	2/2	2/2	2/2	2/2	2/2	2/2	2/2	2/2	2/2	2/2	2/2	2/2	2/2	2/2	2/2	1/1	2/2	2/2	1/1	1/1	2/2	2/2	2/2	2/2	2/2	2/2	2/2	2/2	2/2	2/2
wPt.742513	2/2	2/2	2/2	2/2	2/2	2/2	2/2	2/2	2/2	2/2	2/2	2/2	2/2	2/2	2/2	2/2	2/2	2/2	2/2	2/2	2/2	2/2	2/2	2/2	2/2	2/2	2/2	2/2	2/2	2/2	2/2	2/2	2/2	2/2	1/1	2/2	2/2	1/1	1/1	2/2	2/2	2/2	2/2	2/2	2/2	2/2	2/2	2/2	2/2
wPt.2057	2/2	2/2	2/2	2/2	2/2	2/2	2/2	2/2	2/2	2/2	2/2	2/2	2/2	2/2	2/2	2/2	2/2	2/2	2/2	2/2	2/2	2/2	2/2	2/2	2/2	2/2	2/2	2/2	2/2	2/2	2/2	2/2	2/2	2/2	1/1	2/2	2/2	1/1	1/1	2/2	2/2	2/2	2/2	2/2	2/2	2/2	2/2	2/2	2/2
wPt.2474	2/2	2/2	2/2	2/2	2/2	2/2	2/2	2/2	2/2	2/2	2/2	2/2	2/2	2/2	2/2	2/2	2/2	2/2	2/2	2/2	2/2	2/2	2/2	2/2	2/2	2/2	2/2	2/2	2/2	2/2	2/2	2/2	2/2	2/2	1/1	2/2	2/2	1/1	1/1	2/2	2/2	2/2	2/2	2/2	2/2	2/2	2/2	2/2	2/2
wPt.1328	2/2	2/2	2/2	2/2	2/2	2/2	2/2	2/2	2/2	2/2	2/2	2/2	2/2	2/2	2/2	2/2	2/2	2/2	2/2	2/2	2/2	2/2	2/2	2/2	2/2	2/2	2/2	2/2	2/2	2/2	2/2	2/2	2/2	2/2	1/1	2/2	2/2	1/1	1/1	2/2	2/2	2/2	2/2	2/2	2/2	2/2	2/2	2/2	2/2
wPt.0729	2/2	2/2	2/2	2/2	2/2	2/2	2/2	2/2	2/2	2/2	2/2	2/2	2/2	2/2	2/2	2/2	2/2	2/2	2/2	2/2	2/2	2/2	2/2	2/2	2/2	2/2	2/2	2/2	2/2	2/2	2/2	2/2	2/2	2/2	1/1	2/2	2/2	1/1	1/1	2/2	2/2	2/2	2/2	2/2	2/2	2/2	2/2	2/2	2/2
wPt.8168	2/2	2/2	1/1	1/1	2/2	2/2	2/2	2/2	2/2	2/2	1/1	1/1	2/2	2/2	2/2	1/1	2/2	2/2	2/2	2/2	2/2	2/2	2/2	2/2	2/2	2/2	2/2	2/2	2/2	2/2	2/2	2/2	2/2	2/2	2/2	2/2	2/2	2/2	2/2	2/2	2/2	2/2	2/2	2/2	1/1	1/1	2/2	2/2	2/2
wPt.1818	2/2	1/1	2/2	2/2	2/2	2/2	2/2	2/2	2/2	2/2	2/2	2/2	2/2	2/2	2/2	2/2	2/2	2/2	1/1	2/2	2/2	2/2	2/2	2/2	1/1	1/1	1/1	2/2	2/2	2/2	2/2	1/1	1/1	2/2	2/2	2/2	1/1	2/2	2/2	2/2	2/2	2/2	2/2	2/2	2/2	1/1	2/2	1/1	1/1
wPt.9409	2/2	1/1	2/2	2/2	2/2	2/2	2/2	2/2	2/2	2/2	2/2	2/2	2/2	2/2	2/2	2/2	2/2	2/2	1/1	2/2	2/2	2/2	2/2	2/2	1/1	1/1	1/1	2/2	2/2	2/2	2/2	1/1	1/1	2/2	2/2	2/2	1/1	2/2	2/2	2/2	2/2	2/2	2/2	2/2	2/2	1/1	2/2	1/1	1/1
rPt.4471	1/1	1/1	1/1	1/1	1/1	1/1	1/1	1/1	1/1	1/1	1/1	1/1	1/1	1/1	1/1	2/2	1/1	1/1	1/1	1/1	1/1	1/1	2/2	1/1	1/1	1/1	1/1	1/1	1/1	1/1	1/1	1/1	1/1	2/2	2/2	1/1	1/1	2/2	2/2	1/1	1/1	1/1	1/1	1/1	1/1	1/1	1/1	1/1	1/1
rPt.5341	1/1	1/1	1/1	1/1	1/1	1/1	1/1	1/1	1/1	1/1	1/1	1/1	1/1	1/1	1/1	1/1	1/1	1/1	1/1	1/1	1/1	1/1	1/1	1/1	1/1	1/1	1/1	1/1	1/1	1/1	1/1	1/1	1/1	1/1	2/2	1/1	1/1	2/2	2/2	1/1	1/1	1/1	1/1	1/1	1/1	1/1	1/1	1/1	1/1
tPt.7559	1/1	1/1	1/1	1/1	1/1	1/1	1/1	1/1	1/1	1/1	1/1	1/1	1/1	1/1	1/1	1/1	1/1	1/1	1/1	1/1	1/1	1/1	1/1	1/1	1/1	1/1	1/1	1/1	1/1	1/1	1/1	1/1	1/1	1/1	2/2	1/1	1/1	2/2	2/2	1/1	1/1	1/1	1/1	1/1	1/1	1/1	1/1	1/1	1/1
wPt.5347	1/1	1/1	1/1	1/1	2/2	2/2	1/1	1/1	2/2	2/2	2/2	2/2	2/2	1/1	2/2	1/1	1/1	1/1	2/2	2/2	2/2	1/1	1/1	2/2	1/1	1/1	1/1	1/1	1/1	1/1	1/1	1/1	1/1	1/1	1/1	1/1	1/1	1/1	1/1	1/1	1/1	2/2	2/2	1/1	1/1	1/1	1/1	1/1	2/2
wPt.9462	2/2	2/2	2/2	2/2	2/2	2/2	2/2	2/2	2/2	2/2	2/2	2/2	2/2	2/2	2/2	2/2	2/2	2/2	2/2	2/2	2/2	2/2	2/2	2/2	2/2	2/2	2/2	2/2	2/2	2/2	2/2	2/2	2/2	2/2	1/1	2/2	2/2	1/1	1/1	2/2	2/2	2/2	2/2	2/2	2/2	2/2	2/2	2/2	2/2
wPt.6078	2/2	2/2	2/2	2/2	2/2	2/2	2/2	2/2	2/2	2/2	2/2	2/2	2/2	2/2	2/2	2/2	2/2	2/2	2/2	2/2	2/2	2/2	2/2	2/2	2/2	2/2	2/2	2/2	2/2	2/2	2/2	2/2	2/2	2/2	1/1	2/2	2/2	1/1	1/1	2/2	2/2	2/2	2/2	2/2	2/2	2/2	2/2	2/2	2/2
wPt.5313	1/1	1/1	2/2	2/2	2/2	2/2	2/2	2/2	2/2	2/2	1/1	1/1	2/2	1/1	2/2	1/1	2/2	2/2	2/2	1/1	1/1	1/1	2/2	2/2	2/2	2/2	2/2	2/2	2/2	2/2	2/2	2/2	2/2	2/2	1/1	1/1	2/2	2/2	1/1	2/2	2/2	2/2	2/2	2/2	2/2	2/2	1/1	1/1	2/2
wPt.5506	2/2	2/2	2/2	2/2	2/2	2/2	2/2	2/2	2/2	2/2	2/2	2/2	2/2	2/2	1/1	2/2	2/2	2/2	2/2	2/2	2/2	2/2	2/2	2/2	2/2	2/2	2/2	2/2	2/2	2/2	2/2	2/2	2/2	2/2	1/1	2/2	2/2	1/1	1/1	2/2	2/2	2/2	2/2	2/2	2/2	2/2	2/2	2/2	2/2
wPt.2810	2/2	2/2	1/1	2/2	2/2	2/2	2/2	2/2	1/1	1/1	2/2	2/2	2/2	2/2	2/2	2/2	2/2	2/2	2/2	2/2	2/2	2/2	2/2	2/2	2/2	2/2	2/2	2/2	2/2	2/2	2/2	2/2	2/2	2/2	1/1	2/2	2/2	1/1	1/1	2/2	2/2	2/2	2/2	2/2	2/2	2/2	2/2	2/2	2/2
wPt.0419	2/2	2/2	1/1	2/2	2/2	2/2	2/2	2/2	1/1	1/1	2/2	2/2	2/2	2/2	2/2	2/2	2/2	2/2	2/2	2/2	2/2	2/2	2/2	2/2	2/2	2/2	2/2	2/2	2/2	2/2	2/2	2/2	2/2	2/2	1/1	2/2	2/2	1/1	1/1	2/2	2/2	2/2	2/2	2/2	2/2	2/2	2/2	2/2	2/2
wPt.6878	2/2	2/2	2/2	2/2	2/2	2/2	2/2	2/2	2/2	2/2	2/2	1/1	2/2	2/2	2/2	2/2	2/2	2/2	2/2	1/1	1/1	2/2	2/2	2/2	2/2	1/1	1/1	2/2	2/2	2/2	2/2	2/2	2/2	2/2	1/1	1/1	1/1	2/2	2/2	2/2	2/2	2/2	2/2	2/2	2/2	2/2	1/1	1/1	2/2
wPt.1363	2/2	2/2	2/2	1/1	2/2	2/2	2/2	2/2	2/2	2/2	2/2	2/2	2/2	2/2	2/2	2/2	2/2	2/2	2/2	2/2	2/2	2/2	2/2	2/2	2/2	2/2	2/2	2/2	2/2	2/2	1/1	2/2	2/2	2/2	1/1	2/2	2/2	1/1	1/1	2/2	1/1	2/2	2/2	2/2	2/2	2/2	2/2	2/2	2/2
wPt.2257	1/1	2/2	1/1	1/1	1/1	1/1	1/1	1/1	1/1	1/1	1/1	1/1	1/1	1/1	1/1	1/1	1/1	1/1	1/1	1/1	1/1	1/1	1/1	1/1	1/1	1/1	1/1	1/1	1/1	1/1	1/1	1/1	1/1	1/1	2/2	2/2	1/1	1/1	1/1	1/1	1/1	1/1	1/1	1/1	1/1	1/1	1/1	1/1	1/1
wPt.0260	2/2	2/2	1/1	1/1	2/2	2/2	2/2	2/2	2/2	2/2	2/2	1/1	2/2	2/2	2/2	2/2	2/2	2/2	2/2	2/2	2/2	2/2	2/2	2/2	2/2	2/2	2/2	2/2	2/2	2/2	2/2	2/2	2/2	2/2	1/1	2/2	2/2	1/1	1/1	2/2	2/2	2/2	2/2	2/2	2/2	2/2	2/2	2/2	2/2
wPt.4971	1/1	2/2	1/1	1/1	1/1	1/1	1/1	1/1	1/1	1/1	1/1	1/1	1/1	2/2	2/2	1/1	1/1	1/1	1/1	1/1	1/1	1/1	1/1	1/1	1/1	1/1	1/1	1/1	1/1	1/1	1/1	1/1	1/1	2/2	1/1	1/1	1/1	1/1	1/1	1/1	1/1	1/1	1/1	1/1	1/1	1/1	2/2	1/1	1/1
wPt.4647	1/1	2/2	1/1	1/1	1/1	1/1	1/1	1/1	1/1	1/1	1/1	1/1	1/1	2/2	2/2	1/1	1/1	1/1	1/1	1/1	1/1	1/1	1/1	1/1	1/1	1/1	1/1	1/1	1/1	1/1	1/1	1/1	1/1	2/2	1/1	1/1	1/1	1/1	1/1	1/1	1/1	1/1	1/1	1/1	1/1	1/1	2/2	1/1	1/1
wPt.734229	1/1	1/1	1/1	1/1	1/1	1/1	1/1	1/1	1/1	1/1	1/1	1/1	1/1	1/1	1/1	2/2	1/1	2/2	2/2	1/1	1/1	1/1	1/1	1/1	1/1	1/1	1/1	1/1	1/1	1/1	1/1	1/1	1/1	2/2	1/1	1/1	1/1	1/1	1/1	1/1	1/1	1/1	1/1	1/1	1/1	1/1	1/1	1/1	2/2
wPt.8854	1/1	1/1	1/1	1/1	1/1	1/1	1/1	2/2	2/2	1/1	2/2	2/2	1/1	1/1	1/1	1/1	1/1	2/2	1/1	1/1	1/1	1/1	1/1	1/1	1/1	1/1	1/1	1/1	1/1	1/1	1/1	1/1	1/1	2/2	1/1	1/1	1/1	1/1	1/1	1/1	1/1	1/1	1/1	2/2	1/1	1/1	1/1	1/1	1/1
wPt.5503	1/1	1/1	1/1	1/1	1/1	1/1	1/1	1/1	1/1	1/1	1/1	1/1	1/1	1/1	1/1	2/2	1/1	1/1	1/1	1/1	1/1	1/1	1/1	1/1	1/1	1/1	1/1	1/1	1/1	1/1	1/1	1/1	1/1	2/2	1/1	1/1	1/1	1/1	1/1	1/1	1/1	1/1	1/1	1/1	1/1	1/1	1/1	1/1	1/1
wPt.5320	1/1	1/1	1/1	1/1	1/1	1/1	1/1	1/1	1/1	1/1	1/1	1/1	1/1	1/1	1/1	2/2	1/1	1/1	1/1	1/1	1/1	1/1	1/1	1/1	1/1	1/1	1/1	1/1	1/1	1/1	1/1	1/1	1/1	2/2	1/1	1/1	1/1	1/1	1/1	1/1	1/1	1/1	1/1	1/1	1/1	1/1	1/1	1/1	1/1
wPt.665814	1/1	1/1	1/1	1/1	1/1	1/1	1/1	1/1	2/2	2/2	1/1	1/1	1/1	1/1	2/2	1/1	1/1	1/1	2/2	2/2	2/2	1/1	1/1	1/1	1/1	1/1	1/1	1/1	1/1	1/1	1/1	1/1	1/1	2/2	2/2	2/2	1/1	1/1	1/1	1/1	1/1	1/1	1/1	1/1	1/1	1/1	1/1	1/1	1/1
wPt.731267	1/1	2/2	1/1	1/1	1/1	1/1	1/1	1/1	1/1	1/1	2/2	2/2	2/2	2/2	1/1	1/1	1/1	1/1	1/1	1/1	1/1	2/2	1/1	1/1	1/1	1/1	1/1	1/1	1/1	1/1	1/1	1/1	1/1	1/1	1/1	1/1	1/1	1/1	1/1	1/1	1/1	1/1	1/1	1/1	2/2	2/2	2/2	2/2	2/2
wPt.7092	2/2	2/2	1/1	1/1	1/1	1/1	2/2	1/1	2/2	1/1	1/1	1/1	1/1	1/1	1/1	1/1	1/1	2/2	2/2	1/1	1/1	1/1	2/2	1/1	2/2	2/2	1/1	1/1	1/1	1/1	1/1	2/2	2/2	2/2	1/1	2/2	2/2	2/2	2/2	1/1	1/1	1/1	1/1	2/2	1/1	1/1	1/1	1/1	1/1
wPt.1263	2/2	2/2	1/1	1/1	1/1	1/1	2/2	1/1	2/2	1/1	1/1	1/1	1/1	1/1	1/1	1/1	1/1	2/2	2/2	1/1	1/1	1/1	2/2	1/1	2/2	2/2	1/1	1/1	1/1	1/1	1/1	2/2	2/2	2/2	1/1	2/2	2/2	2/2	2/2	1/1	1/1	1/1	1/1	2/2	1/1	1/1	1/1	1/1	1/1
wPt.6503	2/2	2/2	1/1	1/1	1/1	1/1	2/2	1/1	2/2	1/1	1/1	1/1	1/1	1/1	1/1	1/1	1/1	2/2	2/2	1/1	1/1	1/1	2/2	1/1	2/2	2/2	1/1	1/1	1/1	1/1	1/1	2/2	2/2	2/2	1/1	2/2	2/2	2/2	2/2	1/1	1/1	1/1	1/1	2/2	1/1	1/1	1/1	1/1	1/1
wPt.732556	1/1	2/2	2/2	2/2	2/2	2/2	1/1	1/1	1/1	2/2	2/2	2/2	1/1	1/1	2/2	1/1	2/2	1/1	1/1	1/1	1/1	1/1	1/1	2/2	1/1	1/1	1/1	1/1	1/1	1/1	1/1	1/1	1/1	1/1	2/2	1/1	1/1	1/1	1/1	1/1	2/2	1/1	1/1	1/1	2/2	2/2	2/2	2/2	2/2
wPt.2897	2/2	2/2	1/1	1/1	1/1	1/1	2/2	1/1	2/2	1/1	1/1	1/1	1/1	1/1	1/1	1/1	1/1	2/2	2/2	1/1	1/1	1/1	2/2	1/1	2/2	2/2	1/1	1/1	1/1	1/1	1/1	2/2	2/2	1/1	1/1	2/2	2/2	2/2	2/2	1/1	1/1	1/1	1/1	2/2	1/1	1/1	1/1	1/1	1/1
wPt.1387	2/2	1/1	1/1	1/1	1/1	1/1	2/2	2/2	1/1	1/1	1/1	1/1	2/2	2/2	2/2	2/2	2/2	1/1	1/1	1/1	1/1	2/2	2/2	2/2	2/2	2/2	2/2	2/2	2/2	2/2	1/1	2/2	2/2	2/2	1/1	1/1	2/2	2/2	2/2	2/2	2/2	2/2	2/2	2/2	1/1	2/2	2/2	2/2	1/1
wPt.7057	1/1	1/1	1/1	1/1	1/1	1/1	1/1	1/1	1/1	2/2	1/1	2/2	2/2	2/2	2/2	2/2	2/2	1/1	1/1	2/2	2/2	2/2	1/1	2/2	1/1	1/1	2/2	2/2	2/2	2/2	2/2	1/1	1/1	1/1	2/2	1/1	1/1	1/1	1/1	2/2	2/2	2/2	2/2	1/1	2/2	2/2	2/2	2/2	2/2
wPt.666963	1/1	1/1	1/1	1/1	1/1	1/1	1/1	2/2	1/1	2/2	2/2	2/2	2/2	2/2	2/2	2/2	2/2	1/1	1/1	2/2	2/2	2/2	1/1	2/2	1/1	1/1	2/2	2/2	2/2	2/2	2/2	1/1	1/1	1/1	2/2	1/1	1/1	1/1	1/1	2/2	2/2	2/2	2/2	1/1	2/2	2/2	2/2	2/2	2/2
wPt.729788	1/1	1/1	1/1	1/1	1/1	1/1	1/1	2/2	1/1	1/1	2/2	2/2	2/2	2/2	2/2	2/2	2/2	1/1	1/1	2/2	2/2	2/2	1/1	2/2	1/1	1/1	2/2	2/2	2/2	2/2	2/2	1/1	1/1	1/1	2/2	1/1	1/1	1/1	1/1	2/2	2/2	2/2	2/2	1/1	2/2	2/2	2/2	2/2	2/2
wPt.730475	1/1	1/1	1/1	1/1	2/2	2/2	1/1	2/2	1/1	2/2	2/2	2/2	2/2	2/2	2/2	2/2	2/2	1/1	1/1	2/2	2/2	2/2	1/1	2/2	1/1	1/1	2/2	2/2	2/2	2/2	2/2	1/1	1/1	1/1	2/2	1/1	1/1	1/1	1/1	2/2	2/2	2/2	2/2	1/1	2/2	2/2	2/2	2/2	2/2
wPt.2839	1/1	1/1	1/1	1/1	1/1	1/1	1/1	2/2	1/1	2/2	2/2	2/2	2/2	2/2	2/2	2/2	2/2	1/1	1/1	2/2	2/2	2/2	1/1	2/2	1/1	1/1	2/2	2/2	2/2	2/2	2/2	1/1	1/1	1/1	2/2	1/1	1/1	1/1	1/1	2/2	2/2	2/2	2/2	1/1	2/2	2/2	2/2	2/2	2/2
wPt.665327	1/1	1/1	1/1	1/1	2/2	2/2	1/1	2/2	1/1	2/2	2/2	2/2	2/2	2/2	2/2	2/2	2/2	1/1	1/1	2/2	2/2	2/2	1/1	2/2	1/1	1/1	2/2	2/2	2/2	2/2	2/2	1/1	1/1	1/1	2/2	1/1	1/1	1/1	1/1	2/2	2/2	2/2	2/2	1/1	2/2	2/2	2/2	2/2	2/2
wPt.3636	1/1	1/1	1/1	1/1	1/1	1/1	1/1	2/2	1/1	2/2	2/2	2/2	2/2	2/2	2/2	1/1	2/2	1/1	1/1	2/2	2/2	2/2	1/1	2/2	1/1	1/1	2/2	2/2	2/2	2/2	2/2	1/1	1/1	1/1	2/2	1/1	1/1	1/1	1/1	2/2	2/2	2/2	2/2	1/1	2/2	2/2	2/2	2/2	2/2
wPt.734132	1/1	1/1	2/2	2/2	2/2	2/2	1/1	2/2	1/1	2/2	2/2	2/2	2/2	2/2	2/2	2/2	2/2	1/1	1/1	2/2	2/2	2/2	1/1	2/2	1/1	1/1	2/2	2/2	2/2	2/2	2/2	1/1	1/1	1/1	2/2	1/1	1/1	1/1	1/1	2/2	2/2	2/2	2/2	1/1	2/2	2/2	2/2	2/2	2/2
wPt.668079	1/1	1/1	2/2	2/2	1/1	1/1	1/1	2/2	1/1	2/2	2/2	2/2	2/2	2/2	2/2	2/2	2/2	1/1	1/1	2/2	2/2	2/2	1/1	2/2	1/1	1/1	2/2	2/2	2/2	2/2	2/2	1/1	1/1	1/1	2/2	1/1	1/1	1/1	1/1	2/2	2/2	2/2	2/2	1/1	2/2	2/2	2/2	2/2	2/2
wPt.4427	1/1	1/1	1/1	1/1	1/1	1/1	1/1	2/2	1/1	2/2	2/2	2/2	2/2	2/2	2/2	2/2	2/2	1/1	1/1	2/2	2/2	2/2	1/1	2/2	1/1	1/1	2/2	2/2	2/2	2/2	2/2	1/1	1/1	1/1	2/2	1/1	1/1	1/1	1/1	2/2	2/2	2/2	2/2	1/1	2/2	2/2	2/2	2/2	2/2
wPt.4687	1/1	1/1	1/1	1/1	2/2	2/2	1/1	2/2	1/1	2/2	2/2	2/2	2/2	2/2	1/1	2/2	2/2	1/1	1/1	2/2	2/2	2/2	1/1	2/2	1/1	1/1	2/2	2/2	2/2	2/2	2/2	1/1	1/1	1/1	2/2	1/1	1/1	1/1	1/1	2/2	2/2	2/2	2/2	1/1	2/2	2/2	2/2	2/2	2/2
wPt.665749	1/1	1/1	2/2	2/2	2/2	1/1	1/1	2/2	1/1	2/2	2/2	2/2	2/2	2/2	2/2	2/2	2/2	1/1	1/1	2/2	2/2	2/2	1/1	2/2	1/1	1/1	2/2	2/2	2/2	2/2	2/2	1/1	1/1	1/1	2/2	1/1	1/1	1/1	1/1	2/2	2/2	2/2	2/2	1/1	2/2	2/2	2/2	2/2	2/2
wPt.732575	1/1	1/1	2/2	2/2	2/2	2/2	1/1	2/2	1/1	2/2	2/2	2/2	2/2	2/2	2/2	2/2	2/2	1/1	1/1	2/2	2/2	2/2	1/1	2/2	1/1	1/1	2/2	2/2	2/2	2/2	2/2	1/1	1/1	1/1	2/2	1/1	1/1	1/1	1/1	2/2	2/2	2/2	2/2	1/1	2/2	2/2	2/2	2/2	2/2
wPt.731020	1/1	1/1	2/2	2/2	2/2	1/1	1/1	2/2	1/1	2/2	2/2	2/2	2/2	2/2	2/2	2/2	2/2	1/1	1/1	2/2	2/2	2/2	1/1	2/2	1/1	1/1	2/2	2/2	2/2	2/2	2/2	1/1	1/1	1/1	2/2	1/1	1/1	1/1	1/1	2/2	2/2	2/2	2/2	1/1	2/2	2/2	2/2	2/2	2/2
wPt.740692	1/1	1/1	1/1	1/1	2/2	2/2	1/1	2/2	1/1	2/2	2/2	2/2	2/2	2/2	2/2	2/2	2/2	1/1	1/1	2/2	2/2	2/2	1/1	2/2	1/1	1/1	2/2	2/2	2/2	2/2	2/2	1/1	1/1	1/1	2/2	1/1	1/1	1/1	1/1	2/2	2/2	2/2	2/2	1/1	2/2	2/2	2/2	2/2	2/2
wPt.6560	1/1	1/1	1/1	2/2	2/2	2/2	1/1	2/2	1/1	2/2	2/2	2/2	2/2	2/2	2/2	2/2	2/2	1/1	1/1	2/2	2/2	2/2	1/1	2/2	1/1	1/1	2/2	2/2	2/2	2/2	2/2	1/1	1/1	1/1	2/2	1/1	1/1	1/1	1/1	2/2	2/2	2/2	2/2	1/1	2/2	2/2	2/2	2/2	2/2
wPt.4711	1/1	1/1	2/2	2/2	2/2	2/2	1/1	2/2	1/1	2/2	2/2	2/2	2/2	2/2	2/2	2/2	2/2	1/1	1/1	2/2	2/2	2/2	1/1	2/2	1/1	1/1	2/2	2/2	2/2	2/2	2/2	1/1	1/1	1/1	2/2	1/1	1/1	1/1	1/1	2/2	2/2	2/2	2/2	1/1	2/2	2/2	2/2	2/2	2/2
wPt.730605	1/1	1/1	2/2	2/2	2/2	2/2	1/1	2/2	1/1	2/2	2/2	2/2	1/1	1/1	2/2	2/2	2/2	1/1	1/1	2/2	2/2	2/2	1/1	2/2	1/1	1/1	2/2	2/2	2/2	2/2	2/2	1/1	1/1	1/1	2/2	1/1	1/1	1/1	1/1	2/2	2/2	2/2	2/2	1/1	2/2	2/2	2/2	2/2	2/2
wPt.7957	1/1	1/1	2/2	2/2	2/2	2/2	1/1	2/2	1/1	2/2	2/2	2/2	2/2	2/2	2/2	2/2	2/2	1/1	1/1	2/2	2/2	2/2	1/1	2/2	1/1	1/1	2/2	2/2	2/2	2/2	2/2	1/1	1/1	1/1	2/2	1/1	1/1	1/1	1/1	2/2	2/2	2/2	2/2	1/1	2/2	2/2	2/2	2/2	2/2
wPt.730718	1/1	1/1	2/2	2/2	1/1	1/1	1/1	2/2	1/1	1/1	2/2	2/2	2/2	2/2	2/2	2/2	2/2	1/1	1/1	2/2	2/2	2/2	1/1	2/2	1/1	1/1	2/2	2/2	2/2	2/2	2/2	1/1	1/1	1/1	2/2	1/1	1/1	1/1	1/1	2/2	2/2	2/2	2/2	1/1	2/2	2/2	2/2	2/2	2/2
wPt.730879	1/1	1/1	2/2	2/2	2/2	2/2	1/1	2/2	1/1	2/2	2/2	2/2	2/2	2/2	2/2	2/2	2/2	1/1	1/1	2/2	2/2	2/2	1/1	2/2	1/1	1/1	2/2	2/2	2/2	2/2	2/2	1/1	1/1	1/1	2/2	1/1	1/1	1/1	1/1	2/2	2/2	2/2	2/2	1/1	1/1	2/2	2/2	2/2	2/2
wPt.665360	1/1	1/1	2/2	2/2	2/2	2/2	1/1	2/2	1/1	2/2	2/2	2/2	2/2	2/2	2/2	2/2	2/2	1/1	1/1	2/2	2/2	2/2	1/1	2/2	1/1	1/1	2/2	2/2	2/2	2/2	2/2	1/1	1/1	1/1	2/2	1/1	1/1	1/1	1/1	2/2	2/2	2/2	2/2	1/1	2/2	2/2	2/2	2/2	2/2
wPt.1685	1/1	1/1	2/2	2/2	2/2	2/2	1/1	2/2	1/1	2/2	2/2	2/2	2/2	2/2	2/2	2/2	2/2	1/1	1/1	2/2	2/2	2/2	1/1	2/2	1/1	1/1	2/2	2/2	2/2	2/2	2/2	1/1	1/1	1/1	2/2	1/1	1/1	1/1	1/1	2/2	2/2	2/2	2/2	1/1	2/2	2/2	2/2	2/2	2/2
wPt.8545	1/1	1/1	2/2	2/2	1/1	1/1	1/1	2/2	1/1	2/2	2/2	2/2	2/2	2/2	2/2	2/2	2/2	1/1	1/1	2/2	2/2	2/2	1/1	2/2	1/1	1/1	2/2	2/2	2/2	2/2	2/2	1/1	1/1	1/1	2/2	1/1	1/1	1/1	1/1	2/2	2/2	2/2	2/2	1/1	2/2	2/2	2/2	2/2	2/2
wPt.671947	1/1	1/1	2/2	2/2	2/2	2/2	1/1	2/2	1/1	2/2	2/2	2/2	2/2	2/2	2/2	2/2	2/2	1/1	1/1	2/2	2/2	2/2	1/1	2/2	1/1	2/2	2/2	2/2	2/2	2/2	2/2	1/1	1/1	1/1	2/2	1/1	1/1	1/1	1/1	2/2	2/2	2/2	2/2	1/1	2/2	2/2	2/2	2/2	2/2
wPt.7953	2/2	1/1	2/2	2/2	2/2	2/2	2/2	1/1	1/1	2/2	2/2	2/2	1/1	2/2	2/2	1/1	1/1	1/1	1/1	2/2	2/2	2/2	2/2	2/2	2/2	2/2	2/2	2/2	2/2	2/2	2/2	2/2	2/2	2/2	2/2	1/1	1/1	2/2	2/2	2/2	2/2	2/2	2/2	2/2	2/2	2/2	1/1	2/2	1/1
wPt.3738	2/2	1/1	2/2	2/2	2/2	2/2	2/2	1/1	1/1	2/2	2/2	2/2	1/1	2/2	2/2	1/1	1/1	1/1	1/1	2/2	2/2	2/2	2/2	2/2	2/2	2/2	2/2	2/2	2/2	2/2	2/2	2/2	2/2	2/2	2/2	1/1	1/1	2/2	2/2	2/2	2/2	2/2	2/2	2/2	2/2	2/2	1/1	2/2	1/1
wPt.5915	2/2	2/2	2/2	2/2	1/1	1/1	2/2	2/2	2/2	2/2	2/2	2/2	2/2	1/1	1/1	2/2	1/1	2/2	2/2	2/2	2/2	2/2	2/2	2/2	2/2	2/2	1/1	2/2	2/2	2/2	2/2	2/2	2/2	2/2	2/2	2/2	2/2	2/2	2/2	2/2	2/2	2/2	2/2	2/2	2/2	2/2	2/2	2/2	2/2
wPt.8866	2/2	2/2	2/2	2/2	1/1	1/1	2/2	2/2	2/2	2/2	2/2	2/2	2/2	1/1	1/1	2/2	1/1	2/2	2/2	2/2	2/2	2/2	2/2	2/2	2/2	2/2	1/1	2/2	2/2	2/2	2/2	2/2	2/2	2/2	2/2	2/2	2/2	2/2	2/2	2/2	2/2	2/2	2/2	2/2	2/2	2/2	2/2	2/2	2/2
wPt.666719	2/2	1/1	1/1	1/1	1/1	1/1	2/2	2/2	2/2	2/2	1/1	1/1	2/2	1/1	2/2	1/1	2/2	2/2	2/2	2/2	2/2	2/2	2/2	1/1	2/2	2/2	2/2	1/1	1/1	1/1	1/1	2/2	2/2	2/2	1/1	2/2	2/2	2/2	2/2	2/2	1/1	1/1	1/1	2/2	2/2	2/2	2/2	2/2	1/1
wPt.3743	2/2	1/1	1/1	1/1	1/1	1/1	2/2	2/2	2/2	2/2	1/1	1/1	2/2	1/1	2/2	1/1	2/2	2/2	2/2	2/2	2/2	2/2	2/2	1/1	2/2	2/2	2/2	1/1	1/1	1/1	1/1	2/2	2/2	2/2	1/1	2/2	2/2	2/2	2/2	2/2	1/1	1/1	1/1	2/2	1/1	2/2	2/2	2/2	1/1
wPt.1445	2/2	2/2	2/2	2/2	2/2	2/2	1/1	2/2	2/2	2/2	2/2	2/2	2/2	2/2	2/2	2/2	2/2	2/2	2/2	2/2	2/2	2/2	1/1	2/2	2/2	2/2	2/2	2/2	2/2	2/2	2/2	2/2	2/2	2/2	2/2	2/2	2/2	2/2	2/2	2/2	2/2	2/2	2/2	2/2	2/2	2/2	2/2	2/2	2/2
wPt.667287	2/2	1/1	1/1	1/1	1/1	1/1	2/2	2/2	2/2	2/2	1/1	1/1	2/2	1/1	2/2	1/1	2/2	2/2	2/2	2/2	2/2	2/2	2/2	2/2	2/2	2/2	2/2	2/2	2/2	2/2	2/2	2/2	2/2	2/2	1/1	2/2	2/2	2/2	2/2	2/2	2/2	2/2	2/2	2/2	2/2	2/2	2/2	2/2	1/1
wPt.3855	2/2	1/1	2/2	2/2	2/2	2/2	2/2	1/1	2/2	2/2	1/1	1/1	2/2	1/1	1/1	2/2	2/2	2/2	2/2	2/2	2/2	2/2	2/2	2/2	2/2	2/2	2/2	2/2	2/2	2/2	2/2	2/2	2/2	2/2	2/2	2/2	2/2	2/2	2/2	2/2	2/2	2/2	2/2	2/2	2/2	1/1	1/1	2/2	2/2
wPt.666411	2/2	1/1	1/1	1/1	2/2	2/2	2/2	2/2	2/2	2/2	1/1	1/1	2/2	2/2	2/2	2/2	2/2	2/2	2/2	2/2	2/2	2/2	1/1	2/2	2/2	2/2	2/2	2/2	2/2	2/2	2/2	2/2	2/2	2/2	2/2	2/2	2/2	2/2	2/2	2/2	2/2	2/2	2/2	2/2	2/2	2/2	2/2	2/2	2/2
wPt.666832	2/2	2/2	2/2	2/2	2/2	2/2	2/2	2/2	2/2	2/2	2/2	2/2	2/2	2/2	2/2	1/1	2/2	1/1	2/2	2/2	2/2	2/2	2/2	2/2	2/2	2/2	2/2	2/2	2/2	2/2	2/2	2/2	2/2	1/1	2/2	2/2	2/2	2/2	2/2	2/2	2/2	2/2	2/2	2/2	1/1	1/1	1/1	1/1	2/2
wPt.9664	2/2	1/1	1/1	1/1	2/2	2/2	2/2	2/2	2/2	2/2	1/1	1/1	2/2	2/2	2/2	2/2	2/2	2/2	2/2	2/2	2/2	2/2	1/1	2/2	2/2	2/2	2/2	2/2	2/2	2/2	2/2	2/2	2/2	2/2	2/2	2/2	2/2	2/2	2/2	2/2	2/2	2/2	2/2	2/2	2/2	2/2	2/2	2/2	2/2
wPt.9380	2/2	2/2	2/2	2/2	2/2	2/2	2/2	2/2	2/2	2/2	2/2	2/2	2/2	2/2	2/2	1/1	2/2	1/1	2/2	2/2	2/2	2/2	2/2	2/2	2/2	2/2	2/2	2/2	2/2	2/2	2/2	2/2	2/2	1/1	2/2	2/2	2/2	2/2	2/2	2/2	2/2	2/2	2/2	2/2	1/1	1/1	1/1	1/1	2/2
wPt.666174	2/2	1/1	1/1	1/1	2/2	2/2	2/2	2/2	2/2	2/2	1/1	1/1	2/2	1/1	2/2	2/2	2/2	2/2	2/2	2/2	2/2	2/2	1/1	2/2	2/2	2/2	2/2	2/2	2/2	2/2	2/2	2/2	2/2	2/2	2/2	2/2	2/2	2/2	2/2	2/2	2/2	2/2	2/2	2/2	2/2	2/2	2/2	2/2	2/2
wPt.7711	2/2	2/2	1/1	1/1	1/1	1/1	2/2	1/1	2/2	1/1	1/1	1/1	1/1	1/1	1/1	1/1	1/1	2/2	2/2	1/1	1/1	1/1	2/2	1/1	2/2	2/2	1/1	1/1	1/1	1/1	1/1	2/2	2/2	2/2	1/1	2/2	2/2	2/2	2/2	1/1	1/1	1/1	1/1	2/2	1/1	1/1	1/1	1/1	1/1
wPt.7946	2/2	1/1	1/1	1/1	1/1	1/1	2/2	2/2	2/2	1/1	1/1	1/1	2/2	2/2	2/2	2/2	2/2	2/2	2/2	1/1	1/1	2/2	2/2	2/2	2/2	2/2	2/2	2/2	2/2	2/2	1/1	2/2	2/2	2/2	2/2	2/2	2/2	2/2	2/2	2/2	2/2	2/2	2/2	2/2	2/2	2/2	2/2	2/2	2/2
wPt.9951	1/1	1/1	1/1	1/1	1/1	1/1	1/1	1/1	1/1	1/1	1/1	1/1	1/1	1/1	1/1	2/2	1/1	1/1	1/1	1/1	1/1	2/2	1/1	1/1	1/1	1/1	1/1	1/1	1/1	1/1	1/1	1/1	1/1	1/1	1/1	1/1	1/1	1/1	1/1	1/1	1/1	1/1	1/1	1/1	1/1	1/1	1/1	1/1	1/1
wPt.7721	2/2	2/2	2/2	2/2	1/1	1/1	1/1	1/1	1/1	1/1	2/2	2/2	1/1	1/1	1/1	2/2	1/1	1/1	1/1	2/2	2/2	1/1	1/1	1/1	1/1	1/1	1/1	1/1	1/1	1/1	1/1	1/1	1/1	1/1	1/1	1/1	2/2	1/1	1/1	1/1	1/1	1/1	1/1	1/1	1/1	1/1	1/1	1/1	1/1
wPt.669721	1/1	1/1	1/1	1/1	1/1	1/1	1/1	1/1	1/1	1/1	1/1	1/1	2/2	1/1	1/1	1/1	2/2	2/2	2/2	1/1	1/1	1/1	1/1	1/1	2/2	2/2	2/2	1/1	1/1	1/1	1/1	2/2	2/2	2/2	1/1	1/1	1/1	1/1	1/1	1/1	1/1	1/1	1/1	1/1	1/1	1/1	1/1	1/1	1/1
wPt.8242	1/1	1/1	1/1	1/1	1/1	2/2	1/1	1/1	1/1	1/1	1/1	1/1	2/2	1/1	1/1	1/1	2/2	2/2	2/2	1/1	1/1	1/1	1/1	1/1	2/2	2/2	2/2	1/1	1/1	1/1	1/1	2/2	2/2	2/2	1/1	1/1	1/1	1/1	1/1	1/1	1/1	1/1	1/1	1/1	1/1	1/1	1/1	1/1	1/1
wPt.8464	1/1	1/1	1/1	1/1	1/1	1/1	1/1	1/1	1/1	1/1	1/1	1/1	2/2	1/1	1/1	1/1	2/2	2/2	2/2	1/1	1/1	1/1	1/1	1/1	2/2	2/2	2/2	1/1	1/1	1/1	1/1	2/2	2/2	2/2	1/1	1/1	1/1	1/1	1/1	1/1	1/1	1/1	1/1	1/1	1/1	1/1	1/1	1/1	1/1
wPt.8490	1/1	1/1	1/1	1/1	1/1	1/1	1/1	1/1	2/2	1/1	1/1	1/1	1/1	1/1	2/2	1/1	1/1	2/2	2/2	2/2	2/2	1/1	1/1	1/1	2/2	2/2	1/1	1/1	1/1	1/1	1/1	1/1	1/1	1/1	1/1	1/1	1/1	1/1	1/1	1/1	1/1	1/1	1/1	2/2	1/1	1/1	1/1	1/1	1/1
wPt.9320	1/1	1/1	1/1	1/1	1/1	1/1	1/1	1/1	1/1	2/2	2/2	2/2	1/1	2/2	2/2	1/1	1/1	1/1	1/1	2/2	2/2	2/2	1/1	1/1	1/1	1/1	1/1	2/2	2/2	1/1	2/2	1/1	1/1	2/2	1/1	1/1	1/1	1/1	1/1	1/1	1/1	1/1	1/1	1/1	2/2	2/2	1/1	1/1	2/2
wPt.1657	2/2	1/1	2/2	2/2	2/2	2/2	1/1	1/1	1/1	1/1	1/1	1/1	1/1	1/1	1/1	1/1	1/1	2/2	1/1	2/2	2/2	1/1	1/1	1/1	2/2	2/2	1/1	1/1	1/1	1/1	1/1	1/1	1/1	1/1	1/1	2/2	2/2	1/1	2/2	1/1	2/2	1/1	1/1	1/1	1/1	1/1	1/1	1/1	1/1
wPt.741584	2/2	2/2	2/2	1/1	2/2	2/2	1/1	1/1	1/1	2/2	2/2	2/2	1/1	2/2	2/2	1/1	1/1	1/1	1/1	1/1	1/1	1/1	1/1	1/1	1/1	1/1	1/1	2/2	2/2	2/2	2/2	1/1	1/1	1/1	2/2	1/1	1/1	1/1	1/1	1/1	1/1	1/1	1/1	2/2	2/2	2/2	1/1	1/1	2/2
wPt.669355	2/2	2/2	2/2	1/1	2/2	2/2	1/1	1/1	1/1	2/2	2/2	2/2	1/1	2/2	2/2	1/1	1/1	1/1	1/1	1/1	1/1	1/1	1/1	1/1	1/1	1/1	1/1	2/2	2/2	2/2	2/2	1/1	1/1	1/1	2/2	1/1	1/1	1/1	1/1	1/1	1/1	1/1	1/1	2/2	2/2	2/2	1/1	1/1	2/2
wPt.741201	2/2	2/2	2/2	1/1	2/2	2/2	1/1	1/1	1/1	2/2	2/2	2/2	2/2	2/2	2/2	1/1	1/1	1/1	1/1	1/1	1/1	1/1	1/1	1/1	1/1	1/1	1/1	2/2	2/2	2/2	2/2	1/1	1/1	1/1	2/2	1/1	1/1	1/1	1/1	1/1	1/1	1/1	1/1	2/2	1/1	2/2	1/1	1/1	2/2
wPt.2696	2/2	1/1	1/1	1/1	2/2	2/2	1/1	1/1	2/2	2/2	2/2	2/2	1/1	1/1	2/2	1/1	2/2	1/1	2/2	1/1	1/1	1/1	1/1	1/1	1/1	1/1	1/1	2/2	2/2	2/2	2/2	2/2	1/1	1/1	2/2	1/1	1/1	1/1	1/1	1/1	1/1	1/1	1/1	1/1	1/1	2/2	1/1	1/1	2/2
wPt.8596	2/2	2/2	1/1	1/1	2/2	2/2	2/2	2/2	1/1	1/1	1/1	1/1	2/2	1/1	2/2	2/2	2/2	2/2	2/2	2/2	2/2	2/2	2/2	2/2	1/1	1/1	2/2	2/2	2/2	2/2	1/1	2/2	2/2	2/2	1/1	1/1	2/2	1/1	1/1	2/2	2/2	2/2	2/2	2/2	2/2	2/2	2/2	2/2	2/2
wPt.665330	2/2	1/1	2/2	2/2	2/2	2/2	1/1	1/1	2/2	2/2	2/2	2/2	1/1	2/2	2/2	1/1	1/1	2/2	1/1	1/1	1/1	1/1	1/1	1/1	1/1	1/1	1/1	1/1	1/1	1/1	1/1	1/1	1/1	2/2	2/2	1/1	1/1	2/2	2/2	1/1	1/1	1/1	1/1	1/1	1/1	1/1	1/1	1/1	1/1
tPt.8937	2/2	1/1	2/2	2/2	2/2	2/2	1/1	1/1	2/2	2/2	2/2	2/2	1/1	2/2	2/2	1/1	1/1	2/2	1/1	1/1	1/1	1/1	1/1	1/1	1/1	1/1	1/1	1/1	1/1	1/1	1/1	1/1	1/1	2/2	2/2	1/1	1/1	2/2	2/2	1/1	1/1	1/1	1/1	1/1	1/1	2/2	1/1	1/1	1/1
wPt.1114	2/2	2/2	1/1	1/1	2/2	2/2	2/2	2/2	1/1	1/1	1/1	1/1	2/2	1/1	1/1	2/2	2/2	1/1	2/2	2/2	2/2	2/2	2/2	2/2	2/2	2/2	2/2	2/2	2/2	2/2	1/1	2/2	2/2	2/2	1/1	1/1	2/2	1/1	1/1	2/2	2/2	2/2	2/2	2/2	2/2	2/2	2/2	2/2	2/2
wPt.5251	1/1	1/1	2/2	2/2	1/1	1/1	1/1	1/1	2/2	2/2	2/2	2/2	1/1	2/2	2/2	1/1	2/2	2/2	1/1	2/2	2/2	1/1	1/1	1/1	2/2	2/2	1/1	1/1	1/1	1/1	2/2	1/1	1/1	2/2	2/2	2/2	1/1	2/2	2/2	1/1	1/1	1/1	1/1	1/1	1/1	2/2	1/1	1/1	2/2
wPt.9277	2/2	2/2	1/1	1/1	2/2	2/2	2/2	2/2	2/2	2/2	2/2	2/2	1/1	2/2	2/2	2/2	1/1	2/2	2/2	1/1	1/1	2/2	2/2	2/2	2/2	2/2	2/2	2/2	2/2	2/2	2/2	2/2	2/2	2/2	1/1	1/1	2/2	1/1	1/1	2/2	2/2	2/2	2/2	2/2	2/2	2/2	2/2	2/2	2/2
wPt.6711	2/2	2/2	2/2	2/2	2/2	2/2	2/2	2/2	2/2	2/2	2/2	2/2	1/1	2/2	1/1	2/2	2/2	2/2	1/1	2/2	2/2	2/2	2/2	2/2	1/1	1/1	2/2	2/2	2/2	2/2	1/1	2/2	2/2	2/2	2/2	1/1	1/1	2/2	2/2	2/2	2/2	2/2	2/2	1/1	2/2	2/2	2/2	2/2	2/2
wPt.8068	2/2	2/2	2/2	2/2	2/2	2/2	2/2	2/2	2/2	2/2	2/2	2/2	1/1	2/2	1/1	2/2	2/2	2/2	1/1	2/2	2/2	2/2	2/2	2/2	1/1	1/1	2/2	1/1	2/2	2/2	1/1	2/2	2/2	2/2	2/2	1/1	1/1	2/2	2/2	2/2	2/2	2/2	2/2	1/1	2/2	2/2	2/2	2/2	2/2
wPt.9624	1/1	2/2	2/2	2/2	2/2	2/2	2/2	2/2	2/2	2/2	2/2	2/2	1/1	2/2	2/2	2/2	1/1	1/1	1/1	2/2	2/2	2/2	2/2	2/2	1/1	1/1	1/1	2/2	2/2	2/2	2/2	1/1	1/1	1/1	2/2	2/2	2/2	2/2	2/2	2/2	2/2	2/2	2/2	2/2	2/2	2/2	2/2	2/2	2/2
wPt.9793	2/2	2/2	1/1	1/1	2/2	2/2	2/2	2/2	2/2	2/2	2/2	2/2	1/1	2/2	2/2	2/2	2/2	2/2	2/2	1/1	1/1	2/2	2/2	2/2	2/2	2/2	2/2	2/2	2/2	2/2	2/2	2/2	2/2	2/2	1/1	1/1	2/2	1/1	1/1	2/2	2/2	2/2	2/2	2/2	2/2	2/2	2/2	2/2	2/2
wPt.5029	2/2	2/2	1/1	1/1	1/1	1/1	2/2	1/1	2/2	1/1	2/2	2/2	2/2	1/1	2/2	2/2	2/2	1/1	1/1	2/2	2/2	1/1	2/2	2/2	1/1	1/1	2/2	2/2	2/2	2/2	2/2	2/2	2/2	2/2	1/1	2/2	2/2	1/1	2/2	2/2	2/2	2/2	2/2	1/1	2/2	2/2	2/2	2/2	2/2
wPt.6687	2/2	2/2	1/1	2/2	2/2	2/2	2/2	2/2	2/2	1/1	1/1	1/1	2/2	2/2	1/1	2/2	1/1	2/2	2/2	2/2	2/2	2/2	2/2	2/2	2/2	2/2	2/2	2/2	2/2	2/2	2/2	2/2	2/2	2/2	2/2	2/2	2/2	2/2	2/2	2/2	2/2	2/2	2/2	2/2	2/2	2/2	2/2	2/2	1/1
wPt.7901	2/2	2/2	2/2	2/2	2/2	2/2	2/2	2/2	2/2	1/1	1/1	1/1	2/2	2/2	1/1	2/2	1/1	2/2	2/2	2/2	2/2	2/2	2/2	2/2	2/2	2/2	2/2	2/2	2/2	2/2	2/2	2/2	2/2	2/2	2/2	2/2	2/2	2/2	2/2	2/2	2/2	2/2	2/2	2/2	2/2	2/2	2/2	2/2	1/1
wPt.5498	2/2	2/2	1/1	1/1	1/1	1/1	2/2	2/2	2/2	1/1	2/2	2/2	2/2	1/1	2/2	2/2	2/2	1/1	1/1	2/2	2/2	1/1	2/2	2/2	1/1	1/1	2/2	2/2	2/2	2/2	2/2	2/2	2/2	2/2	1/1	2/2	2/2	2/2	2/2	2/2	2/2	2/2	2/2	1/1	2/2	2/2	2/2	2/2	2/2
wPt.0553	2/2	2/2	1/1	1/1	1/1	1/1	2/2	2/2	2/2	1/1	2/2	2/2	2/2	1/1	2/2	2/2	2/2	1/1	2/2	2/2	2/2	1/1	2/2	2/2	1/1	1/1	2/2	2/2	2/2	2/2	2/2	2/2	2/2	2/2	1/1	2/2	2/2	2/2	2/2	2/2	2/2	2/2	2/2	1/1	2/2	2/2	2/2	2/2	2/2
wPt.744900	1/1	1/1	1/1	1/1	1/1	1/1	2/2	2/2	2/2	2/2	2/2	2/2	1/1	2/2	2/2	2/2	1/1	1/1	1/1	2/2	2/2	2/2	2/2	2/2	1/1	1/1	1/1	2/2	2/2	2/2	2/2	1/1	1/1	1/1	2/2	2/2	2/2	2/2	2/2	2/2	2/2	2/2	2/2	2/2	2/2	2/2	2/2	2/2	2/2
wPt.4450	1/1	1/1	1/1	1/1	1/1	1/1	2/2	2/2	2/2	2/2	2/2	2/2	1/1	2/2	2/2	2/2	1/1	1/1	1/1	2/2	2/2	2/2	2/2	2/2	1/1	1/1	1/1	2/2	2/2	2/2	2/2	1/1	1/1	1/1	2/2	2/2	2/2	2/2	2/2	2/2	2/2	2/2	2/2	2/2	2/2	2/2	2/2	2/2	2/2
wPt.4533	1/1	1/1	1/1	1/1	1/1	1/1	2/2	2/2	2/2	2/2	2/2	2/2	1/1	2/2	2/2	2/2	1/1	1/1	1/1	2/2	1/1	2/2	2/2	2/2	1/1	1/1	1/1	2/2	2/2	2/2	2/2	1/1	1/1	1/1	2/2	2/2	2/2	2/2	2/2	2/2	2/2	2/2	2/2	2/2	2/2	2/2	2/2	2/2	2/2
wPt.6207	1/1	1/1	1/1	1/1	1/1	1/1	2/2	2/2	2/2	2/2	2/2	2/2	1/1	2/2	2/2	1/1	1/1	1/1	1/1	2/2	2/2	2/2	2/2	2/2	1/1	1/1	1/1	2/2	2/2	2/2	2/2	1/1	1/1	1/1	1/1	2/2	2/2	2/2	2/2	2/2	2/2	2/2	2/2	2/2	2/2	2/2	2/2	2/2	2/2
wPt.1722	1/1	1/1	1/1	1/1	1/1	1/1	2/2	2/2	2/2	2/2	2/2	2/2	1/1	2/2	2/2	1/1	1/1	1/1	1/1	2/2	2/2	2/2	2/2	2/2	1/1	1/1	1/1	2/2	2/2	2/2	2/2	1/1	1/1	1/1	2/2	2/2	2/2	2/2	2/2	2/2	2/2	2/2	2/2	2/2	2/2	2/2	2/2	2/2	2/2
wPt.2087	1/1	1/1	1/1	1/1	1/1	1/1	2/2	2/2	2/2	2/2	2/2	2/2	1/1	2/2	2/2	2/2	1/1	1/1	1/1	2/2	2/2	2/2	2/2	2/2	1/1	1/1	1/1	2/2	2/2	2/2	2/2	1/1	1/1	1/1	2/2	2/2	2/2	2/2	2/2	2/2	2/2	2/2	2/2	2/2	2/2	2/2	2/2	2/2	2/2
wPt.744782	1/1	1/1	1/1	1/1	1/1	1/1	2/2	2/2	2/2	2/2	2/2	2/2	1/1	2/2	2/2	2/2	1/1	1/1	1/1	2/2	2/2	2/2	2/2	2/2	1/1	1/1	1/1	2/2	2/2	2/2	2/2	1/1	1/1	1/1	2/2	2/2	2/2	2/2	2/2	2/2	2/2	2/2	2/2	2/2	2/2	2/2	2/2	2/2	2/2
wPt.3244	2/2	1/1	1/1	1/1	2/2	2/2	2/2	2/2	2/2	2/2	1/1	1/1	1/1	2/2	2/2	2/2	1/1	2/2	2/2	2/2	2/2	2/2	2/2	2/2	2/2	2/2	2/2	2/2	2/2	2/2	2/2	2/2	2/2	1/1	1/1	2/2	2/2	2/2	2/2	2/2	2/2	2/2	2/2	2/2	2/2	2/2	2/2	2/2	2/2
wPt.743061	1/1	1/1	1/1	1/1	1/1	1/1	2/2	2/2	2/2	2/2	2/2	2/2	1/1	2/2	2/2	2/2	1/1	1/1	1/1	2/2	2/2	2/2	2/2	2/2	1/1	1/1	1/1	2/2	2/2	2/2	2/2	1/1	1/1	1/1	2/2	2/2	2/2	2/2	2/2	2/2	2/2	2/2	2/2	2/2	2/2	2/2	2/2	2/2	2/2
wPt.5647	1/1	1/1	1/1	1/1	1/1	1/1	2/2	2/2	2/2	2/2	2/2	2/2	2/2	2/2	2/2	1/1	2/2	2/2	2/2	1/1	1/1	2/2	2/2	2/2	2/2	2/2	2/2	2/2	2/2	2/2	2/2	2/2	2/2	2/2	2/2	2/2	2/2	2/2	1/1	2/2	2/2	2/2	2/2	2/2	2/2	2/2	2/2	2/2	2/2
wPt.3976	1/1	1/1	1/1	1/1	1/1	1/1	2/2	2/2	2/2	2/2	2/2	2/2	1/1	2/2	2/2	2/2	1/1	1/1	1/1	2/2	2/2	2/2	2/2	2/2	1/1	1/1	1/1	2/2	2/2	2/2	2/2	1/1	1/1	1/1	2/2	2/2	2/2	2/2	2/2	2/2	2/2	2/2	2/2	2/2	2/2	2/2	2/2	2/2	2/2
wPt.7175	1/1	2/2	2/2	2/2	2/2	2/2	2/2	2/2	2/2	2/2	2/2	2/2	1/1	2/2	2/2	2/2	1/1	1/1	1/1	2/2	2/2	2/2	2/2	2/2	1/1	1/1	1/1	2/2	2/2	2/2	2/2	1/1	1/1	1/1	2/2	2/2	2/2	2/2	2/2	2/2	2/2	2/2	2/2	2/2	2/2	2/2	2/2	2/2	2/2
wPt.5027	2/2	2/2	2/2	2/2	2/2	2/2	2/2	2/2	2/2	2/2	2/2	2/2	1/1	2/2	2/2	2/2	1/1	1/1	1/1	2/2	2/2	2/2	2/2	2/2	1/1	2/2	1/1	2/2	2/2	2/2	2/2	1/1	1/1	1/1	2/2	2/2	2/2	2/2	2/2	2/2	2/2	2/2	2/2	2/2	2/2	2/2	2/2	2/2	2/2
wPt.742886	2/2	2/2	2/2	2/2	2/2	2/2	2/2	2/2	2/2	2/2	2/2	2/2	1/1	2/2	2/2	2/2	1/1	1/1	1/1	2/2	2/2	2/2	2/2	2/2	1/1	1/1	1/1	2/2	2/2	2/2	2/2	1/1	1/1	1/1	2/2	2/2	2/2	2/2	2/2	2/2	2/2	2/2	2/2	2/2	2/2	2/2	2/2	2/2	2/2
wPt.8328	2/2	2/2	2/2	2/2	2/2	2/2	2/2	2/2	2/2	2/2	2/2	2/2	1/1	2/2	2/2	2/2	1/1	1/1	1/1	2/2	2/2	2/2	2/2	2/2	1/1	1/1	1/1	2/2	2/2	2/2	2/2	1/1	1/1	1/1	2/2	2/2	2/2	2/2	2/2	2/2	2/2	2/2	2/2	2/2	2/2	2/2	2/2	2/2	2/2
wPt.1368	2/2	2/2	2/2	2/2	2/2	2/2	2/2	2/2	2/2	2/2	2/2	2/2	1/1	2/2	2/2	2/2	1/1	1/1	1/1	2/2	2/2	2/2	2/2	2/2	1/1	1/1	1/1	2/2	2/2	2/2	2/2	1/1	1/1	1/1	2/2	2/2	2/2	2/2	2/2	2/2	2/2	2/2	2/2	2/2	2/2	2/2	2/2	2/2	2/2
wPt.9712	2/2	2/2	2/2	2/2	2/2	2/2	2/2	2/2	2/2	2/2	2/2	2/2	1/1	2/2	2/2	2/2	1/1	1/1	1/1	2/2	2/2	2/2	2/2	2/2	1/1	1/1	1/1	2/2	2/2	2/2	2/2	1/1	1/1	1/1	2/2	2/2	2/2	2/2	2/2	2/2	2/2	2/2	2/2	2/2	1/1	2/2	2/2	2/2	2/2
wPt.2309	2/2	2/2	2/2	2/2	2/2	2/2	2/2	2/2	2/2	2/2	2/2	2/2	1/1	2/2	2/2	2/2	1/1	1/1	1/1	2/2	2/2	2/2	2/2	2/2	1/1	1/1	1/1	2/2	2/2	2/2	2/2	1/1	1/1	1/1	2/2	2/2	2/2	2/2	1/1	2/2	2/2	2/2	2/2	2/2	2/2	2/2	2/2	2/2	2/2
wPt.6431	2/2	2/2	2/2	2/2	2/2	2/2	2/2	2/2	2/2	2/2	2/2	2/2	1/1	2/2	2/2	2/2	1/1	1/1	1/1	2/2	2/2	2/2	2/2	2/2	1/1	1/1	1/1	2/2	2/2	2/2	2/2	1/1	1/1	1/1	2/2	2/2	2/2	2/2	2/2	2/2	2/2	2/2	2/2	2/2	2/2	2/2	2/2	2/2	2/2
wPt.0277	2/2	2/2	2/2	2/2	2/2	2/2	2/2	2/2	2/2	2/2	2/2	2/2	1/1	2/2	2/2	2/2	1/1	1/1	1/1	2/2	2/2	2/2	2/2	2/2	1/1	1/1	1/1	2/2	2/2	2/2	2/2	1/1	1/1	1/1	2/2	2/2	2/2	2/2	2/2	2/2	2/2	2/2	2/2	2/2	2/2	2/2	2/2	2/2	2/2
wPt.744943	2/2	2/2	2/2	2/2	2/2	2/2	2/2	2/2	2/2	2/2	2/2	2/2	1/1	2/2	2/2	2/2	1/1	1/1	1/1	2/2	2/2	2/2	2/2	2/2	1/1	1/1	1/1	2/2	2/2	2/2	2/2	1/1	1/1	1/1	2/2	2/2	2/2	2/2	2/2	2/2	2/2	2/2	2/2	2/2	2/2	2/2	2/2	2/2	2/2
wPt.3611	2/2	2/2	2/2	2/2	2/2	2/2	2/2	2/2	2/2	2/2	2/2	2/2	1/1	2/2	2/2	2/2	1/1	1/1	1/1	2/2	2/2	2/2	2/2	2/2	1/1	1/1	1/1	2/2	2/2	2/2	2/2	1/1	1/1	2/2	2/2	2/2	2/2	2/2	2/2	2/2	2/2	2/2	2/2	2/2	2/2	2/2	2/2	2/2	2/2
wPt.3744	2/2	2/2	2/2	2/2	2/2	2/2	2/2	2/2	2/2	2/2	2/2	2/2	1/1	2/2	2/2	2/2	1/1	1/1	1/1	2/2	2/2	2/2	2/2	2/2	1/1	1/1	1/1	2/2	2/2	2/2	2/2	1/1	1/1	2/2	2/2	2/2	2/2	2/2	2/2	2/2	2/2	2/2	2/2	2/2	2/2	2/2	2/2	2/2	2/2
wPt.4021	2/2	2/2	2/2	2/2	2/2	2/2	2/2	2/2	2/2	2/2	2/2	2/2	1/1	2/2	2/2	2/2	1/1	1/1	2/2	2/2	2/2	2/2	2/2	2/2	2/2	2/2	2/2	2/2	2/2	2/2	2/2	1/1	1/1	1/1	2/2	2/2	2/2	2/2	2/2	2/2	2/2	2/2	2/2	2/2	2/2	2/2	2/2	2/2	2/2
wPt.799664	2/2	2/2	2/2	2/2	2/2	2/2	2/2	2/2	2/2	2/2	2/2	2/2	1/1	2/2	2/2	2/2	1/1	1/1	2/2	2/2	2/2	2/2	2/2	2/2	2/2	2/2	2/2	2/2	2/2	2/2	2/2	1/1	1/1	2/2	2/2	2/2	2/2	2/2	2/2	2/2	2/2	2/2	2/2	2/2	2/2	2/2	2/2	2/2	2/2
wPt.0094	1/1	1/1	1/1	1/1	1/1	1/1	1/1	1/1	2/2	1/1	1/1	1/1	1/1	1/1	1/1	1/1	1/1	2/2	1/1	2/2	2/2	1/1	1/1	1/1	2/2	2/2	1/1	2/2	2/2	2/2	2/2	1/1	1/1	2/2	1/1	2/2	1/1	1/1	1/1	1/1	1/1	1/1	1/1	1/1	1/1	1/1	1/1	1/1	1/1
wPt.8326	1/1	1/1	1/1	1/1	1/1	2/2	1/1	1/1	2/2	1/1	2/2	2/2	1/1	1/1	2/2	1/1	1/1	1/1	1/1	1/1	1/1	1/1	1/1	1/1	2/2	2/2	2/2	1/1	1/1	1/1	1/1	1/1	1/1	1/1	1/1	1/1	1/1	1/1	1/1	1/1	1/1	1/1	1/1	2/2	2/2	2/2	2/2	1/1	1/1
wPt.9070	1/1	1/1	1/1	1/1	1/1	1/1	1/1	1/1	2/2	1/1	2/2	2/2	1/1	1/1	2/2	1/1	1/1	1/1	1/1	1/1	1/1	2/2	1/1	1/1	2/2	2/2	2/2	1/1	1/1	1/1	1/1	1/1	1/1	1/1	1/1	1/1	1/1	1/1	1/1	1/1	1/1	1/1	1/1	2/2	2/2	2/2	2/2	1/1	1/1
wPt.6158	1/1	1/1	1/1	1/1	1/1	1/1	1/1	1/1	1/1	1/1	1/1	1/1	2/2	1/1	1/1	1/1	2/2	2/2	2/2	1/1	1/1	1/1	1/1	1/1	2/2	2/2	2/2	1/1	1/1	1/1	1/1	2/2	2/2	2/2	1/1	1/1	1/1	1/1	1/1	1/1	1/1	1/1	1/1	1/1	1/1	1/1	1/1	1/1	1/1
wPt.6064	1/1	1/1	1/1	1/1	1/1	1/1	1/1	1/1	1/1	1/1	1/1	1/1	1/1	1/1	1/1	1/1	1/1	1/1	2/2	1/1	1/1	1/1	1/1	1/1	1/1	1/1	1/1	1/1	1/1	1/1	1/1	1/1	1/1	2/2	1/1	1/1	1/1	1/1	1/1	1/1	1/1	1/1	1/1	1/1	1/1	1/1	1/1	1/1	1/1
wPt.1615	2/2	1/1	1/1	1/1	2/2	2/2	2/2	2/2	2/2	2/2	2/2	2/2	2/2	2/2	2/2	2/2	1/1	2/2	2/2	2/2	2/2	2/2	2/2	2/2	2/2	2/2	2/2	2/2	2/2	2/2	2/2	2/2	2/2	2/2	2/2	2/2	2/2	2/2	2/2	2/2	2/2	2/2	2/2	2/2	2/2	2/2	2/2	2/2	2/2
wPt.2858	2/2	1/1	1/1	1/1	2/2	2/2	2/2	2/2	2/2	2/2	2/2	2/2	2/2	2/2	2/2	2/2	1/1	2/2	2/2	2/2	2/2	2/2	2/2	2/2	2/2	2/2	2/2	2/2	2/2	2/2	2/2	2/2	2/2	2/2	2/2	2/2	2/2	2/2	2/2	2/2	2/2	2/2	2/2	2/2	2/2	2/2	2/2	2/2	2/2
wPt.7024	1/1	1/1	1/1	1/1	1/1	1/1	1/1	1/1	1/1	1/1	1/1	1/1	1/1	2/2	1/1	2/2	1/1	1/1	1/1	1/1	1/1	1/1	1/1	1/1	1/1	1/1	1/1	1/1	1/1	1/1	1/1	1/1	1/1	1/1	1/1	1/1	2/2	1/1	1/1	1/1	1/1	1/1	1/1	1/1	1/1	1/1	1/1	1/1	1/1
wPt.3695	1/1	1/1	1/1	1/1	1/1	1/1	1/1	1/1	1/1	1/1	1/1	1/1	2/2	1/1	1/1	1/1	1/1	1/1	1/1	1/1	1/1	1/1	1/1	1/1	1/1	1/1	1/1	1/1	1/1	1/1	1/1	1/1	1/1	2/2	1/1	1/1	1/1	1/1	1/1	1/1	1/1	1/1	1/1	1/1	2/2	2/2	2/2	2/2	2/2
wPt.5680	1/1	1/1	1/1	1/1	1/1	1/1	1/1	1/1	2/2	1/1	1/1	1/1	1/1	1/1	1/1	1/1	1/1	1/1	1/1	2/2	2/2	1/1	1/1	1/1	2/2	2/2	1/1	1/1	1/1	1/1	1/1	1/1	1/1	2/2	1/1	1/1	1/1	1/1	1/1	1/1	1/1	1/1	1/1	1/1	1/1	1/1	1/1	1/1	1/1
wPt.6706	1/1	1/1	1/1	1/1	1/1	1/1	1/1	1/1	2/2	2/2	1/1	1/1	1/1	2/2	2/2	1/1	2/2	1/1	1/1	1/1	1/1	1/1	1/1	1/1	2/2	2/2	1/1	1/1	1/1	1/1	1/1	1/1	1/1	2/2	2/2	1/1	1/1	1/1	1/1	1/1	1/1	1/1	1/1	1/1	1/1	1/1	1/1	1/1	1/1
wPt.7305	1/1	1/1	1/1	1/1	1/1	1/1	1/1	1/1	1/1	1/1	1/1	1/1	1/1	1/1	1/1	1/1	1/1	1/1	1/1	2/2	2/2	1/1	1/1	1/1	2/2	2/2	1/1	1/1	1/1	1/1	1/1	1/1	1/1	2/2	1/1	1/1	1/1	1/1	1/1	2/2	1/1	1/1	1/1	1/1	2/2	2/2	2/2	2/2	1/1
wPt.7829	1/1	2/2	2/2	2/2	1/1	1/1	2/2	2/2	2/2	1/1	1/1	1/1	1/1	1/1	1/1	1/1	1/1	1/1	1/1	1/1	1/1	1/1	2/2	1/1	2/2	2/2	2/2	1/1	1/1	1/1	1/1	1/1	1/1	1/1	1/1	1/1	1/1	1/1	1/1	1/1	1/1	1/1	1/1	2/2	1/1	1/1	1/1	1/1	1/1
tPt.5438	1/1	1/1	1/1	1/1	1/1	1/1	1/1	1/1	1/1	2/2	1/1	1/1	1/1	1/1	2/2	1/1	2/2	2/2	1/1	1/1	1/1	1/1	2/2	1/1	1/1	1/1	1/1	1/1	1/1	1/1	2/2	1/1	1/1	1/1	1/1	2/2	1/1	1/1	1/1	1/1	1/1	1/1	1/1	1/1	1/1	1/1	1/1	1/1	2/2
wPt.0100	1/1	1/1	2/2	2/2	1/1	1/1	1/1	1/1	1/1	1/1	2/2	2/2	2/2	2/2	2/2	1/1	1/1	1/1	1/1	1/1	1/1	1/1	1/1	1/1	2/2	2/2	1/1	1/1	1/1	1/1	1/1	1/1	1/1	1/1	2/2	1/1	1/1	1/1	1/1	1/1	1/1	1/1	1/1	1/1	1/1	1/1	1/1	1/1	1/1
wPt.4125	1/1	2/2	2/2	2/2	1/1	1/1	2/2	1/1	1/1	2/2	2/2	2/2	2/2	1/1	2/2	2/2	1/1	2/2	1/1	1/1	1/1	1/1	2/2	1/1	1/1	1/1	2/2	1/1	1/1	1/1	1/1	1/1	1/1	2/2	1/1	1/1	1/1	2/2	2/2	2/2	1/1	1/1	1/1	2/2	2/2	2/2	2/2	2/2	2/2
wPt.6192	1/1	2/2	2/2	2/2	1/1	1/1	2/2	1/1	1/1	2/2	2/2	2/2	1/1	1/1	2/2	2/2	1/1	2/2	1/1	1/1	1/1	1/1	2/2	1/1	1/1	1/1	2/2	1/1	1/1	1/1	1/1	1/1	1/1	2/2	1/1	1/1	1/1	2/2	2/2	2/2	1/1	1/1	1/1	2/2	2/2	2/2	2/2	2/2	2/2
wPt.5556	1/1	2/2	2/2	2/2	1/1	1/1	2/2	1/1	1/1	1/1	2/2	2/2	2/2	2/2	2/2	2/2	1/1	2/2	1/1	1/1	1/1	1/1	2/2	1/1	1/1	1/1	2/2	1/1	1/1	1/1	1/1	1/1	1/1	2/2	1/1	1/1	1/1	2/2	2/2	2/2	1/1	1/1	1/1	2/2	2/2	2/2	2/2	2/2	2/2
wPt.7985	1/1	1/1	1/1	1/1	1/1	1/1	1/1	1/1	1/1	1/1	2/2	1/1	2/2	2/2	1/1	1/1	2/2	1/1	1/1	2/2	2/2	1/1	2/2	1/1	2/2	2/2	1/1	1/1	1/1	1/1	1/1	1/1	1/1	2/2	1/1	1/1	1/1	2/2	2/2	1/1	1/1	1/1	1/1	2/2	1/1	1/1	1/1	1/1	1/1
wPt.7757	1/1	2/2	2/2	2/2	1/1	1/1	2/2	1/1	1/1	2/2	2/2	2/2	2/2	2/2	2/2	2/2	1/1	2/2	1/1	1/1	1/1	1/1	2/2	1/1	1/1	1/1	2/2	1/1	1/1	1/1	1/1	1/1	1/1	2/2	1/1	1/1	1/1	2/2	2/2	2/2	1/1	1/1	1/1	2/2	2/2	2/2	2/2	2/2	2/2
wPt.743630	1/1	1/1	1/1	1/1	1/1	1/1	1/1	1/1	1/1	1/1	2/2	2/2	2/2	2/2	2/2	1/1	2/2	1/1	1/1	2/2	2/2	1/1	2/2	1/1	2/2	1/1	1/1	1/1	1/1	1/1	1/1	1/1	1/1	2/2	1/1	1/1	1/1	2/2	2/2	1/1	1/1	1/1	1/1	2/2	1/1	1/1	1/1	1/1	1/1
wPt.9402	1/1	1/1	1/1	1/1	1/1	1/1	1/1	1/1	1/1	1/1	2/2	2/2	2/2	2/2	1/1	1/1	2/2	1/1	1/1	2/2	2/2	1/1	2/2	1/1	2/2	2/2	1/1	1/1	1/1	1/1	1/1	1/1	1/1	2/2	1/1	1/1	1/1	2/2	2/2	1/1	1/1	1/1	1/1	2/2	1/1	1/1	1/1	1/1	1/1
wPt.7161	1/1	1/1	1/1	1/1	1/1	1/1	1/1	2/2	1/1	1/1	2/2	2/2	1/1	1/1	1/1	1/1	2/2	1/1	1/1	1/1	1/1	2/2	1/1	1/1	1/1	1/1	1/1	1/1	1/1	1/1	1/1	1/1	1/1	1/1	1/1	2/2	2/2	2/2	2/2	1/1	2/2	1/1	1/1	1/1	1/1	1/1	1/1	1/1	1/1
wPt.5672	1/1	2/2	2/2	2/2	1/1	1/1	2/2	1/1	1/1	2/2	2/2	2/2	2/2	1/1	2/2	2/2	1/1	2/2	1/1	1/1	1/1	1/1	2/2	1/1	1/1	1/1	2/2	1/1	1/1	1/1	1/1	1/1	1/1	2/2	1/1	1/1	1/1	2/2	2/2	2/2	1/1	1/1	1/1	2/2	2/2	2/2	2/2	2/2	2/2
wPt.4917	1/1	1/1	1/1	1/1	1/1	1/1	1/1	1/1	1/1	1/1	1/1	1/1	1/1	1/1	1/1	2/2	1/1	1/1	1/1	1/1	1/1	2/2	1/1	2/2	1/1	1/1	1/1	2/2	2/2	2/2	1/1	1/1	1/1	1/1	2/2	1/1	1/1	1/1	1/1	2/2	1/1	2/2	2/2	1/1	2/2	1/1	1/1	1/1	2/2
tPt.4248	1/1	1/1	1/1	1/1	1/1	1/1	1/1	2/2	1/1	1/1	2/2	2/2	1/1	1/1	1/1	1/1	2/2	1/1	1/1	2/2	2/2	1/1	1/1	2/2	1/1	1/1	1/1	1/1	1/1	1/1	1/1	1/1	1/1	1/1	1/1	1/1	2/2	2/2	2/2	2/2	2/2	1/1	1/1	1/1	1/1	1/1	1/1	1/1	1/1
wPt.666931	1/1	1/1	1/1	1/1	1/1	1/1	1/1	1/1	1/1	1/1	2/2	2/2	2/2	1/1	1/1	1/1	2/2	1/1	1/1	2/2	2/2	1/1	1/1	2/2	1/1	1/1	1/1	1/1	1/1	1/1	1/1	1/1	1/1	1/1	1/1	2/2	2/2	2/2	2/2	1/1	2/2	1/1	1/1	1/1	1/1	1/1	1/1	1/1	1/1
wPt.1294	2/2	2/2	2/2	2/2	2/2	2/2	2/2	1/1	1/1	1/1	1/1	1/1	2/2	1/1	2/2	1/1	1/1	2/2	2/2	1/1	1/1	2/2	1/1	1/1	1/1	1/1	2/2	2/2	2/2	2/2	2/2	2/2	2/2	1/1	1/1	1/1	1/1	2/2	2/2	1/1	1/1	2/2	2/2	2/2	1/1	1/1	1/1	1/1	1/1
wPt.744022	1/1	2/2	1/1	1/1	2/2	2/2	2/2	2/2	2/2	2/2	1/1	1/1	1/1	1/1	1/1	1/1	2/2	2/2	2/2	1/1	1/1	1/1	2/2	1/1	1/1	1/1	2/2	1/1	1/1	1/1	2/2	2/2	2/2	2/2	1/1	2/2	1/1	1/1	1/1	2/2	1/1	1/1	1/1	2/2	2/2	2/2	1/1	1/1	1/1
wPt.4916	1/1	2/2	1/1	1/1	2/2	2/2	2/2	2/2	2/2	2/2	1/1	1/1	1/1	1/1	1/1	1/1	2/2	2/2	2/2	1/1	1/1	1/1	2/2	1/1	1/1	1/1	1/1	1/1	1/1	1/1	2/2	2/2	2/2	2/2	1/1	2/2	1/1	1/1	1/1	2/2	1/1	1/1	1/1	2/2	2/2	2/2	1/1	1/1	1/1
wPt.1024	1/1	2/2	1/1	1/1	2/2	2/2	2/2	2/2	2/2	2/2	1/1	1/1	1/1	1/1	1/1	1/1	2/2	2/2	2/2	1/1	1/1	1/1	2/2	1/1	1/1	1/1	1/1	1/1	1/1	1/1	2/2	2/2	2/2	2/2	1/1	2/2	1/1	1/1	1/1	2/2	1/1	1/1	1/1	2/2	2/2	2/2	1/1	1/1	1/1
wPt.0049	1/1	1/1	1/1	1/1	1/1	1/1	1/1	1/1	1/1	1/1	2/2	2/2	1/1	1/1	1/1	2/2	1/1	1/1	1/1	2/2	2/2	2/2	1/1	2/2	1/1	1/1	1/1	2/2	2/2	2/2	1/1	1/1	1/1	1/1	2/2	1/1	1/1	2/2	2/2	2/2	1/1	2/2	2/2	1/1	2/2	1/1	1/1	1/1	2/2
wPt.5374	2/2	1/1	1/1	1/1	2/2	2/2	1/1	1/1	2/2	1/1	1/1	1/1	1/1	1/1	1/1	2/2	1/1	2/2	2/2	1/1	1/1	2/2	1/1	1/1	1/1	1/1	1/1	2/2	2/2	2/2	2/2	2/2	2/2	1/1	1/1	1/1	1/1	1/1	1/1	1/1	2/2	2/2	2/2	1/1	2/2	1/1	1/1	1/1	1/1
wPt.7004	1/1	1/1	1/1	1/1	1/1	1/1	1/1	2/2	1/1	2/2	1/1	1/1	1/1	1/1	2/2	1/1	2/2	2/2	1/1	1/1	1/1	1/1	2/2	1/1	1/1	1/1	1/1	1/1	1/1	1/1	2/2	1/1	1/1	1/1	1/1	2/2	2/2	1/1	1/1	1/1	2/2	1/1	1/1	1/1	1/1	1/1	1/1	1/1	2/2
wPt.2430	2/2	2/2	2/2	2/2	2/2	2/2	2/2	1/1	1/1	1/1	1/1	1/1	2/2	1/1	1/1	1/1	1/1	2/2	2/2	2/2	2/2	2/2	1/1	1/1	1/1	1/1	1/1	1/1	1/1	1/1	1/1	2/2	2/2	1/1	1/1	2/2	1/1	2/2	2/2	1/1	1/1	2/2	2/2	2/2	2/2	2/2	2/2	2/2	1/1
wPt.1634	2/2	1/1	1/1	1/1	1/1	1/1	1/1	1/1	1/1	1/1	1/1	1/1	1/1	1/1	1/1	2/2	1/1	1/1	1/1	2/2	2/2	2/2	1/1	2/2	1/1	1/1	1/1	2/2	2/2	2/2	2/2	1/1	1/1	1/1	1/1	1/1	2/2	2/2	2/2	2/2	2/2	2/2	2/2	1/1	2/2	1/1	2/2	2/2	2/2
wPt.5736	2/2	1/1	1/1	1/1	1/1	1/1	1/1	1/1	1/1	1/1	1/1	1/1	1/1	2/2	1/1	2/2	1/1	2/2	1/1	1/1	1/1	2/2	1/1	2/2	1/1	1/1	1/1	2/2	2/2	2/2	1/1	1/1	1/1	1/1	2/2	1/1	1/1	1/1	1/1	2/2	1/1	2/2	2/2	1/1	2/2	2/2	2/2	2/2	2/2
wPt.6174	1/1	1/1	1/1	1/1	1/1	1/1	1/1	1/1	1/1	1/1	1/1	1/1	1/1	2/2	1/1	1/1	2/2	1/1	1/1	1/1	1/1	1/1	2/2	1/1	1/1	1/1	2/2	1/1	1/1	1/1	1/1	1/1	1/1	2/2	2/2	2/2	2/2	1/1	2/2	1/1	2/2	1/1	1/1	1/1	1/1	1/1	1/1	1/1	1/1
wPt.4368	2/2	1/1	1/1	1/1	1/1	1/1	1/1	1/1	1/1	1/1	1/1	1/1	1/1	2/2	2/2	2/2	1/1	2/2	1/1	1/1	1/1	2/2	1/1	2/2	1/1	2/2	1/1	2/2	2/2	2/2	1/1	1/1	1/1	2/2	2/2	1/1	2/2	1/1	1/1	2/2	1/1	2/2	2/2	1/1	2/2	2/2	2/2	2/2	2/2
tPt.0043	2/2	2/2	2/2	2/2	2/2	2/2	2/2	1/1	2/2	2/2	1/1	1/1	2/2	1/1	2/2	2/2	1/1	1/1	2/2	2/2	2/2	2/2	1/1	2/2	1/1	2/2	1/1	2/2	2/2	2/2	2/2	2/2	2/2	1/1	1/1	1/1	1/1	2/2	1/1	2/2	1/1	2/2	2/2	2/2	2/2	2/2	2/2	2/2	2/2
wPt.3272	2/2	2/2	2/2	2/2	2/2	2/2	2/2	1/1	2/2	1/1	1/1	1/1	2/2	2/2	1/1	2/2	1/1	1/1	2/2	2/2	2/2	2/2	1/1	2/2	2/2	2/2	1/1	2/2	2/2	2/2	2/2	2/2	2/2	2/2	2/2	2/2	1/1	2/2	2/2	1/1	2/2	2/2	2/2	1/1	2/2	2/2	2/2	2/2	2/2
wPt.2724	1/1	2/2	2/2	2/2	1/1	1/1	2/2	2/2	2/2	2/2	2/2	2/2	1/1	1/1	1/1	2/2	1/1	1/1	1/1	2/2	2/2	2/2	2/2	2/2	2/2	2/2	2/2	2/2	2/2	2/2	1/1	1/1	1/1	2/2	2/2	1/1	1/1	2/2	2/2	2/2	2/2	2/2	2/2	2/2	2/2	1/1	1/1	1/1	1/1
wPt.744808	1/1	1/1	2/2	2/2	1/1	1/1	2/2	1/1	2/2	2/2	1/1	1/1	1/1	1/1	2/2	2/2	2/2	1/1	2/2	1/1	1/1	2/2	2/2	1/1	2/2	2/2	2/2	2/2	2/2	2/2	2/2	1/1	1/1	1/1	1/1	1/1	1/1	1/1	1/1	2/2	1/1	2/2	2/2	2/2	2/2	1/1	2/2	2/2	2/2
wPt.3378	1/1	2/2	2/2	2/2	1/1	1/1	2/2	2/2	2/2	1/1	2/2	2/2	1/1	1/1	1/1	2/2	1/1	1/1	1/1	2/2	2/2	2/2	2/2	2/2	2/2	2/2	1/1	2/2	2/2	2/2	1/1	1/1	1/1	1/1	2/2	1/1	1/1	2/2	1/1	1/1	2/2	2/2	1/1	2/2	2/2	1/1	1/1	1/1	2/2
wPt.0489	2/2	2/2	2/2	2/2	2/2	2/2	2/2	1/1	2/2	1/1	1/1	1/1	2/2	1/1	1/1	2/2	1/1	2/2	2/2	2/2	2/2	2/2	1/1	2/2	2/2	2/2	1/1	1/1	1/1	1/1	1/1	2/2	2/2	2/2	1/1	1/1	1/1	2/2	2/2	1/1	2/2	2/2	2/2	2/2	1/1	1/1	1/1	1/1	1/1
wPt.2274	1/1	2/2	2/2	2/2	1/1	1/1	2/2	2/2	2/2	1/1	2/2	2/2	1/1	1/1	1/1	2/2	1/1	1/1	1/1	2/2	2/2	2/2	2/2	2/2	2/2	2/2	2/2	2/2	2/2	2/2	1/1	1/1	1/1	1/1	2/2	1/1	1/1	2/2	2/2	2/2	2/2	2/2	2/2	2/2	2/2	1/1	1/1	1/1	2/2
wPt.7360	1/1	2/2	2/2	2/2	1/1	1/1	2/2	2/2	2/2	1/1	2/2	2/2	2/2	1/1	2/2	2/2	1/1	1/1	1/1	2/2	2/2	2/2	2/2	2/2	2/2	2/2	2/2	2/2	2/2	2/2	2/2	2/2	1/1	1/1	2/2	1/1	1/1	2/2	2/2	2/2	2/2	2/2	2/2	2/2	2/2	1/1	1/1	1/1	2/2
wPt.2135	1/1	2/2	2/2	2/2	1/1	1/1	2/2	2/2	2/2	1/1	2/2	2/2	1/1	1/1	1/1	2/2	1/1	1/1	1/1	2/2	2/2	2/2	2/2	2/2	2/2	2/2	2/2	2/2	2/2	2/2	1/1	1/1	1/1	1/1	2/2	1/1	1/1	2/2	2/2	2/2	2/2	2/2	2/2	2/2	2/2	1/1	1/1	1/1	2/2
wPt.0950	2/2	1/1	1/1	1/1	1/1	1/1	1/1	2/2	2/2	2/2	2/2	2/2	1/1	2/2	1/1	1/1	2/2	1/1	1/1	2/2	2/2	1/1	2/2	1/1	2/2	2/2	1/1	1/1	1/1	1/1	1/1	1/1	1/1	2/2	2/2	2/2	2/2	1/1	1/1	2/2	1/1	1/1	1/1	1/1	2/2	2/2	2/2	2/2	2/2
wPt.4559	2/2	2/2	2/2	2/2	1/1	1/1	2/2	2/2	1/1	1/1	2/2	1/1	1/1	2/2	1/1	2/2	1/1	2/2	1/1	2/2	2/2	1/1	2/2	2/2	1/1	1/1	2/2	2/2	2/2	2/2	1/1	1/1	1/1	1/1	1/1	2/2	2/2	2/2	2/2	2/2	2/2	2/2	2/2	2/2	2/2	2/2	2/2	2/2	2/2
wPt.4664	1/1	2/2	1/1	1/1	1/1	1/1	2/2	2/2	1/1	2/2	2/2	2/2	2/2	2/2	2/2	1/1	2/2	1/1	1/1	2/2	2/2	1/1	2/2	1/1	2/2	2/2	2/2	1/1	1/1	1/1	1/1	1/1	1/1	2/2	2/2	2/2	2/2	2/2	2/2	2/2	1/1	1/1	1/1	2/2	2/2	2/2	2/2	2/2	2/2
wPt.8349	1/1	2/2	2/2	1/1	1/1	1/1	2/2	2/2	1/1	2/2	2/2	2/2	2/2	2/2	2/2	1/1	2/2	1/1	1/1	2/2	2/2	1/1	2/2	1/1	2/2	2/2	2/2	1/1	1/1	1/1	1/1	1/1	1/1	2/2	2/2	2/2	2/2	2/2	2/2	2/2	1/1	1/1	1/1	2/2	2/2	2/2	2/2	2/2	2/2
wPt.9230	2/2	1/1	2/2	2/2	1/1	1/1	1/1	1/1	1/1	1/1	1/1	1/1	1/1	1/1	1/1	2/2	1/1	1/1	1/1	1/1	2/2	2/2	1/1	2/2	2/2	2/2	1/1	1/1	2/2	2/2	2/2	1/1	1/1	2/2	2/2	1/1	2/2	2/2	2/2	1/1	2/2	2/2	2/2	1/1	2/2	1/1	2/2	2/2	2/2
wPt.741721	1/1	1/1	1/1	1/1	1/1	1/1	1/1	2/2	2/2	2/2	2/2	2/2	1/1	2/2	2/2	2/2	2/2	1/1	1/1	2/2	2/2	1/1	2/2	2/2	2/2	2/2	2/2	2/2	2/2	2/2	2/2	1/1	1/1	2/2	2/2	2/2	2/2	1/1	1/1	2/2	2/2	1/1	1/1	1/1	1/1	1/1	1/1	1/1	2/2
wPt.3132	1/1	1/1	1/1	1/1	1/1	2/2	1/1	2/2	2/2	2/2	2/2	2/2	1/1	2/2	2/2	2/2	2/2	1/1	1/1	2/2	2/2	1/1	2/2	2/2	2/2	2/2	1/1	1/1	1/1	1/1	1/1	1/1	1/1	2/2	2/2	2/2	2/2	1/1	1/1	2/2	2/2	1/1	1/1	1/1	2/2	2/2	2/2	2/2	2/2
tPt.6504	2/2	2/2	2/2	2/2	1/1	2/2	2/2	1/1	2/2	1/1	2/2	2/2	2/2	2/2	2/2	2/2	1/1	2/2	2/2	2/2	2/2	2/2	2/2	1/1	2/2	2/2	2/2	2/2	2/2	2/2	2/2	2/2	2/2	2/2	2/2	1/1	1/1	2/2	2/2	2/2	2/2	2/2	2/2	2/2	2/2	2/2	2/2	1/1	1/1
wPt.7672	2/2	1/1	2/2	2/2	1/1	1/1	1/1	1/1	1/1	1/1	1/1	1/1	1/1	1/1	1/1	2/2	1/1	1/1	1/1	2/2	2/2	2/2	1/1	2/2	2/2	2/2	1/1	1/1	2/2	2/2	2/2	1/1	1/1	2/2	2/2	1/1	2/2	2/2	2/2	1/1	2/2	2/2	2/2	1/1	2/2	1/1	2/2	2/2	2/2
wPt.4026	2/2	1/1	2/2	2/2	1/1	1/1	1/1	1/1	1/1	1/1	2/2	2/2	2/2	1/1	1/1	2/2	2/2	1/1	2/2	2/2	2/2	2/2	1/1	2/2	2/2	2/2	2/2	2/2	2/2	2/2	2/2	2/2	1/1	2/2	2/2	1/1	2/2	2/2	2/2	1/1	2/2	2/2	2/2	1/1	1/1	1/1	2/2	2/2	1/1
wPt.3983	2/2	2/2	1/1	1/1	2/2	2/2	2/2	2/2	2/2	1/1	1/1	1/1	2/2	1/1	1/1	1/1	1/1	2/2	2/2	1/1	1/1	2/2	1/1	1/1	1/1	1/1	2/2	2/2	2/2	2/2	2/2	2/2	2/2	1/1	1/1	2/2	2/2	1/1	1/1	2/2	2/2	2/2	2/2	1/1	2/2	2/2	2/2	2/2	2/2
wPt.4997	2/2	2/2	1/1	1/1	2/2	2/2	2/2	2/2	2/2	1/1	1/1	1/1	2/2	1/1	1/1	1/1	1/1	2/2	2/2	1/1	1/1	2/2	1/1	1/1	1/1	1/1	2/2	2/2	2/2	2/2	2/2	2/2	2/2	1/1	1/1	2/2	2/2	1/1	1/1	2/2	2/2	2/2	2/2	1/1	2/2	2/2	2/2	2/2	1/1
wPt.3949	2/2	2/2	2/2	2/2	1/1	1/1	1/1	1/1	2/2	2/2	1/1	1/1	2/2	2/2	2/2	2/2	2/2	2/2	1/1	1/1	1/1	2/2	1/1	2/2	2/2	2/2	2/2	1/1	2/2	2/2	2/2	2/2	1/1	2/2	2/2	2/2	2/2	2/2	2/2	1/1	2/2	2/2	2/2	1/1	2/2	1/1	1/1	1/1	2/2
wPt.6199	2/2	1/1	1/1	1/1	2/2	2/2	1/1	2/2	2/2	1/1	1/1	1/1	1/1	2/2	1/1	1/1	2/2	1/1	2/2	2/2	2/2	2/2	1/1	2/2	2/2	2/2	1/1	2/2	2/2	2/2	2/2	2/2	2/2	1/1	2/2	2/2	2/2	1/1	1/1	1/1	2/2	2/2	2/2	1/1	1/1	1/1	1/1	1/1	1/1
wPt.0471	2/2	2/2	1/1	1/1	2/2	2/2	1/1	1/1	1/1	2/2	2/2	2/2	2/2	1/1	2/2	1/1	2/2	2/2	2/2	2/2	2/2	2/2	2/2	2/2	1/1	1/1	1/1	2/2	2/2	2/2	2/2	2/2	2/2	2/2	2/2	2/2	2/2	2/2	2/2	1/1	1/1	1/1	1/1	2/2	2/2	2/2	2/2	2/2	2/2
wPt.732040	2/2	2/2	1/1	1/1	2/2	2/2	1/1	1/1	1/1	2/2	2/2	2/2	2/2	1/1	2/2	1/1	2/2	2/2	2/2	2/2	2/2	2/2	2/2	2/2	1/1	1/1	1/1	2/2	2/2	2/2	2/2	2/2	2/2	2/2	2/2	2/2	2/2	2/2	2/2	2/2	1/1	1/1	1/1	2/2	2/2	2/2	2/2	2/2	2/2
wPt.8916	2/2	1/1	1/1	1/1	2/2	2/2	1/1	1/1	2/2	2/2	1/1	1/1	1/1	1/1	2/2	2/2	2/2	1/1	2/2	1/1	1/1	2/2	1/1	2/2	1/1	1/1	1/1	2/2	2/2	2/2	2/2	2/2	2/2	1/1	2/2	1/1	2/2	1/1	1/1	2/2	1/1	2/2	2/2	1/1	2/2	2/2	2/2	2/2	2/2
wPt.2600	2/2	1/1	1/1	1/1	2/2	2/2	1/1	2/2	2/2	1/1	2/2	2/2	1/1	1/1	1/1	1/1	2/2	2/2	2/2	2/2	2/2	2/2	1/1	1/1	2/2	2/2	1/1	2/2	2/2	2/2	2/2	2/2	2/2	1/1	2/2	2/2	2/2	1/1	1/1	2/2	2/2	2/2	2/2	2/2	1/1	1/1	1/1	1/1	1/1
wPt.9736	2/2	1/1	2/2	2/2	2/2	2/2	2/2	2/2	2/2	2/2	1/1	1/1	2/2	2/2	2/2	2/2	2/2	2/2	2/2	1/1	1/1	2/2	2/2	2/2	1/1	1/1	2/2	1/1	1/1	1/1	1/1	2/2	2/2	1/1	1/1	1/1	2/2	2/2	2/2	2/2	2/2	2/2	2/2	2/2	2/2	2/2	1/1	1/1	2/2
wPt.3755	2/2	1/1	2/2	2/2	2/2	2/2	2/2	2/2	2/2	2/2	1/1	1/1	2/2	2/2	2/2	2/2	2/2	2/2	2/2	1/1	1/1	2/2	2/2	2/2	1/1	1/1	2/2	2/2	2/2	2/2	2/2	2/2	2/2	1/1	1/1	2/2	2/2	2/2	2/2	2/2	2/2	2/2	2/2	2/2	2/2	2/2	1/1	1/1	2/2
wPt.4527	2/2	2/2	1/1	1/1	2/2	2/2	2/2	2/2	2/2	2/2	2/2	2/2	1/1	1/1	2/2	2/2	1/1	2/2	2/2	2/2	2/2	2/2	2/2	2/2	2/2	2/2	2/2	2/2	2/2	2/2	2/2	2/2	2/2	1/1	2/2	2/2	2/2	2/2	2/2	2/2	2/2	2/2	2/2	2/2	2/2	2/2	2/2	2/2	2/2
wPt.4426	1/1	1/1	2/2	2/2	2/2	2/2	2/2	2/2	2/2	2/2	2/2	2/2	1/1	1/1	2/2	1/1	1/1	1/1	2/2	1/1	1/1	2/2	2/2	2/2	2/2	2/2	2/2	2/2	2/2	2/2	2/2	2/2	2/2	1/1	2/2	2/2	2/2	1/1	1/1	2/2	2/2	2/2	2/2	2/2	1/1	1/1	1/1	1/1	1/1
wPt.9350	2/2	2/2	2/2	2/2	2/2	2/2	2/2	2/2	1/1	2/2	1/1	2/2	2/2	2/2	2/2	2/2	1/1	2/2	2/2	1/1	1/1	2/2	2/2	2/2	1/1	1/1	1/1	1/1	1/1	1/1	1/1	2/2	2/2	1/1	2/2	2/2	2/2	2/2	2/2	2/2	2/2	2/2	2/2	2/2	2/2	2/2	2/2	2/2	2/2
wPt.7695	2/2	2/2	2/2	2/2	2/2	2/2	2/2	2/2	2/2	1/1	2/2	2/2	2/2	2/2	2/2	2/2	1/1	2/2	2/2	2/2	2/2	2/2	2/2	2/2	2/2	2/2	2/2	2/2	2/2	2/2	2/2	2/2	2/2	2/2	2/2	2/2	2/2	2/2	2/2	2/2	2/2	2/2	2/2	2/2	2/2	2/2	2/2	2/2	2/2
wPt.8340	2/2	2/2	2/2	2/2	2/2	2/2	2/2	2/2	2/2	2/2	2/2	2/2	2/2	2/2	2/2	1/1	2/2	2/2	2/2	2/2	2/2	2/2	2/2	1/1	2/2	2/2	2/2	2/2	2/2	2/2	2/2	2/2	2/2	2/2	2/2	2/2	2/2	2/2	2/2	2/2	1/1	2/2	2/2	2/2	2/2	2/2	2/2	2/2	2/2
wPt.7715	2/2	2/2	1/1	1/1	2/2	2/2	2/2	2/2	2/2	2/2	1/1	1/1	1/1	2/2	2/2	1/1	2/2	2/2	2/2	2/2	2/2	2/2	2/2	1/1	2/2	2/2	2/2	2/2	2/2	2/2	2/2	2/2	2/2	2/2	2/2	2/2	2/2	2/2	2/2	2/2	2/2	2/2	2/2	1/1	2/2	2/2	2/2	2/2	2/2
wPt.4199	2/2	2/2	2/2	2/2	2/2	2/2	2/2	2/2	2/2	2/2	2/2	2/2	2/2	2/2	2/2	2/2	2/2	2/2	2/2	2/2	2/2	2/2	2/2	1/1	2/2	2/2	2/2	2/2	2/2	2/2	2/2	2/2	2/2	2/2	2/2	2/2	2/2	2/2	2/2	2/2	1/1	2/2	2/2	2/2	2/2	2/2	2/2	2/2	2/2
tPt.6105	2/2	1/1	1/1	1/1	1/1	1/1	1/1	1/1	1/1	1/1	1/1	1/1	1/1	1/1	1/1	2/2	1/1	1/1	2/2	1/1	1/1	2/2	1/1	2/2	1/1	1/1	1/1	2/2	2/2	2/2	1/1	1/1	1/1	2/2	2/2	1/1	1/1	1/1	1/1	2/2	1/1	2/2	2/2	1/1	2/2	1/1	1/1	1/1	2/2
wPt.7408	2/2	1/1	1/1	1/1	1/1	1/1	1/1	1/1	1/1	2/2	1/1	1/1	1/1	2/2	1/1	2/2	1/1	1/1	2/2	1/1	1/1	2/2	1/1	2/2	1/1	1/1	1/1	2/2	2/2	2/2	1/1	1/1	1/1	2/2	2/2	1/1	1/1	1/1	1/1	2/2	1/1	2/2	2/2	1/1	2/2	1/1	1/1	1/1	2/2
wPt.0047	1/1	1/1	1/1	1/1	1/1	1/1	1/1	1/1	1/1	1/1	1/1	1/1	1/1	1/1	1/1	1/1	1/1	1/1	2/2	1/1	1/1	1/1	2/2	2/2	1/1	1/1	1/1	2/2	2/2	2/2	1/1	1/1	1/1	1/1	1/1	2/2	2/2	1/1	1/1	1/1	1/1	1/1	1/1	1/1	1/1	1/1	1/1	1/1	1/1
wPt.0189	2/2	2/2	2/2	2/2	2/2	2/2	2/2	2/2	2/2	2/2	2/2	2/2	2/2	2/2	2/2	1/1	2/2	2/2	2/2	2/2	2/2	2/2	2/2	1/1	2/2	2/2	2/2	2/2	2/2	2/2	2/2	2/2	2/2	2/2	2/2	2/2	2/2	2/2	2/2	2/2	1/1	2/2	2/2	2/2	2/2	2/2	2/2	2/2	2/2
wPt.1505	1/1	1/1	2/2	2/2	1/1	1/1	1/1	1/1	2/2	2/2	2/2	2/2	1/1	1/1	2/2	2/2	1/1	1/1	2/2	1/1	1/1	1/1	1/1	1/1	1/1	1/1	1/1	1/1	1/1	1/1	1/1	1/1	1/1	2/2	1/1	1/1	1/1	1/1	2/2	1/1	1/1	1/1	1/1	1/1	2/2	2/2	1/1	1/1	1/1
tPt.4627	2/2	2/2	2/2	2/2	2/2	2/2	2/2	1/1	2/2	1/1	2/2	2/2	2/2	2/2	2/2	2/2	1/1	2/2	2/2	2/2	2/2	2/2	2/2	1/1	2/2	2/2	2/2	2/2	2/2	2/2	2/2	2/2	2/2	2/2	1/1	1/1	1/1	2/2	2/2	2/2	2/2	2/2	2/2	2/2	2/2	2/2	2/2	1/1	1/1
wPt.1964	2/2	2/2	2/2	2/2	2/2	2/2	2/2	1/1	2/2	1/1	2/2	2/2	2/2	2/2	2/2	2/2	1/1	2/2	2/2	2/2	2/2	2/2	2/2	1/1	2/2	2/2	2/2	2/2	2/2	2/2	2/2	2/2	2/2	2/2	1/1	1/1	1/1	2/2	2/2	2/2	2/2	2/2	2/2	2/2	2/2	2/2	2/2	1/1	1/1
wPt.3995	1/1	1/1	1/1	1/1	1/1	1/1	1/1	1/1	2/2	2/2	2/2	2/2	1/1	1/1	2/2	1/1	1/1	2/2	2/2	2/2	2/2	1/1	2/2	1/1	2/2	2/2	1/1	1/1	1/1	1/1	1/1	1/1	1/1	2/2	1/1	2/2	1/1	2/2	2/2	1/1	1/1	1/1	1/1	2/2	1/1	2/2	1/1	1/1	1/1
wPt.3569	1/1	1/1	1/1	1/1	1/1	1/1	1/1	1/1	2/2	2/2	2/2	2/2	1/1	1/1	2/2	1/1	1/1	2/2	2/2	2/2	2/2	1/1	2/2	1/1	2/2	2/2	1/1	1/1	1/1	1/1	1/1	1/1	1/1	2/2	1/1	2/2	1/1	2/2	2/2	1/1	1/1	1/1	1/1	2/2	1/1	2/2	1/1	1/1	1/1
wPt.742929	1/1	1/1	1/1	1/1	1/1	1/1	1/1	1/1	1/1	1/1	2/2	2/2	1/1	1/1	1/1	1/1	1/1	1/1	1/1	2/2	2/2	1/1	1/1	1/1	1/1	1/1	1/1	1/1	1/1	1/1	1/1	1/1	1/1	1/1	2/2	2/2	1/1	2/2	2/2	1/1	1/1	1/1	1/1	1/1	1/1	1/1	1/1	1/1	1/1
wPt.6522	1/1	1/1	1/1	1/1	1/1	1/1	1/1	1/1	1/1	1/1	2/2	2/2	1/1	1/1	1/1	1/1	1/1	1/1	1/1	2/2	2/2	1/1	1/1	1/1	1/1	1/1	1/1	1/1	1/1	1/1	1/1	1/1	1/1	1/1	2/2	1/1	1/1	2/2	2/2	1/1	1/1	1/1	1/1	1/1	1/1	1/1	1/1	1/1	1/1
wPt.4701	2/2	2/2	2/2	2/2	2/2	2/2	2/2	2/2	2/2	1/1	2/2	2/2	2/2	2/2	1/1	2/2	2/2	1/1	2/2	2/2	2/2	2/2	1/1	2/2	2/2	2/2	2/2	2/2	2/2	2/2	1/1	2/2	2/2	2/2	2/2	1/1	2/2	2/2	2/2	2/2	2/2	2/2	2/2	2/2	2/2	2/2	2/2	2/2	1/1
wPt.8040	1/1	1/1	2/2	2/2	2/2	2/2	1/1	1/1	1/1	1/1	1/1	1/1	2/2	1/1	1/1	1/1	2/2	1/1	2/2	2/2	2/2	1/1	1/1	1/1	1/1	1/1	1/1	2/2	2/2	2/2	2/2	1/1	1/1	2/2	2/2	1/1	2/2	2/2	2/2	1/1	1/1	1/1	1/1	2/2	2/2	2/2	2/2	2/2	2/2
wPt.0408	2/2	2/2	2/2	2/2	2/2	2/2	2/2	2/2	2/2	2/2	1/1	1/1	1/1	2/2	2/2	2/2	1/1	2/2	2/2	2/2	2/2	2/2	2/2	2/2	2/2	2/2	1/1	2/2	2/2	2/2	2/2	2/2	2/2	2/2	2/2	2/2	2/2	2/2	2/2	2/2	2/2	2/2	2/2	2/2	2/2	2/2	2/2	2/2	2/2
wPt.6847	1/1	1/1	1/1	1/1	1/1	1/1	1/1	1/1	1/1	1/1	1/1	1/1	2/2	1/1	1/1	1/1	2/2	1/1	1/1	2/2	2/2	1/1	1/1	2/2	1/1	1/1	1/1	1/1	1/1	1/1	1/1	1/1	1/1	1/1	1/1	1/1	1/1	1/1	1/1	1/1	1/1	1/1	1/1	1/1	1/1	1/1	1/1	1/1	1/1
wPt.667485	1/1	1/1	1/1	1/1	1/1	1/1	1/1	1/1	1/1	1/1	1/1	1/1	1/1	1/1	1/1	1/1	1/1	1/1	2/2	1/1	1/1	1/1	1/1	1/1	1/1	1/1	1/1	1/1	1/1	1/1	1/1	1/1	1/1	2/2	1/1	1/1	1/1	1/1	1/1	1/1	1/1	1/1	1/1	1/1	1/1	1/1	1/1	1/1	1/1
wPt.665317	1/1	1/1	1/1	1/1	1/1	1/1	1/1	1/1	1/1	1/1	1/1	1/1	2/2	1/1	1/1	1/1	2/2	1/1	1/1	2/2	2/2	1/1	1/1	2/2	1/1	1/1	1/1	1/1	1/1	1/1	1/1	1/1	1/1	1/1	1/1	1/1	1/1	1/1	1/1	1/1	1/1	1/1	1/1	1/1	1/1	1/1	1/1	1/1	1/1
wPt.741208	1/1	1/1	1/1	1/1	1/1	1/1	1/1	1/1	1/1	1/1	1/1	1/1	1/1	1/1	1/1	1/1	1/1	1/1	2/2	1/1	1/1	1/1	1/1	1/1	1/1	1/1	1/1	1/1	1/1	1/1	1/1	1/1	1/1	2/2	1/1	1/1	1/1	1/1	1/1	1/1	1/1	1/1	1/1	1/1	1/1	1/1	1/1	1/1	1/1
wPt.732270	1/1	1/1	1/1	1/1	1/1	1/1	1/1	1/1	1/1	1/1	1/1	1/1	1/1	2/2	2/2	1/1	1/1	1/1	2/2	1/1	1/1	1/1	1/1	1/1	1/1	1/1	1/1	1/1	1/1	1/1	1/1	1/1	1/1	1/1	1/1	1/1	1/1	1/1	1/1	1/1	1/1	1/1	1/1	1/1	1/1	1/1	1/1	1/1	1/1
wPt.730427	1/1	1/1	1/1	1/1	1/1	1/1	1/1	1/1	1/1	1/1	1/1	1/1	1/1	1/1	1/1	1/1	1/1	1/1	2/2	1/1	1/1	1/1	1/1	1/1	1/1	1/1	1/1	1/1	1/1	1/1	1/1	1/1	1/1	2/2	1/1	1/1	1/1	1/1	1/1	1/1	1/1	1/1	1/1	1/1	2/2	2/2	2/2	2/2	2/2
wPt.667765	1/1	1/1	1/1	1/1	1/1	1/1	1/1	1/1	1/1	1/1	1/1	1/1	1/1	1/1	1/1	1/1	1/1	1/1	2/2	1/1	1/1	1/1	1/1	1/1	1/1	1/1	1/1	1/1	1/1	1/1	1/1	1/1	1/1	2/2	1/1	1/1	1/1	1/1	1/1	1/1	1/1	1/1	1/1	1/1	2/2	2/2	2/2	1/1	1/1
wPt.0153	1/1	1/1	1/1	1/1	1/1	1/1	1/1	1/1	1/1	1/1	1/1	1/1	1/1	1/1	1/1	1/1	1/1	1/1	2/2	1/1	1/1	1/1	1/1	1/1	1/1	1/1	1/1	1/1	1/1	1/1	1/1	1/1	1/1	2/2	1/1	1/1	1/1	1/1	1/1	1/1	1/1	1/1	1/1	1/1	2/2	2/2	2/2	2/2	2/2
wPt.8319	1/1	1/1	1/1	1/1	1/1	1/1	1/1	1/1	1/1	1/1	1/1	1/1	1/1	1/1	1/1	1/1	1/1	1/1	1/1	1/1	1/1	1/1	1/1	1/1	1/1	1/1	1/1	1/1	1/1	1/1	1/1	1/1	1/1	2/2	1/1	1/1	1/1	1/1	1/1	1/1	1/1	1/1	1/1	1/1	2/2	2/2	2/2	2/2	2/2
wPt.1301	1/1	1/1	1/1	1/1	1/1	1/1	1/1	1/1	1/1	1/1	1/1	1/1	1/1	1/1	1/1	1/1	1/1	1/1	2/2	1/1	1/1	1/1	1/1	1/1	1/1	1/1	1/1	1/1	1/1	1/1	1/1	1/1	1/1	2/2	1/1	1/1	1/1	1/1	1/1	1/1	1/1	1/1	1/1	1/1	2/2	2/2	2/2	2/2	2/2
wPt.665836	1/1	1/1	1/1	1/1	1/1	1/1	1/1	1/1	1/1	1/1	1/1	1/1	1/1	1/1	1/1	1/1	1/1	1/1	2/2	1/1	1/1	1/1	1/1	1/1	1/1	1/1	1/1	1/1	1/1	1/1	1/1	1/1	1/1	2/2	1/1	1/1	1/1	1/1	1/1	1/1	1/1	1/1	1/1	1/1	2/2	2/2	2/2	2/2	2/2
wPt.730677	1/1	1/1	1/1	1/1	1/1	1/1	1/1	1/1	1/1	1/1	1/1	1/1	1/1	1/1	1/1	1/1	1/1	1/1	2/2	1/1	1/1	1/1	1/1	1/1	1/1	1/1	1/1	1/1	1/1	1/1	1/1	1/1	1/1	2/2	1/1	1/1	1/1	1/1	1/1	1/1	1/1	1/1	1/1	1/1	2/2	2/2	2/2	2/2	2/2
wPt.732052	1/1	1/1	1/1	1/1	1/1	1/1	1/1	1/1	1/1	1/1	1/1	1/1	1/1	1/1	1/1	1/1	1/1	1/1	2/2	1/1	1/1	1/1	1/1	1/1	1/1	1/1	1/1	1/1	1/1	1/1	1/1	1/1	1/1	2/2	1/1	1/1	1/1	1/1	1/1	1/1	1/1	1/1	1/1	1/1	2/2	2/2	2/2	2/2	2/2
wPt.7921	1/1	1/1	1/1	1/1	1/1	1/1	1/1	1/1	1/1	1/1	1/1	1/1	1/1	1/1	1/1	1/1	1/1	1/1	2/2	1/1	1/1	1/1	1/1	1/1	1/1	1/1	1/1	1/1	1/1	1/1	1/1	1/1	1/1	2/2	1/1	1/1	1/1	1/1	1/1	1/1	1/1	1/1	1/1	1/1	2/2	2/2	2/2	2/2	2/2
wPt.7825	1/1	1/1	1/1	1/1	1/1	1/1	1/1	1/1	1/1	1/1	1/1	1/1	1/1	1/1	1/1	1/1	1/1	1/1	2/2	1/1	1/1	1/1	1/1	1/1	1/1	1/1	1/1	1/1	1/1	1/1	1/1	1/1	1/1	2/2	1/1	1/1	1/1	1/1	1/1	1/1	1/1	1/1	1/1	1/1	2/2	2/2	2/2	2/2	2/2
wPt.9848	1/1	1/1	1/1	1/1	1/1	1/1	1/1	2/2	1/1	1/1	1/1	1/1	1/1	1/1	1/1	1/1	1/1	1/1	1/1	1/1	1/1	1/1	1/1	1/1	1/1	1/1	1/1	1/1	1/1	1/1	1/1	1/1	1/1	2/2	1/1	1/1	1/1	1/1	1/1	1/1	1/1	1/1	1/1	1/1	2/2	2/2	2/2	2/2	2/2
wPt.0322	1/1	1/1	1/1	1/1	1/1	1/1	1/1	1/1	1/1	1/1	1/1	1/1	1/1	1/1	1/1	2/2	1/1	1/1	1/1	1/1	1/1	2/2	1/1	1/1	1/1	1/1	1/1	1/1	1/1	1/1	2/2	1/1	1/1	1/1	1/1	1/1	1/1	1/1	1/1	2/2	1/1	2/2	2/2	1/1	1/1	1/1	1/1	1/1	1/1
wPt.3728	1/1	1/1	1/1	1/1	1/1	1/1	1/1	1/1	1/1	1/1	1/1	1/1	1/1	1/1	1/1	2/2	1/1	1/1	1/1	1/1	1/1	2/2	1/1	1/1	1/1	1/1	1/1	1/1	1/1	1/1	2/2	1/1	1/1	1/1	1/1	1/1	1/1	1/1	1/1	2/2	1/1	2/2	2/2	1/1	1/1	1/1	1/1	1/1	1/1
wPt.665102	1/1	1/1	1/1	1/1	1/1	1/1	1/1	1/1	1/1	1/1	1/1	1/1	1/1	1/1	2/2	1/1	1/1	1/1	2/2	1/1	1/1	1/1	1/1	1/1	1/1	1/1	1/1	1/1	1/1	1/1	1/1	1/1	1/1	2/2	2/2	1/1	1/1	1/1	1/1	1/1	1/1	1/1	1/1	1/1	2/2	2/2	2/2	2/2	2/2
wPt.671742	1/1	1/1	1/1	1/1	1/1	1/1	2/2	2/2	1/1	1/1	1/1	2/2	1/1	1/1	2/2	1/1	1/1	1/1	2/2	1/1	1/1	1/1	1/1	1/1	1/1	1/1	1/1	1/1	1/1	1/1	1/1	1/1	1/1	2/2	2/2	1/1	1/1	1/1	1/1	1/1	2/2	1/1	1/1	1/1	2/2	2/2	2/2	2/2	2/2
wPt.730080	1/1	1/1	1/1	1/1	1/1	1/1	1/1	2/2	1/1	1/1	1/1	1/1	1/1	1/1	2/2	1/1	1/1	1/1	2/2	1/1	1/1	1/1	1/1	1/1	1/1	1/1	1/1	1/1	1/1	1/1	1/1	1/1	1/1	2/2	2/2	1/1	1/1	1/1	1/1	1/1	1/1	1/1	1/1	1/1	2/2	2/2	2/2	2/2	2/2
wPt.668261	1/1	1/1	1/1	1/1	1/1	1/1	2/2	2/2	1/1	1/1	1/1	1/1	1/1	1/1	2/2	1/1	1/1	1/1	2/2	1/1	1/1	1/1	1/1	1/1	1/1	1/1	1/1	1/1	1/1	1/1	1/1	1/1	1/1	2/2	2/2	1/1	1/1	1/1	1/1	1/1	2/2	1/1	1/1	1/1	2/2	2/2	2/2	2/2	2/2
wPt.730757	1/1	1/1	1/1	1/1	1/1	1/1	2/2	2/2	1/1	1/1	1/1	1/1	1/1	1/1	2/2	1/1	1/1	1/1	2/2	1/1	1/1	1/1	1/1	1/1	1/1	1/1	1/1	1/1	1/1	1/1	1/1	1/1	1/1	2/2	2/2	1/1	1/1	1/1	1/1	1/1	1/1	1/1	1/1	1/1	2/2	2/2	2/2	2/2	2/2
wPt.667584	1/1	1/1	1/1	1/1	1/1	1/1	1/1	2/2	1/1	1/1	1/1	1/1	2/2	1/1	1/1	1/1	1/1	1/1	2/2	2/2	2/2	2/2	2/2	1/1	1/1	2/2	2/2	1/1	1/1	1/1	2/2	1/1	1/1	2/2	2/2	2/2	1/1	1/1	1/1	2/2	1/1	2/2	2/2	1/1	1/1	1/1	1/1	1/1	1/1
wPt.731148	1/1	1/1	1/1	1/1	1/1	1/1	1/1	2/2	1/1	1/1	1/1	1/1	2/2	1/1	1/1	1/1	1/1	1/1	2/2	2/2	2/2	2/2	2/2	1/1	1/1	2/2	2/2	1/1	1/1	1/1	2/2	1/1	1/1	2/2	2/2	2/2	1/1	1/1	1/1	2/2	1/1	2/2	2/2	1/1	1/1	1/1	1/1	1/1	1/1
wPt.0298	1/1	1/1	1/1	1/1	1/1	1/1	1/1	2/2	1/1	1/1	1/1	1/1	2/2	1/1	1/1	1/1	1/1	1/1	2/2	2/2	2/2	2/2	2/2	1/1	1/1	2/2	2/2	1/1	1/1	1/1	2/2	1/1	1/1	2/2	2/2	2/2	2/2	1/1	1/1	2/2	1/1	2/2	2/2	1/1	1/1	1/1	1/1	1/1	1/1
wPt.3812	1/1	1/1	2/2	2/2	1/1	1/1	1/1	1/1	1/1	2/2	1/1	1/1	2/2	2/2	1/1	1/1	2/2	2/2	2/2	2/2	2/2	1/1	2/2	1/1	2/2	2/2	2/2	2/2	2/2	2/2	1/1	1/1	1/1	1/1	1/1	1/1	1/1	1/1	1/1	1/1	2/2	1/1	1/1	1/1	2/2	2/2	2/2	2/2	2/2
wPt.742606	2/2	2/2	2/2	2/2	2/2	2/2	2/2	1/1	1/1	1/1	2/2	2/2	1/1	2/2	2/2	2/2	2/2	2/2	1/1	1/1	1/1	1/1	2/2	2/2	2/2	2/2	2/2	2/2	2/2	1/1	1/1	2/2	2/2	1/1	2/2	1/1	2/2	2/2	2/2	1/1	2/2	1/1	1/1	2/2	2/2	2/2	2/2	2/2	2/2
wPt.740836	2/2	2/2	2/2	2/2	2/2	2/2	2/2	2/2	2/2	2/2	2/2	2/2	2/2	2/2	2/2	2/2	2/2	1/1	2/2	2/2	2/2	2/2	1/1	2/2	2/2	2/2	1/1	2/2	2/2	2/2	2/2	2/2	1/1	2/2	1/1	2/2	1/1	2/2	2/2	2/2	2/2	2/2	2/2	2/2	2/2	2/2	2/2	2/2	2/2
wPt.4144	2/2	2/2	2/2	2/2	2/2	2/2	2/2	2/2	2/2	2/2	2/2	2/2	2/2	2/2	2/2	2/2	2/2	1/1	2/2	2/2	2/2	2/2	1/1	2/2	2/2	2/2	1/1	2/2	2/2	2/2	2/2	2/2	2/2	2/2	1/1	2/2	1/1	2/2	2/2	2/2	2/2	2/2	2/2	2/2	2/2	2/2	2/2	2/2	2/2
wPt.730889	2/2	2/2	2/2	2/2	2/2	2/2	2/2	2/2	2/2	2/2	2/2	2/2	2/2	2/2	2/2	2/2	2/2	1/1	2/2	2/2	2/2	2/2	2/2	2/2	2/2	2/2	1/1	2/2	2/2	2/2	2/2	2/2	2/2	2/2	1/1	2/2	1/1	2/2	2/2	2/2	2/2	2/2	2/2	2/2	2/2	2/2	2/2	2/2	2/2
wPt.2652	2/2	2/2	1/1	1/1	2/2	2/2	2/2	2/2	2/2	2/2	2/2	2/2	2/2	2/2	2/2	2/2	2/2	2/2	2/2	2/2	2/2	2/2	2/2	2/2	1/1	1/1	2/2	2/2	2/2	2/2	1/1	2/2	2/2	1/1	2/2	1/1	2/2	2/2	2/2	1/1	2/2	1/1	1/1	2/2	2/2	2/2	2/2	2/2	2/2
wPt.666656	2/2	2/2	1/1	1/1	2/2	2/2	2/2	2/2	2/2	2/2	2/2	2/2	2/2	2/2	2/2	2/2	2/2	2/2	2/2	2/2	2/2	2/2	2/2	2/2	1/1	1/1	2/2	2/2	2/2	2/2	1/1	2/2	2/2	1/1	2/2	1/1	2/2	2/2	2/2	1/1	2/2	1/1	1/1	2/2	2/2	2/2	2/2	2/2	2/2
wPt.3677	2/2	2/2	1/1	1/1	2/2	2/2	2/2	2/2	2/2	2/2	2/2	2/2	2/2	2/2	2/2	2/2	2/2	2/2	2/2	2/2	2/2	2/2	2/2	2/2	1/1	1/1	2/2	2/2	2/2	2/2	1/1	2/2	2/2	1/1	2/2	1/1	2/2	2/2	2/2	1/1	2/2	1/1	1/1	2/2	2/2	2/2	2/2	2/2	2/2
wPt.730640	2/2	2/2	2/2	2/2	2/2	2/2	2/2	2/2	2/2	2/2	2/2	2/2	1/1	2/2	2/2	2/2	1/1	2/2	2/2	1/1	1/1	2/2	2/2	1/1	2/2	2/2	2/2	2/2	2/2	2/2	2/2	2/2	2/2	2/2	2/2	2/2	2/2	2/2	2/2	2/2	2/2	2/2	2/2	2/2	2/2	2/2	2/2	2/2	2/2
wPt.667476	2/2	2/2	2/2	2/2	2/2	2/2	2/2	2/2	2/2	2/2	2/2	2/2	1/1	2/2	2/2	2/2	1/1	2/2	2/2	1/1	1/1	2/2	2/2	1/1	2/2	2/2	2/2	2/2	2/2	2/2	2/2	2/2	2/2	2/2	2/2	2/2	2/2	2/2	2/2	2/2	2/2	2/2	2/2	2/2	2/2	2/2	2/2	2/2	2/2
wPt.668120	2/2	2/2	2/2	2/2	2/2	2/2	2/2	2/2	2/2	2/2	2/2	2/2	1/1	2/2	2/2	2/2	1/1	2/2	2/2	1/1	1/1	2/2	2/2	1/1	2/2	1/1	2/2	2/2	2/2	2/2	2/2	2/2	2/2	2/2	2/2	2/2	2/2	2/2	2/2	2/2	2/2	2/2	2/2	2/2	2/2	2/2	2/2	2/2	2/2
wPt.730744	2/2	2/2	2/2	2/2	2/2	2/2	2/2	2/2	2/2	2/2	2/2	2/2	1/1	2/2	2/2	2/2	1/1	2/2	2/2	1/1	1/1	2/2	2/2	1/1	2/2	2/2	2/2	2/2	2/2	2/2	2/2	2/2	2/2	2/2	2/2	2/2	2/2	2/2	2/2	2/2	2/2	2/2	2/2	2/2	2/2	2/2	2/2	2/2	2/2
wPt.731134	2/2	2/2	2/2	2/2	2/2	2/2	2/2	2/2	2/2	2/2	2/2	2/2	1/1	2/2	2/2	2/2	1/1	2/2	2/2	1/1	1/1	2/2	2/2	1/1	2/2	2/2	2/2	2/2	2/2	2/2	2/2	2/2	2/2	2/2	2/2	2/2	2/2	2/2	2/2	2/2	2/2	2/2	2/2	2/2	2/2	2/2	2/2	2/2	2/2
wPt.741102	1/1	1/1	2/2	2/2	1/1	1/1	1/1	1/1	1/1	1/1	1/1	1/1	1/1	1/1	1/1	2/2	1/1	1/1	2/2	1/1	1/1	1/1	1/1	1/1	2/2	2/2	1/1	1/1	1/1	1/1	1/1	1/1	1/1	1/1	2/2	1/1	1/1	1/1	1/1	1/1	1/1	1/1	1/1	1/1	1/1	1/1	1/1	1/1	1/1
rPt.9057	1/1	1/1	1/1	2/2	1/1	1/1	1/1	1/1	1/1	1/1	1/1	1/1	1/1	1/1	1/1	1/1	1/1	1/1	1/1	1/1	1/1	1/1	2/2	2/2	2/2	2/2	1/1	1/1	1/1	1/1	1/1	1/1	1/1	1/1	1/1	1/1	1/1	1/1	1/1	1/1	1/1	1/1	1/1	1/1	1/1	1/1	1/1	1/1	1/1
wPt.4692	1/1	2/2	2/2	2/2	2/2	2/2	1/1	1/1	1/1	1/1	1/1	1/1	1/1	2/2	1/1	1/1	1/1	1/1	1/1	1/1	1/1	1/1	2/2	1/1	1/1	1/1	1/1	1/1	1/1	1/1	1/1	2/2	2/2	1/1	1/1	1/1	2/2	2/2	2/2	1/1	1/1	1/1	1/1	1/1	1/1	1/1	1/1	1/1	1/1
wPt.7890	1/1	2/2	2/2	1/1	1/1	1/1	1/1	1/1	2/2	1/1	1/1	2/2	1/1	2/2	1/1	2/2	2/2	1/1	2/2	1/1	1/1	1/1	1/1	1/1	2/2	2/2	1/1	1/1	1/1	1/1	1/1	1/1	1/1	1/1	1/1	2/2	1/1	1/1	1/1	1/1	1/1	1/1	1/1	1/1	1/1	1/1	1/1	1/1	1/1
tPt.9901	1/1	1/1	2/2	2/2	1/1	1/1	1/1	1/1	1/1	1/1	2/2	2/2	1/1	2/2	1/1	1/1	2/2	1/1	1/1	1/1	1/1	1/1	1/1	1/1	1/1	1/1	1/1	1/1	1/1	1/1	1/1	2/2	2/2	1/1	1/1	1/1	1/1	2/2	2/2	1/1	1/1	1/1	1/1	1/1	1/1	2/2	2/2	2/2	1/1
wPt.664488	2/2	1/1	1/1	1/1	1/1	1/1	1/1	1/1	1/1	1/1	1/1	1/1	1/1	1/1	1/1	1/1	1/1	1/1	1/1	1/1	1/1	1/1	1/1	1/1	2/2	2/2	1/1	1/1	1/1	1/1	1/1	1/1	1/1	1/1	2/2	1/1	1/1	1/1	1/1	1/1	1/1	1/1	1/1	1/1	1/1	1/1	1/1	1/1	1/1
wPt.9761	1/1	1/1	2/2	2/2	1/1	1/1	1/1	1/1	1/1	1/1	2/2	2/2	1/1	2/2	1/1	1/1	2/2	1/1	1/1	1/1	1/1	1/1	1/1	1/1	1/1	1/1	1/1	1/1	1/1	1/1	1/1	2/2	2/2	1/1	1/1	1/1	1/1	2/2	2/2	1/1	1/1	1/1	1/1	2/2	1/1	1/1	1/1	1/1	1/1
wPt.743015	1/1	1/1	2/2	2/2	1/1	1/1	1/1	1/1	1/1	1/1	2/2	2/2	1/1	2/2	1/1	1/1	2/2	1/1	1/1	1/1	1/1	1/1	1/1	1/1	1/1	1/1	1/1	1/1	1/1	1/1	1/1	2/2	2/2	1/1	1/1	1/1	1/1	2/2	2/2	1/1	1/1	1/1	1/1	2/2	1/1	1/1	1/1	1/1	1/1
wPt.1655	2/2	2/2	2/2	2/2	1/1	1/1	1/1	1/1	2/2	1/1	1/1	2/2	1/1	2/2	1/1	2/2	1/1	2/2	2/2	1/1	1/1	1/1	1/1	1/1	2/2	2/2	1/1	1/1	1/1	1/1	1/1	1/1	1/1	1/1	2/2	2/2	1/1	1/1	1/1	1/1	1/1	1/1	1/1	1/1	1/1	1/1	1/1	1/1	2/2
wPt.9160	1/1	1/1	1/1	1/1	1/1	1/1	1/1	1/1	1/1	1/1	1/1	1/1	1/1	2/2	2/2	2/2	1/1	1/1	2/2	1/1	1/1	2/2	1/1	2/2	1/1	2/2	2/2	1/1	1/1	1/1	1/1	1/1	1/1	1/1	1/1	1/1	1/1	1/1	1/1	2/2	2/2	2/2	2/2	2/2	1/1	1/1	2/2	2/2	2/2
wPt.0398	1/1	1/1	1/1	1/1	1/1	1/1	1/1	1/1	1/1	1/1	1/1	1/1	1/1	2/2	2/2	2/2	1/1	1/1	2/2	1/1	1/1	2/2	1/1	2/2	1/1	2/2	2/2	1/1	1/1	1/1	1/1	1/1	1/1	1/1	1/1	1/1	1/1	1/1	1/1	2/2	2/2	2/2	2/2	2/2	1/1	1/1	2/2	2/2	2/2
wPt.0951	1/1	1/1	1/1	1/1	2/2	2/2	1/1	1/1	1/1	1/1	1/1	1/1	2/2	1/1	1/1	1/1	2/2	1/1	2/2	1/1	1/1	1/1	1/1	1/1	1/1	1/1	1/1	1/1	1/1	1/1	1/1	1/1	1/1	1/1	1/1	1/1	1/1	1/1	1/1	1/1	1/1	1/1	1/1	1/1	2/2	2/2	2/2	2/2	2/2
wPt.742039	1/1	2/2	2/2	2/2	2/2	2/2	1/1	1/1	1/1	1/1	2/2	2/2	2/2	2/2	2/2	2/2	2/2	2/2	2/2	1/1	1/1	1/1	1/1	1/1	2/2	2/2	1/1	1/1	1/1	1/1	2/2	1/1	1/1	1/1	2/2	2/2	1/1	1/1	1/1	1/1	1/1	1/1	1/1	1/1	2/2	2/2	2/2	2/2	2/2
wPt.741848	1/1	2/2	2/2	2/2	2/2	2/2	1/1	1/1	1/1	1/1	1/1	2/2	2/2	2/2	2/2	2/2	2/2	2/2	2/2	1/1	1/1	1/1	1/1	1/1	2/2	2/2	1/1	1/1	1/1	1/1	2/2	1/1	1/1	1/1	2/2	2/2	1/1	1/1	1/1	1/1	1/1	1/1	1/1	1/1	2/2	2/2	2/2	2/2	2/2
wPt.743858	1/1	2/2	2/2	2/2	2/2	2/2	1/1	1/1	1/1	1/1	1/1	2/2	2/2	2/2	2/2	2/2	2/2	2/2	2/2	1/1	1/1	1/1	1/1	1/1	2/2	2/2	1/1	1/1	1/1	1/1	2/2	1/1	1/1	1/1	2/2	2/2	1/1	1/1	1/1	1/1	1/1	1/1	1/1	1/1	2/2	2/2	2/2	2/2	2/2
wPt.730156	2/2	2/2	1/1	1/1	1/1	1/1	2/2	1/1	2/2	1/1	1/1	1/1	1/1	1/1	1/1	1/1	1/1	1/1	2/2	1/1	1/1	2/2	2/2	2/2	2/2	1/1	2/2	2/2	2/2	2/2	1/1	1/1	1/1	1/1	1/1	2/2	1/1	1/1	1/1	2/2	2/2	2/2	2/2	1/1	2/2	2/2	2/2	2/2	2/2
wPt.742486	1/1	2/2	2/2	2/2	2/2	2/2	1/1	1/1	1/1	1/1	1/1	2/2	2/2	2/2	2/2	2/2	2/2	2/2	2/2	1/1	1/1	1/1	1/1	1/1	2/2	2/2	1/1	1/1	1/1	1/1	2/2	1/1	1/1	1/1	2/2	2/2	1/1	1/1	1/1	1/1	1/1	1/1	1/1	1/1	2/2	2/2	2/2	2/2	2/2
wPt.743909	1/1	2/2	2/2	2/2	2/2	2/2	1/1	1/1	1/1	1/1	1/1	2/2	2/2	2/2	2/2	2/2	2/2	2/2	2/2	1/1	1/1	1/1	1/1	1/1	2/2	2/2	1/1	1/1	1/1	1/1	2/2	1/1	1/1	1/1	2/2	2/2	1/1	1/1	1/1	1/1	1/1	1/1	1/1	1/1	2/2	2/2	2/2	2/2	2/2
wPt.732029	1/1	2/2	2/2	2/2	2/2	2/2	1/1	1/1	1/1	1/1	2/2	2/2	2/2	2/2	2/2	2/2	2/2	2/2	2/2	1/1	1/1	1/1	1/1	1/1	2/2	2/2	1/1	1/1	1/1	1/1	2/2	1/1	1/1	1/1	2/2	2/2	1/1	2/2	1/1	1/1	1/1	1/1	1/1	1/1	2/2	2/2	2/2	2/2	2/2
wPt.742665	1/1	2/2	2/2	2/2	2/2	2/2	1/1	1/1	1/1	1/1	1/1	2/2	2/2	2/2	2/2	2/2	2/2	2/2	2/2	1/1	1/1	1/1	1/1	1/1	2/2	2/2	1/1	1/1	1/1	1/1	2/2	1/1	1/1	1/1	2/2	2/2	1/1	1/1	1/1	1/1	1/1	1/1	1/1	1/1	2/2	2/2	2/2	2/2	2/2
wPt.671711	1/1	2/2	2/2	2/2	2/2	2/2	1/1	1/1	1/1	1/1	1/1	2/2	2/2	2/2	2/2	2/2	2/2	2/2	2/2	1/1	1/1	1/1	1/1	1/1	2/2	2/2	1/1	1/1	1/1	1/1	2/2	1/1	1/1	1/1	2/2	2/2	1/1	1/1	1/1	1/1	1/1	1/1	1/1	1/1	2/2	2/2	2/2	2/2	2/2
wPt.742118	1/1	2/2	2/2	2/2	2/2	2/2	1/1	1/1	1/1	1/1	1/1	2/2	2/2	2/2	2/2	2/2	2/2	2/2	2/2	1/1	1/1	1/1	1/1	1/1	2/2	2/2	1/1	1/1	1/1	1/1	2/2	1/1	1/1	1/1	2/2	2/2	1/1	1/1	1/1	1/1	1/1	1/1	1/1	1/1	2/2	2/2	2/2	2/2	2/2
wPt.741986	1/1	2/2	2/2	2/2	2/2	2/2	1/1	1/1	1/1	1/1	1/1	2/2	2/2	2/2	2/2	2/2	2/2	2/2	2/2	1/1	1/1	1/1	1/1	1/1	2/2	2/2	1/1	1/1	1/1	1/1	2/2	1/1	1/1	1/1	2/2	2/2	1/1	1/1	1/1	1/1	1/1	1/1	1/1	1/1	2/2	2/2	2/2	2/2	2/2
wPt.741078	1/1	2/2	2/2	2/2	2/2	2/2	1/1	1/1	1/1	1/1	2/2	2/2	2/2	2/2	2/2	2/2	2/2	2/2	2/2	1/1	1/1	1/1	1/1	1/1	2/2	2/2	1/1	1/1	1/1	1/1	2/2	1/1	1/1	1/1	2/2	2/2	1/1	1/1	1/1	1/1	1/1	1/1	1/1	1/1	2/2	2/2	2/2	2/2	2/2
wPt.740544	1/1	2/2	2/2	2/2	2/2	2/2	1/1	1/1	1/1	1/1	2/2	2/2	2/2	2/2	2/2	2/2	2/2	2/2	2/2	1/1	1/1	1/1	1/1	1/1	2/2	2/2	1/1	1/1	1/1	1/1	2/2	1/1	1/1	1/1	2/2	2/2	1/1	1/1	1/1	1/1	1/1	1/1	1/1	1/1	2/2	2/2	2/2	2/2	2/2
wPt.741816	1/1	2/2	2/2	2/2	2/2	2/2	1/1	1/1	1/1	1/1	2/2	2/2	2/2	2/2	2/2	2/2	2/2	2/2	2/2	1/1	1/1	1/1	1/1	1/1	2/2	2/2	1/1	1/1	1/1	1/1	2/2	1/1	1/1	1/1	2/2	2/2	1/1	1/1	1/1	1/1	1/1	1/1	1/1	1/1	2/2	2/2	2/2	2/2	2/2
wPt.741976	1/1	2/2	2/2	2/2	2/2	2/2	1/1	1/1	1/1	1/1	2/2	2/2	2/2	2/2	2/2	2/2	2/2	2/2	2/2	1/1	1/1	1/1	1/1	1/1	2/2	2/2	1/1	1/1	1/1	1/1	2/2	1/1	1/1	1/1	2/2	2/2	1/1	1/1	1/1	1/1	1/1	1/1	1/1	1/1	2/2	2/2	2/2	2/2	2/2
wPt.8593	2/2	1/1	2/2	2/2	2/2	2/2	1/1	1/1	2/2	1/1	2/2	2/2	1/1	2/2	1/1	1/1	1/1	2/2	2/2	2/2	2/2	1/1	1/1	1/1	2/2	2/2	1/1	1/1	1/1	1/1	1/1	1/1	1/1	2/2	2/2	2/2	1/1	1/1	1/1	1/1	1/1	1/1	1/1	1/1	1/1	1/1	2/2	2/2	2/2
wPt.1036	1/1	1/1	1/1	2/2	1/1	1/1	1/1	1/1	1/1	2/2	2/2	2/2	1/1	2/2	2/2	2/2	1/1	1/1	1/1	1/1	2/2	1/1	1/1	2/2	1/1	1/1	1/1	2/2	2/2	2/2	1/1	2/2	1/1	1/1	1/1	1/1	1/1	2/2	2/2	2/2	1/1	2/2	2/2	2/2	1/1	1/1	1/1	1/1	1/1
wPt.4407	2/2	1/1	2/2	2/2	2/2	2/2	1/1	1/1	2/2	1/1	2/2	2/2	1/1	2/2	1/1	1/1	1/1	2/2	2/2	2/2	2/2	1/1	1/1	1/1	2/2	2/2	1/1	1/1	1/1	1/1	1/1	1/1	1/1	2/2	2/2	2/2	1/1	1/1	1/1	1/1	1/1	1/1	1/1	1/1	1/1	1/1	2/2	2/2	2/2
wPt.1111	1/1	1/1	1/1	1/1	1/1	1/1	2/2	2/2	1/1	2/2	2/2	1/1	1/1	1/1	2/2	1/1	1/1	1/1	1/1	2/2	2/2	2/2	2/2	2/2	1/1	1/1	2/2	2/2	2/2	2/2	2/2	2/2	2/2	2/2	1/1	1/1	2/2	2/2	2/2	2/2	2/2	2/2	2/2	2/2	1/1	1/1	1/1	1/1	2/2
wPt.2866	1/1	1/1	2/2	2/2	2/2	2/2	1/1	1/1	2/2	1/1	2/2	2/2	2/2	2/2	1/1	1/1	2/2	1/1	2/2	1/1	1/1	1/1	1/1	2/2	1/1	1/1	1/1	1/1	1/1	1/1	1/1	1/1	1/1	1/1	1/1	2/2	1/1	1/1	1/1	1/1	1/1	1/1	1/1	1/1	2/2	2/2	2/2	2/2	2/2
wPt.1688	1/1	2/2	1/1	1/1	2/2	2/2	2/2	2/2	2/2	2/2	2/2	1/1	1/1	2/2	1/1	2/2	2/2	1/1	1/1	2/2	2/2	2/2	2/2	1/1	1/1	1/1	2/2	2/2	2/2	2/2	2/2	2/2	2/2	2/2	1/1	2/2	2/2	2/2	2/2	2/2	2/2	2/2	2/2	2/2	2/2	1/1	1/1	1/1	2/2
wPt.6234	1/1	1/1	1/1	1/1	1/1	1/1	1/1	1/1	2/2	1/1	1/1	1/1	2/2	2/2	2/2	2/2	1/1	2/2	2/2	1/1	1/1	2/2	2/2	2/2	1/1	2/2	2/2	1/1	1/1	1/1	1/1	1/1	1/1	1/1	1/1	1/1	2/2	1/1	1/1	2/2	2/2	2/2	2/2	2/2	1/1	2/2	1/1	1/1	1/1
wPt.0549	1/1	1/1	1/1	1/1	1/1	1/1	1/1	2/2	1/1	2/2	1/1	1/1	2/2	1/1	1/1	2/2	1/1	2/2	2/2	2/2	2/2	2/2	2/2	2/2	2/2	1/1	2/2	2/2	2/2	2/2	2/2	1/1	1/1	2/2	1/1	1/1	1/1	1/1	2/2	2/2	1/1	2/2	2/2	2/2	1/1	1/1	2/2	2/2	2/2
wPt.5476	2/2	1/1	2/2	2/2	2/2	2/2	2/2	2/2	1/1	2/2	2/2	2/2	2/2	1/1	1/1	1/1	1/1	1/1	1/1	2/2	2/2	1/1	1/1	1/1	2/2	1/1	1/1	2/2	2/2	2/2	2/2	2/2	2/2	2/2	2/2	2/2	1/1	2/2	2/2	1/1	1/1	1/1	1/1	2/2	2/2	2/2	2/2	2/2	2/2
wPt.9634	2/2	2/2	2/2	2/2	2/2	2/2	1/1	1/1	1/1	1/1	2/2	2/2	2/2	2/2	2/2	2/2	2/2	2/2	1/1	1/1	1/1	1/1	1/1	1/1	2/2	2/2	1/1	1/1	1/1	1/1	2/2	1/1	1/1	1/1	2/2	2/2	1/1	1/1	1/1	1/1	1/1	1/1	1/1	1/1	2/2	2/2	2/2	2/2	2/2
wPt.4725	1/1	1/1	1/1	1/1	1/1	1/1	2/2	2/2	1/1	2/2	1/1	1/1	1/1	2/2	2/2	2/2	1/1	2/2	2/2	2/2	2/2	1/1	1/1	1/1	2/2	2/2	2/2	2/2	2/2	2/2	2/2	2/2	2/2	1/1	1/1	2/2	2/2	1/1	1/1	2/2	2/2	2/2	2/2	2/2	2/2	2/2	2/2	1/1	2/2
wPt.6422	2/2	1/1	2/2	2/2	2/2	2/2	1/1	2/2	1/1	2/2	2/2	2/2	2/2	2/2	2/2	2/2	2/2	2/2	2/2	2/2	2/2	1/1	1/1	1/1	1/1	2/2	1/1	1/1	1/1	1/1	2/2	2/2	2/2	2/2	2/2	1/1	2/2	2/2	2/2	1/1	1/1	1/1	1/1	2/2	1/1	2/2	2/2	2/2	1/1
wPt.4545	2/2	2/2	2/2	2/2	2/2	2/2	2/2	2/2	2/2	1/1	2/2	2/2	1/1	2/2	2/2	2/2	2/2	2/2	2/2	1/1	1/1	2/2	2/2	2/2	1/1	2/2	2/2	1/1	1/1	1/1	1/1	2/2	2/2	2/2	1/1	1/1	2/2	2/2	2/2	2/2	2/2	2/2	2/2	2/2	2/2	2/2	1/1	1/1	2/2
wPt.3978	2/2	2/2	2/2	2/2	2/2	2/2	2/2	1/1	2/2	1/1	2/2	2/2	1/1	2/2	2/2	2/2	2/2	2/2	2/2	1/1	1/1	2/2	2/2	2/2	1/1	2/2	2/2	1/1	1/1	1/1	1/1	2/2	2/2	2/2	1/1	1/1	2/2	2/2	2/2	2/2	2/2	2/2	2/2	2/2	2/2	2/2	1/1	1/1	1/1
wPt.1888	2/2	2/2	2/2	2/2	2/2	2/2	2/2	1/1	2/2	1/1	2/2	2/2	1/1	2/2	2/2	2/2	2/2	2/2	2/2	1/1	1/1	2/2	2/2	2/2	1/1	2/2	2/2	1/1	1/1	1/1	1/1	2/2	2/2	2/2	1/1	1/1	2/2	2/2	2/2	2/2	2/2	2/2	2/2	2/2	2/2	2/2	1/1	1/1	1/1
tPt.0519	1/1	1/1	1/1	1/1	2/2	2/2	2/2	2/2	1/1	2/2	2/2	1/1	2/2	1/1	2/2	1/1	2/2	1/1	2/2	2/2	2/2	2/2	2/2	2/2	1/1	1/1	2/2	2/2	2/2	2/2	2/2	2/2	2/2	2/2	1/1	1/1	2/2	2/2	2/2	2/2	2/2	2/2	2/2	2/2	2/2	2/2	2/2	2/2	2/2
tPt.6949	1/1	1/1	1/1	1/1	2/2	2/2	2/2	2/2	1/1	2/2	2/2	1/1	2/2	1/1	2/2	1/1	2/2	1/1	2/2	2/2	2/2	2/2	2/2	2/2	1/1	1/1	2/2	2/2	2/2	2/2	2/2	2/2	2/2	2/2	1/1	1/1	2/2	2/2	2/2	2/2	2/2	2/2	2/2	2/2	2/2	2/2	2/2	2/2	2/2
wPt.9268	2/2	2/2	1/1	1/1	2/2	2/2	2/2	2/2	2/2	2/2	1/1	1/1	2/2	2/2	2/2	2/2	1/1	2/2	2/2	2/2	2/2	2/2	2/2	2/2	2/2	2/2	2/2	2/2	2/2	2/2	2/2	1/1	1/1	2/2	2/2	2/2	2/2	1/1	1/1	2/2	2/2	2/2	2/2	1/1	2/2	2/2	2/2	2/2	2/2
wPt.3612	2/2	2/2	2/2	2/2	2/2	2/2	2/2	2/2	2/2	2/2	2/2	2/2	2/2	1/1	1/1	1/1	2/2	2/2	1/1	2/2	2/2	1/1	2/2	1/1	2/2	2/2	1/1	2/2	2/2	2/2	2/2	2/2	2/2	2/2	2/2	2/2	2/2	2/2	2/2	1/1	1/1	1/1	1/1	1/1	2/2	2/2	2/2	2/2	2/2
wPt.2755	2/2	2/2	2/2	2/2	1/1	1/1	2/2	2/2	2/2	2/2	2/2	2/2	2/2	2/2	2/2	2/2	2/2	2/2	2/2	1/1	1/1	2/2	2/2	2/2	1/1	1/1	2/2	2/2	2/2	2/2	2/2	2/2	2/2	2/2	1/1	1/1	2/2	2/2	2/2	2/2	2/2	2/2	2/2	2/2	2/2	2/2	2/2	2/2	2/2
wPt.7992	1/1	2/2	2/2	2/2	2/2	2/2	2/2	2/2	2/2	2/2	2/2	2/2	2/2	2/2	2/2	2/2	2/2	2/2	2/2	2/2	2/2	2/2	2/2	2/2	2/2	2/2	2/2	2/2	2/2	2/2	2/2	2/2	2/2	2/2	1/1	2/2	2/2	2/2	2/2	2/2	2/2	2/2	2/2	2/2	1/1	2/2	2/2	2/2	2/2
wPt.1681	2/2	2/2	2/2	2/2	1/1	1/1	2/2	2/2	2/2	2/2	2/2	2/2	2/2	2/2	2/2	2/2	2/2	2/2	2/2	1/1	1/1	2/2	2/2	2/2	1/1	1/1	2/2	2/2	2/2	2/2	2/2	2/2	2/2	2/2	1/1	1/1	2/2	2/2	2/2	2/2	2/2	2/2	2/2	2/2	2/2	2/2	2/2	2/2	2/2
wPt.6854	1/1	2/2	2/2	2/2	2/2	2/2	2/2	2/2	2/2	2/2	2/2	2/2	2/2	2/2	2/2	2/2	2/2	2/2	2/2	2/2	2/2	2/2	2/2	2/2	2/2	2/2	2/2	2/2	2/2	2/2	2/2	2/2	2/2	2/2	1/1	2/2	2/2	2/2	2/2	2/2	2/2	2/2	2/2	2/2	2/2	2/2	2/2	2/2	2/2
wPt.9369	1/1	2/2	2/2	2/2	2/2	2/2	2/2	2/2	2/2	2/2	2/2	2/2	2/2	2/2	2/2	2/2	2/2	2/2	2/2	2/2	2/2	2/2	2/2	2/2	2/2	2/2	2/2	2/2	2/2	2/2	2/2	2/2	2/2	2/2	1/1	2/2	2/2	2/2	2/2	2/2	2/2	2/2	2/2	2/2	2/2	1/1	2/2	2/2	2/2
wPt.7756	2/2	2/2	2/2	2/2	1/1	1/1	2/2	2/2	2/2	2/2	2/2	2/2	2/2	2/2	2/2	2/2	2/2	2/2	2/2	1/1	1/1	2/2	2/2	2/2	1/1	1/1	2/2	2/2	2/2	2/2	2/2	2/2	2/2	2/2	1/1	1/1	2/2	2/2	2/2	2/2	2/2	2/2	2/2	2/2	2/2	2/2	2/2	2/2	2/2
wPt.9422	2/2	2/2	2/2	2/2	2/2	2/2	1/1	1/1	2/2	2/2	2/2	2/2	2/2	2/2	2/2	2/2	2/2	2/2	1/1	2/2	2/2	2/2	2/2	2/2	1/1	1/1	1/1	2/2	2/2	2/2	2/2	1/1	1/1	2/2	2/2	1/1	1/1	2/2	2/2	1/1	1/1	2/2	2/2	2/2	1/1	1/1	2/2	2/2	1/1
tPt.6376	2/2	1/1	2/2	2/2	2/2	2/2	2/2	2/2	2/2	2/2	2/2	2/2	2/2	2/2	2/2	2/2	1/1	2/2	2/2	2/2	2/2	2/2	2/2	2/2	2/2	2/2	2/2	2/2	2/2	2/2	2/2	2/2	2/2	2/2	2/2	2/2	2/2	2/2	2/2	2/2	2/2	2/2	2/2	2/2	2/2	2/2	1/1	1/1	1/1
wPt.8876	1/1	2/2	1/1	1/1	1/1	1/1	2/2	2/2	2/2	2/2	1/1	1/1	2/2	2/2	2/2	2/2	2/2	2/2	2/2	2/2	2/2	2/2	2/2	2/2	2/2	2/2	2/2	2/2	2/2	2/2	2/2	1/1	2/2	2/2	2/2	2/2	2/2	1/1	1/1	2/2	2/2	2/2	2/2	2/2	2/2	2/2	2/2	2/2	2/2
wPt.8855	1/1	2/2	2/2	2/2	2/2	2/2	1/1	1/1	1/1	2/2	2/2	2/2	2/2	2/2	2/2	2/2	2/2	2/2	2/2	1/1	1/1	1/1	1/1	1/1	2/2	2/2	1/1	1/1	1/1	1/1	2/2	1/1	1/1	1/1	1/1	2/2	1/1	1/1	1/1	1/1	1/1	1/1	1/1	1/1	2/2	2/2	2/2	2/2	2/2
wPt.2748	1/1	2/2	2/2	2/2	2/2	2/2	1/1	1/1	1/1	2/2	2/2	2/2	2/2	2/2	2/2	2/2	2/2	2/2	2/2	1/1	1/1	1/1	1/1	1/1	2/2	2/2	1/1	1/1	1/1	1/1	2/2	1/1	1/1	1/1	1/1	2/2	1/1	1/1	1/1	1/1	1/1	1/1	1/1	1/1	2/2	2/2	2/2	2/2	2/2
wPt.10311	2/2	1/1	1/1	2/2	2/2	2/2	1/1	1/1	1/1	1/1	1/1	1/1	2/2	2/2	1/1	1/1	1/1	2/2	1/1	1/1	1/1	1/1	1/1	1/1	2/2	2/2	1/1	1/1	1/1	1/1	2/2	1/1	1/1	1/1	2/2	1/1	1/1	1/1	1/1	1/1	1/1	1/1	1/1	1/1	2/2	2/2	2/2	2/2	2/2
wPt.3620	1/1	1/1	1/1	1/1	2/2	2/2	1/1	1/1	1/1	1/1	2/2	2/2	1/1	2/2	1/1	1/1	2/2	1/1	1/1	1/1	1/1	1/1	1/1	1/1	2/2	1/1	1/1	1/1	1/1	1/1	1/1	1/1	1/1	2/2	2/2	2/2	1/1	1/1	1/1	1/1	1/1	1/1	1/1	1/1	2/2	2/2	2/2	2/2	2/2
wPt.0958	2/2	2/2	2/2	2/2	1/1	1/1	1/1	1/1	1/1	2/2	2/2	2/2	2/2	1/1	2/2	1/1	2/2	2/2	1/1	1/1	1/1	1/1	1/1	1/1	2/2	2/2	1/1	1/1	1/1	1/1	2/2	1/1	1/1	1/1	2/2	2/2	1/1	2/2	1/1	1/1	1/1	1/1	1/1	2/2	1/1	1/1	1/1	1/1	2/2
wPt.1482	1/1	1/1	1/1	1/1	2/2	2/2	2/2	2/2	2/2	1/1	2/2	2/2	1/1	1/1	1/1	1/1	1/1	2/2	1/1	1/1	1/1	1/1	1/1	2/2	2/2	1/1	2/2	2/2	2/2	2/2	2/2	2/2	2/2	2/2	2/2	2/2	2/2	2/2	2/2	2/2	2/2	2/2	2/2	2/2	2/2	2/2	2/2	2/2	2/2
wPt.0912	1/1	1/1	1/1	1/1	1/1	1/1	1/1	1/1	1/1	1/1	1/1	1/1	1/1	2/2	1/1	1/1	1/1	1/1	2/2	1/1	1/1	1/1	2/2	1/1	1/1	1/1	1/1	1/1	1/1	1/1	1/1	1/1	1/1	1/1	1/1	1/1	1/1	1/1	1/1	1/1	1/1	1/1	1/1	1/1	1/1	1/1	1/1	1/1	1/1
wPt.7677	1/1	2/2	1/1	1/1	1/1	1/1	1/1	1/1	1/1	1/1	2/2	2/2	1/1	1/1	1/1	1/1	1/1	1/1	1/1	1/1	1/1	1/1	1/1	1/1	1/1	1/1	1/1	1/1	1/1	1/1	1/1	1/1	1/1	1/1	1/1	1/1	1/1	1/1	1/1	1/1	1/1	1/1	1/1	1/1	1/1	1/1	1/1	1/1	1/1
wPt.9368	1/1	1/1	1/1	1/1	1/1	1/1	1/1	1/1	1/1	1/1	2/2	1/1	1/1	2/2	1/1	1/1	1/1	1/1	2/2	1/1	1/1	1/1	2/2	1/1	1/1	1/1	1/1	1/1	1/1	1/1	1/1	1/1	1/1	1/1	1/1	1/1	1/1	1/1	1/1	1/1	1/1	1/1	1/1	1/1	1/1	1/1	1/1	1/1	1/1
wPt.1020	2/2	1/1	1/1	1/1	1/1	1/1	1/1	1/1	1/1	1/1	1/1	1/1	1/1	1/1	1/1	2/2	1/1	1/1	1/1	1/1	1/1	1/1	1/1	1/1	1/1	1/1	1/1	2/2	2/2	2/2	2/2	1/1	1/1	1/1	1/1	1/1	1/1	1/1	1/1	1/1	1/1	2/2	2/2	1/1	1/1	1/1	1/1	1/1	1/1
wPt.3921	1/1	1/1	1/1	1/1	1/1	1/1	1/1	1/1	1/1	2/2	2/2	2/2	1/1	2/2	1/1	1/1	1/1	1/1	1/1	1/1	1/1	1/1	1/1	1/1	1/1	1/1	1/1	1/1	1/1	1/1	1/1	1/1	2/2	1/1	1/1	1/1	1/1	1/1	1/1	1/1	1/1	1/1	1/1	1/1	1/1	1/1	1/1	1/1	1/1
rPt.5396	1/1	2/2	1/1	1/1	1/1	1/1	1/1	1/1	1/1	1/1	2/2	2/2	1/1	1/1	1/1	1/1	1/1	1/1	1/1	1/1	1/1	1/1	1/1	1/1	1/1	1/1	1/1	1/1	1/1	1/1	1/1	1/1	1/1	1/1	1/1	1/1	2/2	1/1	1/1	1/1	1/1	1/1	1/1	1/1	1/1	1/1	1/1	1/1	1/1
wPt.11032	1/1	2/2	1/1	1/1	1/1	1/1	1/1	1/1	1/1	1/1	2/2	2/2	1/1	1/1	1/1	1/1	1/1	1/1	1/1	1/1	1/1	1/1	1/1	1/1	1/1	1/1	1/1	1/1	1/1	1/1	1/1	1/1	1/1	1/1	1/1	1/1	2/2	1/1	1/1	1/1	1/1	1/1	1/1	1/1	1/1	1/1	1/1	1/1	1/1
wPt.743661	2/2	2/2	1/1	1/1	1/1	1/1	1/1	1/1	1/1	1/1	2/2	2/2	1/1	1/1	1/1	1/1	1/1	1/1	1/1	1/1	1/1	1/1	1/1	1/1	1/1	1/1	1/1	1/1	1/1	1/1	1/1	1/1	1/1	1/1	1/1	1/1	2/2	1/1	1/1	1/1	1/1	1/1	1/1	1/1	1/1	1/1	1/1	1/1	1/1
wPt.9401	1/1	1/1	2/2	2/2	1/1	1/1	1/1	1/1	1/1	2/2	2/2	2/2	1/1	2/2	2/2	2/2	1/1	1/1	1/1	1/1	1/1	1/1	1/1	1/1	2/2	2/2	1/1	1/1	1/1	1/1	1/1	1/1	1/1	2/2	2/2	1/1	1/1	1/1	1/1	1/1	1/1	1/1	1/1	1/1	1/1	1/1	1/1	1/1	1/1
wPt.7152	2/2	2/2	1/1	1/1	1/1	1/1	2/2	1/1	1/1	1/1	2/2	2/2	1/1	1/1	1/1	1/1	1/1	1/1	1/1	1/1	1/1	1/1	1/1	1/1	1/1	1/1	1/1	1/1	1/1	1/1	1/1	1/1	1/1	1/1	1/1	1/1	2/2	1/1	1/1	1/1	1/1	1/1	1/1	1/1	2/2	2/2	2/2	1/1	2/2
wPt.0212	2/2	2/2	2/2	2/2	2/2	2/2	1/1	1/1	1/1	1/1	2/2	2/2	1/1	1/1	1/1	1/1	1/1	1/1	1/1	1/1	1/1	1/1	1/1	1/1	1/1	1/1	1/1	1/1	1/1	1/1	1/1	1/1	1/1	1/1	1/1	1/1	2/2	1/1	1/1	1/1	1/1	1/1	1/1	1/1	1/1	1/1	1/1	1/1	1/1
wPt.730063	1/1	1/1	1/1	1/1	1/1	1/1	1/1	1/1	1/1	1/1	1/1	1/1	1/1	1/1	1/1	1/1	1/1	1/1	1/1	1/1	1/1	1/1	1/1	2/2	1/1	1/1	1/1	1/1	1/1	1/1	2/2	1/1	1/1	1/1	2/2	2/2	1/1	1/1	1/1	1/1	2/2	2/2	2/2	1/1	1/1	1/1	1/1	1/1	1/1
wPt.6905	2/2	2/2	2/2	1/1	1/1	1/1	1/1	1/1	1/1	1/1	2/2	2/2	1/1	1/1	1/1	1/1	1/1	1/1	1/1	1/1	1/1	1/1	1/1	1/1	1/1	1/1	1/1	1/1	1/1	1/1	1/1	1/1	1/1	1/1	1/1	1/1	2/2	1/1	1/1	1/1	1/1	1/1	1/1	1/1	2/2	2/2	2/2	1/1	2/2
wPt.5704	1/1	1/1	1/1	2/2	1/1	1/1	1/1	1/1	2/2	1/1	1/1	1/1	1/1	1/1	1/1	1/1	2/2	1/1	1/1	2/2	2/2	1/1	2/2	1/1	1/1	1/1	1/1	1/1	1/1	1/1	1/1	1/1	1/1	1/1	1/1	1/1	1/1	2/2	1/1	1/1	1/1	1/1	1/1	1/1	1/1	1/1	1/1	1/1	1/1
wPt.6945	2/2	2/2	1/1	2/2	1/1	1/1	1/1	1/1	2/2	1/1	2/2	2/2	1/1	2/2	1/1	1/1	1/1	1/1	1/1	1/1	1/1	1/1	1/1	1/1	1/1	1/1	1/1	1/1	1/1	1/1	1/1	1/1	1/1	1/1	1/1	1/1	2/2	1/1	1/1	1/1	1/1	1/1	1/1	1/1	1/1	1/1	1/1	1/1	1/1
wPt.6239	1/1	1/1	1/1	1/1	1/1	1/1	1/1	1/1	2/2	1/1	1/1	1/1	1/1	1/1	1/1	1/1	1/1	1/1	1/1	1/1	1/1	1/1	1/1	1/1	1/1	1/1	1/1	1/1	1/1	1/1	1/1	1/1	1/1	1/1	2/2	2/2	2/2	1/1	1/1	1/1	1/1	1/1	1/1	1/1	1/1	2/2	1/1	1/1	1/1
wPt.2091	2/2	2/2	1/1	1/1	1/1	1/1	1/1	1/1	2/2	1/1	2/2	2/2	1/1	2/2	1/1	1/1	1/1	2/2	2/2	1/1	1/1	1/1	1/1	1/1	1/1	1/1	1/1	1/1	1/1	1/1	1/1	1/1	1/1	2/2	1/1	1/1	2/2	1/1	1/1	1/1	1/1	1/1	1/1	1/1	2/2	2/2	2/2	1/1	2/2
wPt.10276	1/1	1/1	1/1	1/1	1/1	1/1	1/1	1/1	1/1	1/1	1/1	1/1	1/1	1/1	1/1	1/1	1/1	1/1	1/1	1/1	1/1	2/2	1/1	1/1	2/2	2/2	1/1	2/2	2/2	2/2	1/1	1/1	1/1	2/2	1/1	1/1	1/1	1/1	1/1	1/1	1/1	1/1	1/1	2/2	1/1	2/2	2/2	2/2	2/2
wPt.10455	1/1	1/1	1/1	1/1	1/1	1/1	1/1	1/1	1/1	1/1	1/1	1/1	1/1	1/1	1/1	1/1	1/1	1/1	1/1	1/1	1/1	2/2	1/1	1/1	2/2	2/2	1/1	2/2	2/2	2/2	1/1	1/1	1/1	2/2	1/1	1/1	1/1	1/1	1/1	1/1	1/1	1/1	1/1	2/2	2/2	2/2	2/2	2/2	2/2
wPt.7186	1/1	1/1	1/1	1/1	1/1	1/1	1/1	1/1	1/1	1/1	1/1	1/1	1/1	1/1	1/1	1/1	1/1	1/1	1/1	1/1	1/1	2/2	1/1	1/1	2/2	2/2	1/1	2/2	2/2	2/2	1/1	1/1	1/1	2/2	1/1	1/1	1/1	1/1	1/1	1/1	1/1	1/1	1/1	2/2	2/2	2/2	2/2	2/2	2/2
wPt.7526	1/1	2/2	2/2	2/2	1/1	1/1	1/1	1/1	1/1	1/1	1/1	1/1	1/1	1/1	1/1	2/2	1/1	1/1	1/1	1/1	1/1	1/1	1/1	1/1	2/2	2/2	2/2	2/2	2/2	2/2	2/2	2/2	2/2	2/2	1/1	1/1	2/2	1/1	1/1	1/1	1/1	2/2	2/2	1/1	2/2	2/2	1/1	1/1	1/1
wPt.743847	1/1	1/1	2/2	2/2	1/1	1/1	2/2	1/1	1/1	1/1	1/1	1/1	2/2	1/1	1/1	1/1	1/1	2/2	1/1	2/2	2/2	1/1	2/2	1/1	1/1	1/1	1/1	1/1	1/1	1/1	1/1	1/1	2/2	1/1	1/1	1/1	2/2	1/1	1/1	2/2	1/1	1/1	1/1	2/2	1/1	1/1	1/1	1/1	1/1
wPt.4608	2/2	2/2	1/1	1/1	1/1	1/1	1/1	1/1	2/2	1/1	2/2	2/2	1/1	2/2	2/2	1/1	1/1	2/2	2/2	1/1	1/1	1/1	1/1	1/1	1/1	1/1	1/1	1/1	1/1	1/1	1/1	1/1	1/1	2/2	1/1	1/1	2/2	1/1	1/1	1/1	1/1	1/1	1/1	1/1	2/2	2/2	2/2	1/1	2/2
wPt.2280	2/2	2/2	2/2	2/2	2/2	2/2	1/1	1/1	1/1	1/1	2/2	2/2	1/1	1/1	1/1	1/1	1/1	1/1	1/1	1/1	1/1	2/2	1/1	1/1	1/1	1/1	1/1	2/2	1/1	1/1	2/2	1/1	1/1	1/1	1/1	1/1	2/2	1/1	1/1	1/1	1/1	1/1	1/1	1/1	2/2	2/2	2/2	2/2	2/2
wPt.0571	1/1	1/1	2/2	2/2	1/1	1/1	2/2	1/1	1/1	1/1	1/1	1/1	2/2	1/1	1/1	1/1	1/1	2/2	1/1	2/2	2/2	1/1	2/2	1/1	1/1	1/1	1/1	1/1	1/1	1/1	1/1	1/1	2/2	1/1	1/1	1/1	2/2	1/1	1/1	2/2	1/1	1/1	1/1	2/2	1/1	2/2	1/1	1/1	1/1
wPt.6047	1/1	2/2	1/1	1/1	1/1	1/1	2/2	2/2	1/1	1/1	2/2	2/2	1/1	1/1	2/2	2/2	1/1	1/1	1/1	1/1	1/1	1/1	1/1	2/2	1/1	1/1	1/1	1/1	1/1	1/1	1/1	1/1	1/1	1/1	1/1	1/1	1/1	1/1	1/1	2/2	2/2	2/2	2/2	1/1	1/1	1/1	1/1	1/1	1/1
wPt.6131	1/1	2/2	2/2	2/2	1/1	1/1	1/1	1/1	1/1	1/1	1/1	1/1	1/1	1/1	1/1	2/2	1/1	1/1	2/2	1/1	1/1	1/1	1/1	1/1	2/2	2/2	2/2	2/2	2/2	2/2	2/2	2/2	2/2	2/2	1/1	1/1	2/2	2/2	1/1	1/1	1/1	2/2	2/2	1/1	2/2	2/2	1/1	1/1	1/1
wPt.0021	2/2	1/1	1/1	1/1	1/1	1/1	2/2	2/2	2/2	1/1	2/2	2/2	1/1	2/2	1/1	1/1	2/2	1/1	1/1	2/2	2/2	1/1	2/2	2/2	1/1	1/1	1/1	1/1	1/1	1/1	1/1	1/1	1/1	1/1	1/1	1/1	1/1	2/2	1/1	1/1	1/1	1/1	1/1	1/1	1/1	1/1	1/1	1/1	1/1
wPt.11024	1/1	1/1	1/1	1/1	1/1	1/1	1/1	1/1	1/1	1/1	1/1	1/1	1/1	1/1	1/1	1/1	1/1	2/2	1/1	1/1	1/1	2/2	1/1	2/2	1/1	1/1	1/1	1/1	1/1	1/1	1/1	2/2	2/2	1/1	1/1	1/1	1/1	1/1	1/1	1/1	1/1	2/2	1/1	2/2	2/2	2/2	2/2	2/2	2/2
wPt.10033	1/1	1/1	1/1	1/1	1/1	1/1	1/1	1/1	1/1	1/1	1/1	1/1	1/1	1/1	1/1	1/1	1/1	2/2	2/2	1/1	1/1	2/2	1/1	2/2	1/1	1/1	1/1	1/1	1/1	1/1	1/1	2/2	2/2	1/1	1/1	1/1	1/1	1/1	1/1	1/1	1/1	2/2	2/2	2/2	2/2	2/2	2/2	2/2	2/2
wPt.9310	1/1	1/1	1/1	1/1	1/1	1/1	1/1	1/1	1/1	1/1	1/1	1/1	1/1	1/1	1/1	2/2	1/1	2/2	2/2	1/1	1/1	2/2	1/1	2/2	1/1	1/1	1/1	1/1	1/1	1/1	1/1	2/2	2/2	1/1	1/1	1/1	1/1	1/1	1/1	1/1	1/1	2/2	2/2	2/2	2/2	2/2	2/2	2/2	2/2
wPt.9433	1/1	1/1	1/1	1/1	1/1	1/1	1/1	1/1	1/1	1/1	1/1	1/1	1/1	1/1	1/1	2/2	1/1	2/2	2/2	1/1	1/1	2/2	1/1	2/2	1/1	1/1	1/1	1/1	1/1	1/1	1/1	2/2	2/2	1/1	1/1	1/1	1/1	1/1	1/1	1/1	1/1	2/2	2/2	2/2	2/2	2/2	2/2	2/2	2/2
wPt.10490	1/1	1/1	1/1	1/1	1/1	1/1	1/1	1/1	1/1	1/1	1/1	1/1	1/1	1/1	1/1	2/2	1/1	2/2	2/2	1/1	1/1	2/2	1/1	2/2	1/1	1/1	1/1	1/1	1/1	1/1	1/1	2/2	2/2	1/1	1/1	1/1	1/1	1/1	1/1	1/1	1/1	2/2	2/2	2/2	2/2	2/2	2/2	2/2	2/2
wPt.7142	1/1	1/1	1/1	1/1	1/1	1/1	1/1	1/1	1/1	1/1	1/1	1/1	1/1	1/1	1/1	2/2	1/1	2/2	2/2	1/1	1/1	2/2	1/1	2/2	1/1	1/1	1/1	1/1	1/1	1/1	1/1	2/2	2/2	1/1	1/1	1/1	1/1	1/1	1/1	1/1	1/1	2/2	2/2	2/2	2/2	2/2	2/2	2/2	2/2
wPt.5072	2/2	2/2	2/2	1/1	1/1	1/1	1/1	1/1	1/1	1/1	1/1	1/1	1/1	1/1	1/1	2/2	1/1	1/1	2/2	1/1	1/1	1/1	1/1	1/1	2/2	2/2	2/2	2/2	2/2	2/2	2/2	2/2	2/2	2/2	1/1	1/1	2/2	1/1	1/1	1/1	1/1	2/2	2/2	1/1	2/2	2/2	1/1	1/1	1/1
wPt.743775	1/1	1/1	1/1	1/1	1/1	1/1	1/1	1/1	1/1	1/1	1/1	1/1	1/1	1/1	1/1	2/2	1/1	2/2	2/2	1/1	1/1	2/2	1/1	2/2	1/1	1/1	1/1	1/1	1/1	1/1	1/1	2/2	2/2	1/1	1/1	1/1	1/1	1/1	1/1	1/1	1/1	2/2	2/2	2/2	2/2	2/2	2/2	2/2	2/2
wPt.7614	2/2	2/2	1/1	1/1	1/1	1/1	1/1	1/1	1/1	1/1	1/1	1/1	1/1	1/1	1/1	2/2	1/1	1/1	2/2	1/1	1/1	1/1	1/1	1/1	2/2	2/2	2/2	2/2	2/2	2/2	2/2	2/2	2/2	2/2	1/1	1/1	2/2	1/1	1/1	1/1	1/1	2/2	2/2	1/1	2/2	2/2	1/1	1/1	1/1
wPt.666139	1/1	1/1	1/1	1/1	1/1	1/1	1/1	2/2	1/1	1/1	1/1	1/1	1/1	1/1	1/1	1/1	2/2	2/2	1/1	1/1	1/1	1/1	1/1	1/1	1/1	1/1	2/2	1/1	1/1	1/1	1/1	1/1	1/1	1/1	2/2	2/2	1/1	1/1	1/1	2/2	1/1	1/1	1/1	1/1	1/1	1/1	1/1	1/1	1/1
wPt.741571	1/1	1/1	1/1	1/1	1/1	1/1	1/1	1/1	1/1	1/1	1/1	1/1	1/1	1/1	1/1	2/2	1/1	2/2	2/2	1/1	1/1	2/2	1/1	2/2	1/1	1/1	1/1	1/1	1/1	1/1	1/1	2/2	2/2	1/1	1/1	1/1	1/1	1/1	1/1	1/1	1/1	2/2	2/2	2/2	2/2	2/2	2/2	2/2	2/2
wPt.5769	1/1	1/1	1/1	1/1	1/1	1/1	1/1	1/1	1/1	1/1	1/1	1/1	2/2	1/1	1/1	1/1	1/1	1/1	1/1	1/1	1/1	2/2	1/1	1/1	2/2	1/1	1/1	2/2	2/2	2/2	2/2	1/1	1/1	1/1	1/1	1/1	1/1	1/1	1/1	1/1	1/1	1/1	1/1	2/2	1/1	2/2	2/2	2/2	2/2
wPt.741331	1/1	1/1	2/2	2/2	1/1	1/1	1/1	1/1	2/2	2/2	1/1	1/1	2/2	2/2	1/1	1/1	2/2	2/2	1/1	2/2	2/2	1/1	2/2	1/1	1/1	1/1	1/1	1/1	1/1	1/1	1/1	1/1	2/2	1/1	1/1	1/1	1/1	1/1	1/1	2/2	1/1	1/1	1/1	2/2	1/1	1/1	1/1	1/1	1/1
wPt.10176	1/1	2/2	1/1	1/1	1/1	1/1	2/2	2/2	2/2	2/2	1/1	1/1	1/1	2/2	1/1	1/1	1/1	1/1	2/2	2/2	2/2	2/2	1/1	1/1	2/2	2/2	2/2	2/2	2/2	2/2	2/2	2/2	2/2	2/2	1/1	1/1	1/1	2/2	2/2	1/1	2/2	1/1	1/1	1/1	1/1	1/1	1/1	1/1	1/1
wPt.664981	1/1	1/1	1/1	1/1	1/1	1/1	1/1	1/1	1/1	1/1	1/1	1/1	2/2	2/2	1/1	1/1	1/1	1/1	1/1	1/1	1/1	2/2	1/1	1/1	2/2	1/1	1/1	2/2	2/2	2/2	2/2	1/1	1/1	1/1	1/1	1/1	1/1	2/2	1/1	1/1	1/1	1/1	1/1	2/2	2/2	2/2	2/2	2/2	2/2
wPt.672088	1/1	1/1	1/1	1/1	1/1	1/1	1/1	1/1	1/1	1/1	1/1	1/1	2/2	1/1	1/1	1/1	1/1	1/1	1/1	1/1	1/1	2/2	1/1	1/1	2/2	1/1	1/1	2/2	2/2	2/2	2/2	1/1	1/1	1/1	1/1	1/1	1/1	1/1	1/1	1/1	1/1	1/1	1/1	2/2	2/2	2/2	2/2	2/2	2/2
wPt.4412	1/1	2/2	2/2	2/2	2/2	2/2	1/1	1/1	1/1	2/2	1/1	1/1	2/2	2/2	2/2	2/2	1/1	1/1	1/1	2/2	1/1	1/1	1/1	1/1	2/2	2/2	2/2	2/2	2/2	2/2	2/2	2/2	2/2	2/2	2/2	2/2	1/1	2/2	2/2	1/1	1/1	2/2	2/2	2/2	2/2	2/2	2/2	2/2	2/2
wPt.741750	1/1	2/2	2/2	2/2	1/1	1/1	2/2	1/1	2/2	1/1	2/2	2/2	2/2	2/2	1/1	1/1	1/1	2/2	1/1	2/2	2/2	1/1	2/2	1/1	1/1	1/1	1/1	1/1	1/1	1/1	1/1	1/1	2/2	2/2	1/1	1/1	2/2	1/1	1/1	2/2	1/1	1/1	1/1	2/2	1/1	1/1	1/1	1/1	1/1
wPt.3327	1/1	1/1	1/1	1/1	1/1	1/1	2/2	2/2	2/2	1/1	1/1	1/1	1/1	2/2	1/1	2/2	1/1	2/2	2/2	1/1	1/1	2/2	1/1	2/2	1/1	1/1	2/2	2/2	2/2	2/2	2/2	2/2	2/2	1/1	1/1	1/1	1/1	1/1	1/1	2/2	2/2	2/2	2/2	2/2	1/1	1/1	1/1	1/1	2/2
wPt.10003	1/1	1/1	1/1	1/1	1/1	1/1	1/1	1/1	1/1	2/2	1/1	1/1	2/2	1/1	2/2	1/1	2/2	1/1	1/1	2/2	2/2	1/1	2/2	1/1	1/1	1/1	1/1	1/1	1/1	1/1	1/1	1/1	1/1	2/2	2/2	2/2	1/1	2/2	2/2	1/1	1/1	1/1	1/1	1/1	1/1	2/2	1/1	1/1	1/1
wPt.11400	1/1	1/1	1/1	1/1	1/1	1/1	2/2	1/1	2/2	1/1	1/1	1/1	1/1	2/2	2/2	2/2	1/1	2/2	2/2	2/2	2/2	1/1	2/2	2/2	2/2	2/2	2/2	2/2	2/2	2/2	2/2	2/2	2/2	2/2	1/1	1/1	1/1	2/2	2/2	2/2	2/2	2/2	2/2	2/2	1/1	1/1	1/1	1/1	1/1
wPt.0544	2/2	2/2	2/2	2/2	2/2	2/2	1/1	1/1	2/2	2/2	2/2	2/2	2/2	2/2	1/1	1/1	1/1	1/1	1/1	2/2	2/2	1/1	1/1	1/1	2/2	2/2	2/2	1/1	1/1	1/1	1/1	1/1	1/1	1/1	2/2	2/2	2/2	1/1	1/1	1/1	1/1	1/1	1/1	1/1	1/1	1/1	1/1	1/1	1/1
wPt.8206	1/1	2/2	2/2	2/2	2/2	2/2	2/2	2/2	2/2	2/2	2/2	2/2	1/1	1/1	2/2	1/1	2/2	2/2	1/1	1/1	1/1	1/1	2/2	1/1	2/2	2/2	2/2	1/1	1/1	1/1	1/1	2/2	2/2	2/2	1/1	1/1	1/1	2/2	2/2	1/1	2/2	1/1	1/1	2/2	2/2	2/2	2/2	2/2	2/2
wPt.8096	1/1	1/1	1/1	1/1	1/1	1/1	2/2	1/1	2/2	1/1	1/1	1/1	1/1	2/2	2/2	2/2	1/1	2/2	2/2	2/2	2/2	1/1	2/2	2/2	2/2	2/2	2/2	2/2	2/2	2/2	2/2	2/2	2/2	2/2	1/1	1/1	1/1	2/2	2/2	2/2	2/2	2/2	2/2	2/2	1/1	1/1	1/1	1/1	1/1
wPt.5906	1/1	1/1	1/1	1/1	1/1	1/1	2/2	1/1	2/2	1/1	1/1	1/1	1/1	2/2	2/2	2/2	1/1	2/2	2/2	2/2	2/2	1/1	2/2	2/2	2/2	2/2	2/2	2/2	2/2	2/2	2/2	2/2	2/2	2/2	1/1	1/1	1/1	2/2	2/2	2/2	2/2	2/2	2/2	2/2	1/1	1/1	1/1	1/1	1/1
wPt.5432	1/1	1/1	1/1	1/1	2/2	2/2	1/1	1/1	1/1	2/2	1/1	1/1	1/1	1/1	2/2	1/1	1/1	2/2	1/1	1/1	1/1	1/1	1/1	1/1	2/2	2/2	2/2	2/2	2/2	2/2	2/2	1/1	1/1	1/1	2/2	1/1	2/2	1/1	1/1	1/1	1/1	1/1	1/1	1/1	2/2	2/2	2/2	2/2	2/2
wPt.6802	2/2	2/2	2/2	2/2	1/1	1/1	2/2	2/2	2/2	1/1	2/2	2/2	1/1	2/2	1/1	2/2	2/2	1/1	2/2	2/2	2/2	2/2	2/2	2/2	1/1	1/1	1/1	2/2	2/2	2/2	2/2	2/2	2/2	2/2	1/1	1/1	1/1	2/2	2/2	2/2	2/2	2/2	2/2	2/2	1/1	1/1	1/1	1/1	1/1
wPt.2757	1/1	2/2	2/2	2/2	1/1	1/1	1/1	2/2	2/2	1/1	2/2	2/2	2/2	1/1	1/1	1/1	2/2	2/2	1/1	2/2	2/2	1/1	2/2	1/1	1/1	1/1	2/2	1/1	1/1	1/1	1/1	1/1	1/1	2/2	2/2	2/2	2/2	1/1	1/1	2/2	1/1	1/1	1/1	2/2	1/1	1/1	1/1	1/1	1/1
wPt.1081	1/1	2/2	2/2	2/2	1/1	1/1	1/1	2/2	2/2	1/1	2/2	2/2	2/2	2/2	1/1	1/1	2/2	2/2	1/1	2/2	2/2	1/1	2/2	1/1	1/1	1/1	2/2	1/1	1/1	1/1	1/1	1/1	1/1	2/2	2/2	2/2	2/2	1/1	1/1	2/2	1/1	1/1	1/1	2/2	1/1	1/1	1/1	1/1	1/1
wPt.5916	2/2	1/1	1/1	1/1	2/2	2/2	1/1	2/2	1/1	2/2	1/1	1/1	1/1	1/1	2/2	2/2	1/1	1/1	2/2	1/1	1/1	2/2	1/1	2/2	2/2	2/2	2/2	2/2	2/2	2/2	2/2	2/2	1/1	1/1	2/2	2/2	1/1	2/2	2/2	1/1	2/2	2/2	2/2	1/1	2/2	2/2	2/2	2/2	2/2
wPt.0384	2/2	2/2	2/2	2/2	2/2	2/2	2/2	2/2	2/2	2/2	2/2	2/2	1/1	2/2	2/2	2/2	2/2	2/2	2/2	2/2	2/2	1/1	2/2	2/2	1/1	2/2	2/2	1/1	1/1	1/1	1/1	2/2	2/2	1/1	2/2	2/2	2/2	2/2	2/2	2/2	2/2	2/2	2/2	1/1	1/1	1/1	1/1	1/1	1/1
wPt.11303	1/1	1/1	1/1	1/1	1/1	1/1	2/2	2/2	2/2	2/2	1/1	1/1	1/1	2/2	2/2	2/2	2/2	2/2	2/2	2/2	2/2	2/2	2/2	2/2	1/1	2/2	2/2	2/2	2/2	2/2	2/2	2/2	2/2	2/2	1/1	1/1	2/2	2/2	2/2	2/2	2/2	2/2	2/2	1/1	2/2	2/2	2/2	2/2	2/2
wPt.7786	2/2	2/2	2/2	2/2	2/2	2/2	1/1	1/1	1/1	2/2	2/2	2/2	2/2	1/1	2/2	1/1	2/2	1/1	1/1	2/2	2/2	1/1	2/2	1/1	2/2	2/2	1/1	1/1	1/1	1/1	1/1	1/1	1/1	2/2	2/2	2/2	2/2	2/2	2/2	1/1	1/1	1/1	1/1	1/1	2/2	2/2	2/2	2/2	1/1
wPt.10497	2/2	2/2	2/2	2/2	2/2	2/2	1/1	1/1	1/1	2/2	2/2	2/2	2/2	1/1	2/2	1/1	2/2	1/1	1/1	2/2	2/2	1/1	2/2	1/1	2/2	2/2	1/1	1/1	1/1	1/1	1/1	1/1	1/1	2/2	2/2	2/2	2/2	2/2	2/2	1/1	1/1	1/1	1/1	1/1	2/2	2/2	2/2	2/2	1/1
wPt.1940	2/2	2/2	2/2	2/2	2/2	2/2	1/1	1/1	1/1	2/2	2/2	2/2	2/2	1/1	2/2	1/1	2/2	1/1	1/1	2/2	2/2	1/1	2/2	1/1	2/2	2/2	1/1	1/1	1/1	1/1	1/1	1/1	1/1	2/2	2/2	2/2	2/2	2/2	2/2	1/1	1/1	1/1	1/1	1/1	2/2	2/2	2/2	2/2	1/1
wPt.6785	2/2	2/2	2/2	2/2	2/2	1/1	1/1	2/2	2/2	2/2	2/2	2/2	1/1	2/2	2/2	2/2	2/2	2/2	2/2	2/2	2/2	1/1	2/2	2/2	1/1	2/2	2/2	1/1	1/1	1/1	1/1	2/2	2/2	2/2	2/2	2/2	2/2	2/2	2/2	2/2	2/2	2/2	2/2	1/1	1/1	1/1	1/1	1/1	1/1
wPt.8238	1/1	2/2	1/1	1/1	2/2	2/2	1/1	1/1	2/2	2/2	2/2	2/2	2/2	1/1	2/2	1/1	2/2	2/2	1/1	2/2	2/2	1/1	1/1	1/1	2/2	2/2	2/2	2/2	2/2	2/2	2/2	1/1	1/1	1/1	2/2	2/2	2/2	1/1	1/1	1/1	1/1	1/1	1/1	1/1	2/2	2/2	2/2	2/2	2/2
wPt.11278	1/1	1/1	1/1	1/1	1/1	1/1	2/2	2/2	2/2	2/2	1/1	1/1	2/2	2/2	2/2	2/2	2/2	2/2	2/2	2/2	2/2	1/1	2/2	2/2	2/2	2/2	2/2	1/1	1/1	2/2	1/1	2/2	2/2	2/2	1/1	1/1	1/1	2/2	2/2	2/2	2/2	2/2	2/2	2/2	2/2	1/1	1/1	1/1	1/1
wPt.4697	2/2	2/2	2/2	2/2	2/2	2/2	2/2	2/2	2/2	2/2	2/2	2/2	1/1	2/2	2/2	2/2	2/2	1/1	2/2	2/2	2/2	1/1	2/2	2/2	1/1	1/1	2/2	1/1	1/1	1/1	2/2	2/2	2/2	1/1	2/2	2/2	2/2	2/2	2/2	2/2	2/2	2/2	2/2	1/1	2/2	1/1	1/1	1/1	1/1
wPt.0065	2/2	2/2	2/2	2/2	2/2	2/2	2/2	2/2	2/2	2/2	2/2	2/2	1/1	2/2	2/2	2/2	2/2	1/1	2/2	2/2	2/2	1/1	2/2	2/2	1/1	1/1	2/2	1/1	1/1	1/1	2/2	2/2	2/2	1/1	2/2	2/2	2/2	2/2	2/2	2/2	2/2	2/2	2/2	1/1	2/2	1/1	1/1	1/1	1/1
wPt.9443	2/2	2/2	2/2	2/2	2/2	2/2	1/1	1/1	2/2	2/2	2/2	2/2	2/2	2/2	1/1	1/1	2/2	1/1	1/1	2/2	2/2	1/1	2/2	1/1	2/2	2/2	2/2	2/2	2/2	2/2	2/2	1/1	1/1	2/2	2/2	2/2	2/2	2/2	2/2	1/1	1/1	1/1	1/1	1/1	1/1	1/1	1/1	1/1	1/1
wPt.11218	2/2	2/2	2/2	2/2	2/2	2/2	1/1	1/1	2/2	2/2	2/2	2/2	2/2	2/2	1/1	1/1	2/2	1/1	1/1	2/2	2/2	1/1	2/2	1/1	2/2	2/2	2/2	2/2	2/2	2/2	2/2	1/1	1/1	2/2	2/2	2/2	2/2	2/2	2/2	1/1	1/1	1/1	1/1	1/1	1/1	1/1	1/1	1/1	1/1
wPt.3078	2/2	2/2	2/2	2/2	2/2	2/2	1/1	1/1	2/2	2/2	2/2	2/2	2/2	2/2	1/1	1/1	2/2	1/1	1/1	2/2	2/2	1/1	2/2	1/1	2/2	2/2	2/2	2/2	2/2	2/2	2/2	1/1	1/1	2/2	2/2	2/2	2/2	2/2	2/2	1/1	1/1	1/1	1/1	1/1	1/1	1/1	1/1	1/1	1/1
wPt.10142	1/1	1/1	1/1	1/1	2/2	2/2	2/2	2/2	2/2	2/2	1/1	1/1	2/2	1/1	2/2	2/2	2/2	2/2	2/2	2/2	2/2	2/2	2/2	2/2	2/2	2/2	2/2	2/2	2/2	2/2	2/2	2/2	2/2	2/2	2/2	2/2	1/1	2/2	2/2	2/2	2/2	2/2	2/2	2/2	1/1	1/1	1/1	1/1	2/2
wPt.5786	1/1	1/1	1/1	1/1	2/2	2/2	2/2	2/2	2/2	2/2	1/1	1/1	2/2	1/1	2/2	2/2	2/2	2/2	2/2	2/2	2/2	2/2	2/2	2/2	2/2	2/2	2/2	2/2	2/2	2/2	2/2	2/2	2/2	2/2	2/2	2/2	1/1	2/2	2/2	2/2	2/2	2/2	2/2	2/2	1/1	1/1	1/1	1/1	2/2
wPt.10407	1/1	1/1	1/1	1/1	1/1	1/1	2/2	2/2	2/2	1/1	2/2	2/2	1/1	1/1	1/1	1/1	2/2	2/2	2/2	1/1	2/2	2/2	2/2	2/2	2/2	2/2	2/2	1/1	1/1	1/1	1/1	2/2	2/2	1/1	1/1	1/1	1/1	1/1	1/1	2/2	2/2	1/1	1/1	1/1	2/2	2/2	1/1	1/1	1/1
wPt.8983	2/2	2/2	1/1	1/1	1/1	2/2	2/2	2/2	2/2	1/1	2/2	2/2	1/1	1/1	1/1	1/1	2/2	2/2	2/2	1/1	2/2	2/2	2/2	2/2	2/2	2/2	2/2	1/1	1/1	1/1	1/1	2/2	2/2	2/2	1/1	1/1	1/1	1/1	1/1	2/2	2/2	1/1	1/1	1/1	2/2	2/2	1/1	1/1	1/1
tPt.7594	1/1	1/1	2/2	2/2	2/2	2/2	2/2	2/2	2/2	2/2	2/2	2/2	2/2	2/2	2/2	1/1	2/2	2/2	1/1	2/2	2/2	2/2	2/2	2/2	1/1	1/1	1/1	1/1	1/1	1/1	1/1	1/1	1/1	1/1	2/2	2/2	1/1	2/2	2/2	2/2	2/2	1/1	1/1	2/2	1/1	1/1	2/2	2/2	2/2
wPt.0365	2/2	2/2	1/1	1/1	1/1	2/2	2/2	2/2	2/2	1/1	2/2	2/2	1/1	1/1	1/1	1/1	2/2	2/2	2/2	1/1	2/2	2/2	2/2	2/2	2/2	2/2	2/2	1/1	1/1	1/1	1/1	2/2	2/2	2/2	1/1	1/1	1/1	1/1	1/1	2/2	2/2	1/1	1/1	1/1	2/2	2/2	1/1	1/1	1/1
wPt.8396	2/2	2/2	1/1	1/1	1/1	2/2	2/2	2/2	2/2	1/1	2/2	2/2	1/1	1/1	1/1	1/1	2/2	2/2	2/2	1/1	2/2	2/2	2/2	2/2	2/2	2/2	2/2	1/1	1/1	1/1	1/1	2/2	2/2	2/2	1/1	1/1	1/1	1/1	1/1	2/2	2/2	1/1	1/1	1/1	2/2	2/2	1/1	1/1	1/1
wPt.8352	2/2	2/2	1/1	1/1	1/1	2/2	2/2	2/2	2/2	1/1	2/2	2/2	1/1	1/1	1/1	1/1	2/2	2/2	2/2	1/1	2/2	2/2	2/2	2/2	2/2	2/2	2/2	1/1	1/1	1/1	1/1	2/2	2/2	2/2	1/1	1/1	1/1	1/1	1/1	2/2	2/2	1/1	1/1	1/1	2/2	2/2	1/1	1/1	1/1
wPt.0995	2/2	2/2	1/1	1/1	1/1	2/2	2/2	2/2	2/2	1/1	2/2	2/2	1/1	1/1	1/1	1/1	2/2	2/2	2/2	1/1	2/2	2/2	2/2	2/2	2/2	2/2	2/2	1/1	1/1	1/1	1/1	2/2	2/2	2/2	1/1	1/1	1/1	1/1	1/1	2/2	2/2	1/1	1/1	1/1	2/2	2/2	1/1	1/1	1/1
wPt.0086	2/2	2/2	1/1	1/1	2/2	2/2	1/1	1/1	2/2	2/2	2/2	2/2	2/2	1/1	2/2	2/2	2/2	2/2	1/1	2/2	2/2	2/2	1/1	2/2	2/2	2/2	2/2	2/2	2/2	2/2	2/2	1/1	1/1	1/1	2/2	2/2	2/2	1/1	1/1	1/1	1/1	2/2	2/2	1/1	2/2	2/2	2/2	2/2	2/2
wPt.11295	1/1	1/1	2/2	2/2	2/2	2/2	2/2	2/2	1/1	2/2	1/1	1/1	2/2	1/1	2/2	2/2	2/2	1/1	1/1	2/2	2/2	2/2	2/2	2/2	2/2	2/2	2/2	2/2	2/2	2/2	2/2	2/2	2/2	1/1	2/2	2/2	1/1	2/2	2/2	2/2	2/2	2/2	2/2	2/2	1/1	1/1	1/1	2/2	1/1
wPt.5020	2/2	2/2	2/2	2/2	2/2	2/2	2/2	1/1	2/2	1/1	2/2	2/2	1/1	2/2	2/2	2/2	1/1	2/2	2/2	2/2	2/2	2/2	2/2	2/2	2/2	2/2	2/2	2/2	2/2	2/2	2/2	2/2	2/2	2/2	2/2	2/2	2/2	2/2	2/2	2/2	2/2	2/2	2/2	2/2	2/2	2/2	2/2	2/2	2/2
wPt.10546	2/2	2/2	2/2	2/2	2/2	2/2	1/1	2/2	2/2	2/2	2/2	2/2	2/2	2/2	2/2	1/1	2/2	1/1	1/1	2/2	2/2	2/2	2/2	1/1	1/1	1/1	1/1	2/2	2/2	2/2	1/1	1/1	1/1	2/2	2/2	2/2	2/2	2/2	2/2	1/1	1/1	1/1	1/1	2/2	2/2	2/2	2/2	2/2	2/2
tPt.7068	2/2	2/2	2/2	2/2	2/2	2/2	2/2	1/1	2/2	1/1	2/2	2/2	1/1	2/2	2/2	2/2	1/1	2/2	2/2	2/2	2/2	2/2	2/2	2/2	2/2	2/2	2/2	2/2	2/2	2/2	2/2	2/2	2/2	2/2	2/2	2/2	2/2	2/2	2/2	2/2	2/2	2/2	2/2	2/2	2/2	2/2	2/2	2/2	2/2
wPt.8513	1/1	1/1	2/2	2/2	2/2	2/2	2/2	2/2	2/2	2/2	2/2	2/2	2/2	2/2	2/2	1/1	2/2	2/2	1/1	2/2	2/2	2/2	2/2	2/2	1/1	1/1	1/1	1/1	1/1	1/1	1/1	1/1	1/1	1/1	2/2	2/2	1/1	2/2	2/2	2/2	2/2	1/1	1/1	2/2	1/1	1/1	2/2	2/2	2/2
wPt.667746	1/1	2/2	2/2	2/2	1/1	1/1	1/1	1/1	2/2	2/2	1/1	2/2	2/2	1/1	2/2	2/2	1/1	2/2	2/2	1/1	1/1	2/2	1/1	1/1	2/2	2/2	2/2	2/2	2/2	2/2	2/2	2/2	2/2	2/2	2/2	2/2	2/2	2/2	2/2	2/2	2/2	2/2	2/2	2/2	2/2	2/2	2/2	2/2	2/2
tPt.4541	1/1	1/1	2/2	2/2	2/2	2/2	2/2	2/2	2/2	2/2	2/2	2/2	2/2	2/2	2/2	1/1	2/2	2/2	1/1	2/2	2/2	2/2	2/2	2/2	1/1	1/1	1/1	1/1	1/1	1/1	1/1	1/1	1/1	1/1	2/2	1/1	2/2	2/2	1/1	2/2	2/2	1/1	1/1	2/2	2/2	1/1	2/2	2/2	2/2
wPt.10179	2/2	2/2	2/2	2/2	2/2	2/2	2/2	2/2	2/2	2/2	2/2	2/2	2/2	2/2	2/2	2/2	1/1	1/1	2/2	2/2	2/2	2/2	2/2	2/2	2/2	2/2	2/2	2/2	2/2	2/2	2/2	2/2	2/2	2/2	2/2	2/2	2/2	2/2	2/2	2/2	2/2	2/2	2/2	2/2	1/1	2/2	1/1	1/1	1/1
wPt.11177	2/2	2/2	2/2	2/2	2/2	2/2	2/2	2/2	2/2	2/2	2/2	2/2	2/2	2/2	2/2	2/2	1/1	1/1	2/2	2/2	2/2	2/2	2/2	2/2	2/2	2/2	2/2	2/2	2/2	2/2	2/2	2/2	2/2	2/2	2/2	2/2	2/2	2/2	2/2	2/2	2/2	2/2	2/2	2/2	2/2	2/2	2/2	1/1	1/1
wPt.5261	1/1	2/2	2/2	2/2	1/1	2/2	1/1	1/1	2/2	2/2	1/1	2/2	2/2	1/1	2/2	2/2	1/1	2/2	2/2	1/1	1/1	2/2	1/1	1/1	2/2	2/2	2/2	2/2	2/2	2/2	2/2	2/2	2/2	2/2	2/2	2/2	2/2	2/2	2/2	2/2	2/2	2/2	2/2	2/2	2/2	2/2	2/2	2/2	2/2
wPt.7158	1/1	1/1	2/2	2/2	2/2	2/2	2/2	2/2	2/2	2/2	2/2	2/2	2/2	2/2	2/2	1/1	2/2	2/2	1/1	2/2	2/2	2/2	2/2	2/2	1/1	1/1	1/1	1/1	1/1	1/1	1/1	2/2	1/1	1/1	2/2	2/2	1/1	2/2	2/2	2/2	2/2	1/1	1/1	2/2	1/1	1/1	2/2	2/2	2/2
wPt.2193	2/2	2/2	1/1	1/1	2/2	2/2	1/1	1/1	2/2	2/2	2/2	2/2	2/2	1/1	2/2	2/2	2/2	2/2	1/1	2/2	2/2	2/2	1/1	2/2	2/2	2/2	2/2	2/2	2/2	2/2	2/2	1/1	1/1	1/1	2/2	2/2	2/2	1/1	1/1	1/1	1/1	2/2	2/2	1/1	2/2	2/2	2/2	2/2	2/2
wPt.2766	2/2	2/2	1/1	1/1	2/2	2/2	1/1	1/1	2/2	2/2	2/2	2/2	2/2	1/1	2/2	2/2	2/2	2/2	1/1	2/2	2/2	2/2	1/1	2/2	2/2	2/2	2/2	2/2	2/2	2/2	2/2	1/1	1/1	1/1	2/2	2/2	2/2	1/1	1/1	1/1	1/1	2/2	2/2	1/1	2/2	2/2	2/2	2/2	2/2
wPt.0013	2/2	2/2	1/1	1/1	2/2	2/2	1/1	1/1	2/2	2/2	2/2	2/2	2/2	1/1	2/2	2/2	2/2	2/2	1/1	2/2	2/2	2/2	1/1	2/2	2/2	2/2	2/2	2/2	2/2	2/2	2/2	1/1	1/1	1/1	2/2	2/2	2/2	1/1	1/1	1/1	1/1	2/2	2/2	1/1	2/2	2/2	2/2	2/2	2/2
wPt.0895	2/2	2/2	1/1	1/1	2/2	2/2	1/1	1/1	2/2	2/2	2/2	2/2	2/2	1/1	2/2	2/2	2/2	2/2	1/1	2/2	2/2	2/2	1/1	2/2	2/2	2/2	2/2	2/2	2/2	2/2	2/2	1/1	1/1	1/1	2/2	2/2	2/2	1/1	1/1	1/1	1/1	2/2	2/2	1/1	2/2	2/2	2/2	2/2	2/2
wPt.2416	1/1	1/1	2/2	2/2	2/2	2/2	2/2	2/2	2/2	2/2	2/2	2/2	2/2	2/2	2/2	1/1	2/2	2/2	2/2	2/2	2/2	2/2	2/2	2/2	1/1	1/1	1/1	1/1	1/1	1/1	1/1	1/1	1/1	1/1	2/2	2/2	2/2	2/2	2/2	2/2	2/2	1/1	1/1	2/2	1/1	1/1	2/2	2/2	2/2
wPt.2298	2/2	2/2	1/1	1/1	2/2	2/2	1/1	1/1	2/2	2/2	2/2	2/2	2/2	1/1	2/2	2/2	2/2	2/2	1/1	2/2	2/2	2/2	1/1	2/2	2/2	2/2	2/2	2/2	2/2	2/2	2/2	1/1	1/1	1/1	2/2	2/2	2/2	1/1	1/1	1/1	1/1	2/2	2/2	1/1	2/2	2/2	2/2	2/2	2/2
wPt.10196	1/1	1/1	2/2	2/2	2/2	2/2	2/2	2/2	1/1	2/2	1/1	1/1	2/2	2/2	2/2	2/2	2/2	2/2	1/1	2/2	2/2	2/2	2/2	2/2	2/2	2/2	2/2	2/2	2/2	2/2	2/2	2/2	2/2	1/1	2/2	2/2	1/1	2/2	2/2	2/2	2/2	2/2	2/2	2/2	2/2	2/2	2/2	2/2	2/2
wPt.732330	2/2	2/2	1/1	1/1	2/2	2/2	1/1	1/1	2/2	2/2	2/2	2/2	2/2	1/1	2/2	2/2	2/2	2/2	1/1	2/2	2/2	2/2	1/1	2/2	2/2	2/2	2/2	2/2	2/2	2/2	2/2	1/1	1/1	1/1	2/2	2/2	2/2	1/1	1/1	1/1	1/1	2/2	2/2	1/1	2/2	2/2	2/2	2/2	2/2
wPt.734141	1/1	1/1	2/2	2/2	2/2	2/2	2/2	2/2	2/2	2/2	2/2	2/2	2/2	2/2	2/2	1/1	2/2	2/2	2/2	2/2	2/2	2/2	2/2	2/2	1/1	1/1	1/1	1/1	1/1	1/1	1/1	1/1	1/1	1/1	2/2	2/2	2/2	2/2	2/2	2/2	2/2	1/1	1/1	2/2	1/1	1/1	2/2	2/2	2/2
wPt.10071	2/2	2/2	2/2	2/2	2/2	2/2	2/2	2/2	2/2	2/2	2/2	2/2	2/2	2/2	2/2	1/1	2/2	2/2	2/2	2/2	2/2	2/2	2/2	2/2	1/1	1/1	1/1	1/1	1/1	1/1	1/1	1/1	1/1	1/1	2/2	2/2	1/1	2/2	2/2	2/2	2/2	1/1	1/1	2/2	1/1	1/1	2/2	2/2	2/2
wPt.0345	1/1	2/2	2/2	2/2	1/1	1/1	2/2	2/2	2/2	2/2	2/2	2/2	2/2	1/1	2/2	2/2	2/2	2/2	2/2	1/1	1/1	2/2	2/2	2/2	2/2	2/2	2/2	2/2	2/2	2/2	2/2	2/2	2/2	2/2	1/1	1/1	2/2	2/2	2/2	2/2	2/2	2/2	2/2	1/1	2/2	2/2	2/2	2/2	2/2
wPt.2491	1/1	2/2	2/2	2/2	1/1	1/1	2/2	2/2	2/2	2/2	2/2	2/2	2/2	1/1	2/2	2/2	2/2	2/2	2/2	1/1	1/1	2/2	2/2	2/2	2/2	2/2	2/2	2/2	2/2	2/2	2/2	2/2	2/2	2/2	1/1	1/1	2/2	2/2	2/2	2/2	2/2	2/2	2/2	1/1	2/2	2/2	2/2	2/2	2/2
wPt.4842	2/2	2/2	1/1	1/1	2/2	2/2	2/2	2/2	2/2	2/2	2/2	2/2	2/2	1/1	2/2	2/2	2/2	2/2	2/2	2/2	2/2	2/2	1/1	2/2	2/2	2/2	2/2	2/2	2/2	2/2	2/2	2/2	1/1	1/1	2/2	2/2	2/2	2/2	2/2	2/2	2/2	2/2	2/2	1/1	2/2	2/2	2/2	2/2	2/2
wPt.9432	1/1	1/1	2/2	2/2	2/2	2/2	2/2	2/2	1/1	2/2	1/1	1/1	2/2	2/2	2/2	2/2	2/2	2/2	2/2	2/2	2/2	2/2	2/2	2/2	2/2	2/2	2/2	2/2	2/2	2/2	2/2	2/2	2/2	2/2	2/2	2/2	1/1	2/2	2/2	2/2	2/2	2/2	2/2	2/2	1/1	2/2	1/1	2/2	1/1
wPt.9510	1/1	1/1	2/2	2/2	2/2	2/2	2/2	2/2	1/1	2/2	1/1	1/1	2/2	2/2	2/2	2/2	2/2	2/2	2/2	2/2	2/2	2/2	2/2	2/2	2/2	2/2	2/2	2/2	2/2	2/2	2/2	2/2	2/2	2/2	2/2	2/2	1/1	2/2	2/2	2/2	2/2	2/2	2/2	2/2	1/1	2/2	1/1	2/2	1/1
wPt.5939	1/1	1/1	2/2	2/2	2/2	2/2	2/2	2/2	1/1	2/2	1/1	1/1	2/2	2/2	2/2	2/2	2/2	2/2	2/2	2/2	2/2	2/2	2/2	2/2	2/2	2/2	2/2	2/2	2/2	2/2	2/2	2/2	2/2	2/2	2/2	2/2	1/1	2/2	2/2	2/2	2/2	2/2	2/2	2/2	1/1	2/2	1/1	2/2	1/1
tPt.1366	1/1	1/1	2/2	1/1	2/2	2/2	2/2	2/2	2/2	2/2	1/1	1/1	2/2	1/1	2/2	2/2	2/2	2/2	2/2	2/2	2/2	2/2	2/2	2/2	2/2	2/2	2/2	2/2	2/2	2/2	2/2	2/2	2/2	2/2	2/2	2/2	1/1	2/2	2/2	2/2	2/2	2/2	2/2	2/2	2/2	2/2	2/2	2/2	2/2
wPt.8915	1/1	1/1	2/2	2/2	2/2	2/2	2/2	2/2	2/2	2/2	1/1	1/1	2/2	2/2	2/2	2/2	2/2	2/2	2/2	2/2	2/2	2/2	2/2	2/2	2/2	2/2	2/2	2/2	2/2	2/2	2/2	2/2	2/2	2/2	2/2	2/2	1/1	2/2	2/2	2/2	2/2	2/2	2/2	2/2	1/1	1/1	1/1	2/2	1/1
wPt.798970	2/2	2/2	2/2	2/2	2/2	2/2	2/2	2/2	2/2	2/2	2/2	2/2	2/2	1/1	2/2	2/2	1/1	1/1	2/2	2/2	2/2	2/2	2/2	2/2	2/2	2/2	2/2	2/2	2/2	2/2	2/2	2/2	2/2	2/2	2/2	2/2	2/2	2/2	2/2	2/2	2/2	2/2	2/2	2/2	2/2	2/2	2/2	2/2	2/2
wPt.742715	2/2	2/2	2/2	2/2	2/2	2/2	2/2	2/2	2/2	2/2	2/2	2/2	2/2	2/2	2/2	2/2	1/1	1/1	2/2	2/2	2/2	2/2	2/2	2/2	2/2	2/2	2/2	2/2	2/2	2/2	2/2	2/2	2/2	2/2	2/2	2/2	2/2	2/2	2/2	2/2	2/2	2/2	2/2	2/2	2/2	2/2	2/2	2/2	2/2
wPt.7271	2/2	2/2	1/1	1/1	2/2	2/2	2/2	2/2	2/2	2/2	2/2	2/2	2/2	2/2	2/2	2/2	2/2	2/2	2/2	1/1	1/1	2/2	1/1	2/2	2/2	2/2	2/2	2/2	2/2	2/2	2/2	2/2	1/1	1/1	2/2	2/2	2/2	2/2	2/2	2/2	2/2	2/2	2/2	1/1	2/2	2/2	2/2	2/2	2/2
wPt.741817	2/2	2/2	2/2	2/2	2/2	2/2	2/2	2/2	2/2	2/2	2/2	2/2	2/2	2/2	2/2	2/2	1/1	1/1	2/2	2/2	2/2	2/2	2/2	2/2	2/2	2/2	2/2	2/2	2/2	2/2	2/2	2/2	2/2	2/2	2/2	2/2	2/2	2/2	2/2	2/2	2/2	2/2	2/2	2/2	1/1	2/2	2/2	2/2	2/2
wPt.6043	2/2	2/2	2/2	2/2	2/2	2/2	2/2	2/2	2/2	2/2	2/2	2/2	2/2	2/2	2/2	2/2	1/1	2/2	2/2	2/2	2/2	2/2	2/2	2/2	2/2	2/2	2/2	2/2	2/2	2/2	2/2	2/2	2/2	2/2	2/2	2/2	2/2	2/2	2/2	2/2	2/2	2/2	2/2	2/2	2/2	2/2	2/2	2/2	2/2
wPt.742337	2/2	2/2	2/2	2/2	2/2	2/2	2/2	2/2	2/2	2/2	2/2	2/2	2/2	2/2	2/2	2/2	1/1	1/1	2/2	2/2	2/2	2/2	2/2	2/2	2/2	2/2	2/2	2/2	2/2	2/2	2/2	2/2	2/2	2/2	2/2	2/2	2/2	2/2	2/2	2/2	2/2	2/2	2/2	2/2	2/2	2/2	2/2	2/2	2/2
wPt.742052	2/2	2/2	2/2	2/2	2/2	2/2	2/2	2/2	2/2	2/2	2/2	2/2	2/2	2/2	2/2	2/2	1/1	1/1	2/2	2/2	2/2	2/2	2/2	2/2	2/2	2/2	2/2	2/2	2/2	2/2	2/2	2/2	2/2	2/2	2/2	2/2	2/2	2/2	2/2	2/2	2/2	2/2	2/2	2/2	2/2	2/2	2/2	2/2	2/2
wPt.1336	2/2	2/2	1/1	1/1	2/2	2/2	2/2	2/2	2/2	1/1	1/1	1/1	2/2	1/1	1/1	1/1	2/2	2/2	2/2	2/2	2/2	2/2	2/2	2/2	1/1	1/1	2/2	2/2	2/2	2/2	2/2	2/2	2/2	2/2	1/1	2/2	2/2	2/2	2/2	2/2	2/2	2/2	2/2	2/2	2/2	2/2	2/2	2/2	2/2
wPt.4364	2/2	2/2	2/2	2/2	2/2	2/2	2/2	2/2	2/2	2/2	2/2	2/2	2/2	1/1	1/1	2/2	2/2	2/2	2/2	2/2	2/2	2/2	2/2	2/2	2/2	2/2	2/2	2/2	2/2	2/2	2/2	2/2	2/2	2/2	2/2	2/2	2/2	2/2	2/2	2/2	2/2	2/2	2/2	2/2	2/2	2/2	2/2	2/2	2/2
wPt.731910	2/2	2/2	2/2	2/2	2/2	2/2	2/2	2/2	2/2	2/2	2/2	2/2	2/2	1/1	1/1	2/2	2/2	2/2	2/2	2/2	2/2	2/2	2/2	2/2	2/2	2/2	2/2	2/2	2/2	2/2	2/2	2/2	2/2	2/2	2/2	2/2	2/2	2/2	2/2	2/2	2/2	2/2	2/2	2/2	2/2	2/2	2/2	2/2	2/2
wPt.10170	2/2	2/2	2/2	2/2	2/2	2/2	2/2	2/2	2/2	2/2	2/2	2/2	2/2	2/2	2/2	2/2	2/2	1/1	2/2	2/2	2/2	2/2	2/2	2/2	2/2	2/2	2/2	2/2	2/2	2/2	2/2	2/2	2/2	2/2	2/2	2/2	2/2	2/2	2/2	2/2	2/2	2/2	2/2	2/2	1/1	1/1	1/1	1/1	1/1
tPt.9267	2/2	2/2	2/2	2/2	2/2	2/2	2/2	2/2	2/2	2/2	2/2	2/2	2/2	1/1	2/2	2/2	2/2	2/2	2/2	2/2	2/2	2/2	2/2	2/2	2/2	2/2	2/2	2/2	2/2	2/2	2/2	2/2	2/2	2/2	2/2	2/2	2/2	2/2	2/2	2/2	2/2	2/2	2/2	2/2	2/2	2/2	2/2	2/2	2/2
wPt.5836	2/2	2/2	2/2	2/2	2/2	2/2	2/2	2/2	1/1	2/2	2/2	2/2	2/2	2/2	2/2	2/2	1/1	2/2	2/2	2/2	2/2	2/2	2/2	2/2	2/2	2/2	2/2	2/2	2/2	2/2	2/2	2/2	2/2	2/2	2/2	1/1	2/2	2/2	2/2	2/2	2/2	2/2	2/2	2/2	2/2	2/2	2/2	2/2	2/2
tPt.3599	1/1	2/2	2/2	2/2	2/2	2/2	2/2	2/2	2/2	2/2	2/2	2/2	2/2	2/2	2/2	2/2	2/2	2/2	2/2	2/2	2/2	1/1	2/2	2/2	2/2	2/2	2/2	2/2	2/2	2/2	2/2	2/2	2/2	2/2	2/2	2/2	2/2	2/2	2/2	2/2	2/2	2/2	2/2	2/2	2/2	2/2	1/1	1/1	1/1
rPt.7068	2/2	2/2	2/2	2/2	2/2	2/2	1/1	1/1	1/1	1/1	2/2	2/2	1/1	1/1	1/1	1/1	1/1	1/1	1/1	1/1	1/1	2/2	1/1	1/1	1/1	1/1	1/1	2/2	1/1	1/1	2/2	1/1	1/1	1/1	1/1	1/1	2/2	1/1	1/1	1/1	1/1	1/1	1/1	1/1	2/2	2/2	2/2	2/2	2/2
rPt.1806	1/1	1/1	1/1	1/1	1/1	1/1	1/1	1/1	1/1	1/1	1/1	1/1	1/1	1/1	1/1	2/2	1/1	1/1	1/1	1/1	1/1	1/1	1/1	1/1	2/2	2/2	1/1	1/1	1/1	1/1	1/1	1/1	1/1	1/1	2/2	1/1	1/1	1/1	1/1	1/1	1/1	1/1	1/1	1/1	1/1	1/1	1/1	1/1	1/1
wPt.6965	1/1	1/1	2/2	2/2	1/1	1/1	1/1	1/1	1/1	1/1	1/1	1/1	1/1	1/1	1/1	2/2	1/1	1/1	1/1	1/1	1/1	1/1	1/1	1/1	2/2	2/2	1/1	1/1	1/1	1/1	1/1	1/1	1/1	1/1	2/2	1/1	1/1	1/1	1/1	1/1	1/1	1/1	1/1	1/1	1/1	1/1	1/1	1/1	1/1
wPt.2464	1/1	1/1	2/2	2/2	1/1	1/1	1/1	1/1	1/1	1/1	1/1	1/1	1/1	1/1	1/1	2/2	1/1	1/1	1/1	1/1	1/1	1/1	1/1	1/1	2/2	2/2	1/1	1/1	1/1	1/1	1/1	1/1	1/1	1/1	2/2	1/1	1/1	1/1	1/1	1/1	1/1	1/1	1/1	1/1	1/1	1/1	1/1	1/1	1/1
wPt.9810	1/1	1/1	2/2	2/2	1/1	1/1	1/1	1/1	1/1	1/1	1/1	1/1	1/1	1/1	1/1	2/2	1/1	1/1	1/1	1/1	1/1	1/1	1/1	1/1	2/2	2/2	1/1	1/1	1/1	1/1	1/1	1/1	1/1	1/1	2/2	1/1	1/1	1/1	1/1	1/1	1/1	1/1	1/1	1/1	1/1	1/1	1/1	1/1	1/1
wPt.9335	1/1	1/1	2/2	2/2	1/1	1/1	1/1	1/1	1/1	1/1	1/1	1/1	1/1	1/1	1/1	2/2	1/1	1/1	1/1	1/1	1/1	1/1	1/1	1/1	2/2	2/2	1/1	1/1	1/1	1/1	1/1	1/1	1/1	1/1	2/2	1/1	1/1	1/1	1/1	1/1	1/1	1/1	1/1	1/1	1/1	1/1	1/1	1/1	1/1
wPt.4569	1/1	1/1	1/1	1/1	1/1	1/1	1/1	1/1	1/1	2/2	1/1	1/1	1/1	2/2	2/2	1/1	1/1	1/1	1/1	1/1	1/1	1/1	1/1	1/1	1/1	1/1	1/1	1/1	1/1	1/1	1/1	1/1	1/1	2/2	2/2	1/1	1/1	1/1	1/1	1/1	1/1	1/1	1/1	1/1	1/1	1/1	1/1	1/1	1/1
wPt.1516	2/2	2/2	1/1	1/1	2/2	2/2	2/2	2/2	2/2	1/1	1/1	1/1	2/2	1/1	1/1	1/1	2/2	2/2	2/2	2/2	2/2	2/2	2/2	2/2	1/1	1/1	2/2	2/2	2/2	2/2	2/2	2/2	2/2	1/1	1/1	2/2	2/2	2/2	2/2	2/2	2/2	2/2	2/2	2/2	2/2	2/2	2/2	2/2	2/2
wPt.8886	1/1	1/1	1/1	1/1	1/1	1/1	1/1	1/1	1/1	1/1	1/1	1/1	1/1	1/1	1/1	1/1	1/1	2/2	1/1	1/1	1/1	1/1	2/2	1/1	1/1	1/1	2/2	1/1	1/1	1/1	1/1	1/1	1/1	1/1	1/1	1/1	1/1	2/2	2/2	1/1	1/1	1/1	1/1	1/1	1/1	1/1	1/1	1/1	1/1
wPt.0610	2/2	2/2	1/1	1/1	2/2	2/2	2/2	2/2	1/1	2/2	2/2	2/2	2/2	2/2	2/2	1/1	2/2	2/2	1/1	2/2	2/2	1/1	2/2	1/1	2/2	2/2	2/2	2/2	2/2	2/2	2/2	2/2	2/2	2/2	2/2	1/1	2/2	2/2	2/2	1/1	2/2	1/1	1/1	2/2	2/2	2/2	2/2	2/2	2/2
wPt.5390	1/1	1/1	2/2	2/2	2/2	2/2	2/2	2/2	1/1	2/2	1/1	1/1	2/2	1/1	2/2	2/2	2/2	1/1	1/1	2/2	2/2	2/2	2/2	2/2	2/2	2/2	2/2	2/2	2/2	2/2	2/2	2/2	2/2	1/1	2/2	2/2	1/1	2/2	2/2	2/2	2/2	2/2	2/2	2/2	1/1	1/1	1/1	2/2	1/1
wPt.0446	2/2	2/2	2/2	2/2	2/2	2/2	1/1	1/1	2/2	2/2	2/2	2/2	2/2	2/2	2/2	1/1	2/2	1/1	1/1	2/2	2/2	1/1	1/1	1/1	2/2	2/2	2/2	2/2	2/2	2/2	1/1	1/1	1/1	1/1	2/2	2/2	1/1	2/2	2/2	1/1	1/1	1/1	1/1	1/1	1/1	1/1	1/1	1/1	1/1
wPt.7015	1/1	1/1	2/2	1/1	2/2	2/2	2/2	2/2	1/1	2/2	1/1	1/1	2/2	1/1	2/2	2/2	2/2	2/2	2/2	2/2	2/2	2/2	2/2	2/2	2/2	2/2	2/2	2/2	2/2	2/2	2/2	2/2	2/2	2/2	2/2	2/2	2/2	2/2	2/2	2/2	2/2	2/2	2/2	2/2	2/2	2/2	2/2	2/2	2/2
wPt.5105	1/1	1/1	2/2	1/1	2/2	2/2	2/2	2/2	1/1	2/2	1/1	1/1	2/2	1/1	2/2	2/2	2/2	2/2	2/2	2/2	2/2	2/2	2/2	2/2	2/2	2/2	2/2	2/2	2/2	2/2	2/2	2/2	2/2	2/2	2/2	2/2	1/1	2/2	2/2	2/2	2/2	2/2	2/2	2/2	2/2	2/2	2/2	2/2	2/2
wPt.9170	1/1	1/1	2/2	1/1	2/2	2/2	2/2	2/2	1/1	2/2	1/1	1/1	2/2	1/1	2/2	2/2	2/2	2/2	2/2	2/2	2/2	2/2	2/2	2/2	2/2	2/2	2/2	2/2	2/2	2/2	2/2	2/2	2/2	2/2	2/2	2/2	2/2	2/2	2/2	2/2	2/2	2/2	2/2	2/2	2/2	2/2	2/2	2/2	2/2
wPt.2372	1/1	1/1	1/1	1/1	1/1	1/1	1/1	1/1	1/1	2/2	1/1	1/1	2/2	1/1	2/2	1/1	2/2	1/1	1/1	2/2	2/2	1/1	2/2	1/1	1/1	1/1	1/1	1/1	1/1	1/1	1/1	1/1	1/1	2/2	2/2	2/2	1/1	2/2	2/2	1/1	1/1	1/1	1/1	1/1	1/1	1/1	1/1	1/1	1/1
wPt.0695	2/2	2/2	2/2	2/2	2/2	2/2	2/2	1/1	2/2	2/2	2/2	2/2	2/2	2/2	1/1	1/1	2/2	1/1	2/2	2/2	2/2	1/1	2/2	1/1	2/2	2/2	2/2	1/1	1/1	1/1	1/1	2/2	2/2	2/2	2/2	2/2	1/1	1/1	1/1	2/2	1/1	1/1	1/1	1/1	2/2	2/2	2/2	2/2	2/2
wPt.9022	1/1	1/1	1/1	1/1	2/2	2/2	1/1	1/1	1/1	1/1	1/1	1/1	1/1	1/1	1/1	1/1	1/1	1/1	1/1	2/2	2/2	1/1	1/1	1/1	1/1	1/1	1/1	1/1	1/1	1/1	1/1	1/1	1/1	1/1	1/1	1/1	1/1	2/2	2/2	1/1	1/1	1/1	1/1	1/1	1/1	1/1	2/2	2/2	2/2
wPt.742530	1/1	1/1	1/1	1/1	1/1	1/1	1/1	1/1	1/1	1/1	1/1	1/1	1/1	1/1	1/1	2/2	1/1	1/1	1/1	1/1	1/1	1/1	1/1	1/1	2/2	2/2	1/1	1/1	1/1	1/1	1/1	1/1	1/1	1/1	2/2	1/1	1/1	1/1	1/1	1/1	1/1	1/1	1/1	1/1	1/1	1/1	1/1	1/1	1/1
wPt.740873	1/1	1/1	1/1	1/1	1/1	1/1	1/1	1/1	1/1	1/1	1/1	1/1	1/1	1/1	1/1	2/2	1/1	1/1	1/1	1/1	1/1	1/1	1/1	1/1	2/2	2/2	1/1	1/1	1/1	1/1	1/1	1/1	1/1	1/1	2/2	1/1	1/1	1/1	1/1	1/1	1/1	1/1	1/1	1/1	1/1	1/1	1/1	1/1	1/1
wPt.741157	1/1	1/1	1/1	1/1	1/1	1/1	1/1	1/1	1/1	1/1	1/1	1/1	1/1	1/1	1/1	2/2	1/1	1/1	1/1	1/1	1/1	1/1	1/1	1/1	2/2	2/2	1/1	1/1	1/1	1/1	1/1	1/1	1/1	1/1	2/2	1/1	1/1	1/1	1/1	1/1	1/1	1/1	1/1	1/1	1/1	1/1	1/1	1/1	1/1
wPt.742148	1/1	1/1	1/1	1/1	1/1	1/1	1/1	1/1	1/1	1/1	1/1	1/1	1/1	1/1	1/1	2/2	1/1	1/1	1/1	1/1	1/1	1/1	1/1	1/1	2/2	2/2	1/1	1/1	1/1	1/1	1/1	1/1	1/1	1/1	2/2	1/1	1/1	1/1	1/1	1/1	1/1	1/1	1/1	1/1	1/1	1/1	1/1	1/1	1/1
wPt.740976	1/1	1/1	1/1	1/1	1/1	1/1	1/1	1/1	1/1	1/1	1/1	1/1	1/1	1/1	1/1	2/2	1/1	1/1	1/1	1/1	1/1	1/1	1/1	1/1	2/2	2/2	1/1	1/1	1/1	1/1	1/1	1/1	1/1	1/1	2/2	1/1	1/1	1/1	1/1	1/1	1/1	1/1	1/1	1/1	1/1	1/1	1/1	1/1	1/1
wPt.741037	1/1	1/1	1/1	1/1	1/1	1/1	1/1	1/1	1/1	1/1	1/1	1/1	1/1	1/1	1/1	2/2	1/1	1/1	1/1	1/1	1/1	1/1	1/1	1/1	2/2	2/2	1/1	1/1	1/1	1/1	1/1	1/1	1/1	1/1	2/2	1/1	1/1	1/1	1/1	1/1	1/1	1/1	1/1	1/1	1/1	1/1	1/1	1/1	1/1
wPt.742329	1/1	1/1	1/1	1/1	1/1	1/1	1/1	1/1	1/1	1/1	1/1	1/1	1/1	1/1	1/1	2/2	1/1	1/1	1/1	1/1	1/1	1/1	1/1	1/1	2/2	2/2	1/1	1/1	1/1	1/1	1/1	1/1	1/1	1/1	2/2	1/1	1/1	1/1	1/1	1/1	1/1	1/1	1/1	1/1	1/1	1/1	1/1	1/1	1/1
wPt.742443	1/1	1/1	1/1	1/1	1/1	1/1	1/1	1/1	1/1	1/1	1/1	1/1	1/1	1/1	1/1	2/2	1/1	1/1	1/1	1/1	1/1	1/1	1/1	1/1	2/2	2/2	1/1	1/1	1/1	1/1	1/1	1/1	1/1	1/1	2/2	1/1	1/1	1/1	1/1	1/1	1/1	1/1	1/1	1/1	1/1	1/1	1/1	1/1	1/1
wPt.742463	1/1	1/1	1/1	1/1	1/1	1/1	1/1	1/1	1/1	1/1	1/1	1/1	1/1	1/1	1/1	2/2	1/1	1/1	1/1	1/1	1/1	1/1	1/1	1/1	2/2	2/2	1/1	1/1	1/1	1/1	1/1	1/1	1/1	1/1	2/2	1/1	1/1	1/1	1/1	1/1	1/1	1/1	1/1	1/1	1/1	1/1	1/1	1/1	1/1
wPt.740832	1/1	1/1	1/1	1/1	1/1	1/1	1/1	1/1	1/1	1/1	1/1	1/1	1/1	1/1	1/1	2/2	1/1	1/1	1/1	1/1	1/1	1/1	1/1	1/1	2/2	2/2	1/1	1/1	1/1	1/1	1/1	1/1	1/1	1/1	2/2	1/1	1/1	1/1	1/1	1/1	1/1	1/1	1/1	1/1	1/1	1/1	1/1	1/1	1/1
wPt.742030	1/1	1/1	1/1	1/1	1/1	1/1	1/1	1/1	1/1	1/1	1/1	1/1	1/1	1/1	1/1	2/2	1/1	1/1	1/1	1/1	1/1	1/1	1/1	1/1	2/2	2/2	1/1	1/1	1/1	1/1	1/1	1/1	1/1	1/1	2/2	1/1	1/1	1/1	1/1	1/1	1/1	1/1	1/1	1/1	1/1	1/1	1/1	1/1	1/1
wPt.731858	1/1	1/1	1/1	1/1	1/1	1/1	1/1	1/1	1/1	1/1	1/1	1/1	1/1	1/1	1/1	2/2	1/1	1/1	1/1	1/1	1/1	1/1	1/1	1/1	2/2	2/2	1/1	1/1	1/1	1/1	1/1	1/1	1/1	1/1	2/2	1/1	1/1	1/1	1/1	1/1	1/1	1/1	1/1	1/1	1/1	1/1	1/1	1/1	1/1
wPt.740619	1/1	1/1	2/2	2/2	1/1	1/1	1/1	1/1	1/1	1/1	1/1	1/1	1/1	1/1	1/1	2/2	1/1	1/1	1/1	1/1	1/1	1/1	1/1	1/1	2/2	2/2	1/1	1/1	1/1	1/1	1/1	1/1	1/1	1/1	2/2	1/1	1/1	1/1	1/1	1/1	1/1	1/1	1/1	1/1	1/1	1/1	1/1	1/1	1/1
wPt.732889	2/2	2/2	1/1	1/1	1/1	1/1	1/1	1/1	1/1	1/1	2/2	2/2	1/1	1/1	1/1	1/1	1/1	1/1	1/1	2/2	2/2	1/1	1/1	1/1	1/1	1/1	1/1	1/1	1/1	1/1	1/1	1/1	1/1	1/1	1/1	1/1	1/1	1/1	2/2	1/1	1/1	1/1	1/1	1/1	1/1	1/1	2/2	2/2	2/2
wPt.743515	1/1	1/1	2/2	2/2	1/1	1/1	1/1	1/1	1/1	1/1	1/1	1/1	1/1	1/1	1/1	2/2	1/1	1/1	1/1	1/1	1/1	1/1	1/1	1/1	2/2	2/2	1/1	1/1	1/1	1/1	1/1	1/1	1/1	1/1	2/2	1/1	1/1	1/1	1/1	1/1	1/1	1/1	1/1	1/1	1/1	1/1	1/1	1/1	1/1
wPt.741252	1/1	1/1	2/2	2/2	1/1	1/1	1/1	1/1	1/1	1/1	1/1	1/1	1/1	1/1	1/1	2/2	1/1	1/1	1/1	1/1	1/1	1/1	1/1	1/1	2/2	2/2	1/1	1/1	1/1	1/1	1/1	1/1	1/1	1/1	2/2	1/1	1/1	1/1	1/1	1/1	1/1	1/1	1/1	1/1	1/1	1/1	1/1	1/1	1/1
wPt.730886	2/2	2/2	1/1	1/1	1/1	1/1	1/1	1/1	1/1	1/1	2/2	2/2	1/1	1/1	1/1	1/1	1/1	1/1	1/1	2/2	2/2	2/2	1/1	1/1	1/1	1/1	1/1	1/1	1/1	1/1	1/1	1/1	1/1	1/1	1/1	1/1	1/1	1/1	2/2	1/1	1/1	1/1	1/1	1/1	1/1	1/1	2/2	2/2	2/2
wPt.732908	2/2	2/2	1/1	1/1	1/1	1/1	1/1	1/1	1/1	1/1	2/2	2/2	1/1	2/2	1/1	1/1	1/1	1/1	1/1	2/2	2/2	1/1	1/1	1/1	1/1	1/1	1/1	1/1	1/1	1/1	1/1	1/1	1/1	1/1	1/1	1/1	1/1	1/1	2/2	1/1	1/1	1/1	1/1	1/1	1/1	1/1	2/2	2/2	2/2
wPt.734051	1/1	1/1	2/2	2/2	1/1	1/1	1/1	1/1	1/1	1/1	1/1	1/1	1/1	2/2	1/1	2/2	1/1	1/1	1/1	1/1	1/1	1/1	1/1	1/1	2/2	2/2	1/1	1/1	1/1	1/1	1/1	1/1	1/1	1/1	2/2	1/1	1/1	1/1	1/1	1/1	1/1	1/1	1/1	1/1	1/1	1/1	1/1	1/1	1/1
wPt.667139	1/1	1/1	1/1	1/1	1/1	1/1	1/1	1/1	1/1	2/2	2/2	2/2	1/1	2/2	2/2	1/1	1/1	1/1	1/1	1/1	1/1	1/1	1/1	1/1	1/1	1/1	1/1	1/1	1/1	1/1	1/1	1/1	1/1	2/2	1/1	1/1	2/2	1/1	1/1	1/1	1/1	1/1	1/1	1/1	1/1	1/1	2/2	2/2	1/1
wPt.740903	2/2	2/2	2/2	2/2	2/2	2/2	2/2	2/2	2/2	2/2	2/2	2/2	2/2	2/2	2/2	2/2	2/2	2/2	2/2	2/2	2/2	2/2	2/2	1/1	2/2	2/2	2/2	2/2	2/2	2/2	1/1	2/2	2/2	2/2	1/1	1/1	1/1	2/2	2/2	2/2	1/1	1/1	1/1	2/2	2/2	1/1	2/2	2/2	2/2
wPt.740678	2/2	2/2	2/2	2/2	2/2	2/2	2/2	2/2	2/2	2/2	2/2	2/2	2/2	2/2	2/2	2/2	2/2	2/2	2/2	2/2	2/2	2/2	2/2	1/1	2/2	1/1	2/2	2/2	2/2	2/2	1/1	2/2	2/2	2/2	1/1	1/1	1/1	2/2	2/2	2/2	1/1	1/1	1/1	2/2	2/2	1/1	2/2	2/2	2/2
wPt.741554	2/2	2/2	2/2	2/2	2/2	2/2	2/2	2/2	2/2	2/2	2/2	2/2	2/2	2/2	2/2	2/2	2/2	2/2	2/2	2/2	2/2	2/2	2/2	1/1	2/2	2/2	2/2	2/2	2/2	2/2	1/1	2/2	2/2	2/2	1/1	1/1	1/1	2/2	2/2	2/2	1/1	1/1	1/1	2/2	2/2	1/1	2/2	2/2	2/2
wPt.742318	2/2	2/2	2/2	2/2	2/2	2/2	2/2	2/2	2/2	2/2	2/2	2/2	2/2	2/2	2/2	2/2	2/2	2/2	2/2	2/2	2/2	2/2	2/2	1/1	2/2	2/2	2/2	2/2	2/2	2/2	1/1	2/2	2/2	2/2	1/1	1/1	1/1	2/2	2/2	2/2	1/1	1/1	1/1	2/2	2/2	1/1	2/2	2/2	2/2
wPt.741512	2/2	2/2	2/2	2/2	2/2	2/2	2/2	2/2	2/2	2/2	2/2	2/2	2/2	2/2	2/2	2/2	2/2	2/2	2/2	2/2	2/2	2/2	2/2	1/1	2/2	2/2	2/2	2/2	2/2	2/2	1/1	2/2	2/2	2/2	1/1	1/1	1/1	2/2	2/2	2/2	1/1	1/1	1/1	2/2	2/2	1/1	2/2	2/2	2/2
wPt.8463	2/2	2/2	2/2	2/2	2/2	2/2	2/2	2/2	2/2	2/2	2/2	2/2	2/2	2/2	2/2	2/2	2/2	2/2	2/2	2/2	2/2	2/2	2/2	1/1	2/2	2/2	2/2	2/2	2/2	2/2	1/1	2/2	2/2	2/2	1/1	1/1	1/1	2/2	2/2	2/2	1/1	1/1	1/1	2/2	2/2	1/1	2/2	2/2	2/2
wPt.740691	2/2	2/2	2/2	2/2	2/2	2/2	2/2	2/2	2/2	2/2	2/2	2/2	2/2	2/2	2/2	2/2	2/2	2/2	2/2	2/2	2/2	2/2	2/2	1/1	2/2	2/2	2/2	2/2	2/2	2/2	1/1	2/2	2/2	2/2	1/1	1/1	1/1	2/2	2/2	2/2	1/1	1/1	1/1	2/2	2/2	1/1	2/2	2/2	2/2
wPt.741108	2/2	2/2	2/2	2/2	2/2	2/2	2/2	2/2	2/2	2/2	2/2	2/2	2/2	2/2	2/2	2/2	2/2	2/2	2/2	2/2	2/2	2/2	2/2	1/1	2/2	2/2	2/2	2/2	2/2	2/2	1/1	2/2	2/2	2/2	1/1	1/1	1/1	2/2	2/2	2/2	1/1	1/1	1/1	2/2	2/2	1/1	2/2	2/2	2/2
wPt.741796	2/2	2/2	2/2	2/2	2/2	2/2	2/2	2/2	2/2	2/2	2/2	2/2	2/2	2/2	2/2	2/2	2/2	2/2	2/2	2/2	2/2	2/2	2/2	1/1	2/2	2/2	2/2	2/2	2/2	2/2	1/1	2/2	2/2	2/2	1/1	1/1	1/1	2/2	2/2	2/2	1/1	1/1	1/1	2/2	2/2	1/1	2/2	2/2	2/2
wPt.666681	2/2	2/2	2/2	2/2	2/2	2/2	2/2	2/2	2/2	2/2	2/2	2/2	2/2	2/2	2/2	2/2	2/2	2/2	2/2	2/2	2/2	2/2	2/2	1/1	2/2	2/2	2/2	2/2	2/2	2/2	1/1	2/2	2/2	2/2	1/1	1/1	1/1	2/2	2/2	2/2	1/1	1/1	1/1	2/2	2/2	1/1	2/2	2/2	2/2
wPt.740774	2/2	2/2	2/2	2/2	2/2	2/2	2/2	2/2	2/2	2/2	2/2	2/2	2/2	2/2	2/2	2/2	2/2	2/2	2/2	2/2	2/2	2/2	2/2	1/1	2/2	2/2	2/2	2/2	2/2	2/2	1/1	2/2	2/2	2/2	1/1	1/1	1/1	2/2	2/2	2/2	1/1	1/1	1/1	2/2	2/2	1/1	2/2	2/2	2/2
wPt.741682	2/2	2/2	2/2	2/2	2/2	2/2	2/2	2/2	2/2	2/2	2/2	2/2	2/2	2/2	2/2	2/2	2/2	2/2	2/2	2/2	2/2	2/2	2/2	1/1	2/2	2/2	2/2	2/2	2/2	2/2	1/1	2/2	2/2	2/2	1/1	1/1	1/1	2/2	2/2	2/2	1/1	1/1	1/1	2/2	2/2	1/1	2/2	2/2	2/2
wPt.741306	2/2	2/2	2/2	2/2	2/2	2/2	2/2	2/2	2/2	2/2	2/2	2/2	2/2	2/2	2/2	2/2	2/2	2/2	2/2	2/2	2/2	2/2	2/2	1/1	2/2	2/2	2/2	2/2	2/2	2/2	1/1	2/2	2/2	2/2	1/1	1/1	1/1	2/2	2/2	2/2	1/1	1/1	1/1	2/2	2/2	1/1	1/1	1/1	2/2
wPt.8863	2/2	2/2	2/2	2/2	2/2	2/2	2/2	2/2	2/2	2/2	2/2	2/2	2/2	2/2	2/2	2/2	2/2	2/2	2/2	2/2	2/2	2/2	2/2	1/1	2/2	2/2	2/2	2/2	2/2	2/2	1/1	2/2	2/2	2/2	1/1	1/1	1/1	2/2	2/2	2/2	1/1	1/1	1/1	2/2	1/1	1/1	1/1	1/1	2/2
wPt.4135	2/2	2/2	2/2	2/2	2/2	2/2	2/2	2/2	2/2	2/2	2/2	2/2	2/2	2/2	2/2	2/2	2/2	2/2	2/2	2/2	2/2	2/2	2/2	1/1	2/2	2/2	2/2	2/2	2/2	2/2	1/1	2/2	2/2	2/2	1/1	1/1	1/1	2/2	2/2	2/2	1/1	1/1	1/1	2/2	1/1	1/1	1/1	1/1	2/2
wPt.742078	2/2	2/2	2/2	2/2	2/2	2/2	2/2	2/2	2/2	2/2	2/2	2/2	2/2	2/2	2/2	2/2	2/2	2/2	2/2	2/2	2/2	2/2	2/2	1/1	2/2	2/2	2/2	2/2	2/2	2/2	1/1	2/2	2/2	2/2	1/1	1/1	1/1	2/2	2/2	2/2	1/1	1/1	1/1	2/2	2/2	2/2	2/2	2/2	2/2
wPt.742537	2/2	2/2	2/2	2/2	2/2	2/2	2/2	2/2	2/2	2/2	2/2	2/2	2/2	2/2	2/2	2/2	2/2	2/2	2/2	2/2	2/2	2/2	2/2	1/1	2/2	2/2	2/2	2/2	2/2	2/2	1/1	2/2	2/2	2/2	1/1	1/1	1/1	2/2	2/2	2/2	1/1	1/1	1/1	2/2	2/2	2/2	2/2	2/2	2/2
wPt.671560	2/2	2/2	2/2	2/2	2/2	2/2	2/2	2/2	2/2	2/2	2/2	2/2	2/2	2/2	2/2	2/2	2/2	2/2	2/2	2/2	2/2	2/2	2/2	1/1	2/2	1/1	2/2	2/2	2/2	2/2	1/1	2/2	2/2	2/2	1/1	1/1	1/1	2/2	2/2	2/2	1/1	1/1	1/1	2/2	2/2	2/2	2/2	2/2	2/2
wPt.5893	2/2	2/2	2/2	2/2	2/2	2/2	2/2	1/1	2/2	2/2	2/2	2/2	2/2	2/2	2/2	2/2	2/2	2/2	2/2	2/2	2/2	2/2	2/2	1/1	2/2	2/2	2/2	2/2	2/2	2/2	1/1	2/2	2/2	2/2	1/1	1/1	1/1	2/2	2/2	2/2	1/1	1/1	1/1	2/2	2/2	2/2	2/2	2/2	2/2
wPt.732812	1/1	1/1	2/2	2/2	2/2	2/2	2/2	2/2	2/2	2/2	1/1	1/1	2/2	2/2	2/2	2/2	2/2	2/2	1/1	2/2	2/2	1/1	2/2	2/2	2/2	2/2	2/2	2/2	2/2	2/2	2/2	2/2	2/2	1/1	1/1	1/1	2/2	2/2	2/2	2/2	2/2	2/2	2/2	2/2	2/2	2/2	2/2	2/2	2/2
wPt.667368	1/1	2/2	2/2	2/2	1/1	1/1	2/2	2/2	2/2	2/2	2/2	2/2	2/2	1/1	2/2	2/2	2/2	2/2	2/2	1/1	1/1	2/2	2/2	2/2	2/2	2/2	2/2	2/2	2/2	2/2	2/2	2/2	2/2	2/2	1/1	1/1	2/2	1/1	1/1	2/2	2/2	2/2	2/2	2/2	1/1	2/2	2/2	1/1	1/1
wPt.731144	2/2	2/2	2/2	2/2	2/2	2/2	2/2	2/2	2/2	2/2	2/2	2/2	2/2	1/1	2/2	2/2	2/2	2/2	2/2	1/1	1/1	2/2	2/2	2/2	2/2	2/2	2/2	2/2	2/2	2/2	2/2	2/2	2/2	2/2	1/1	1/1	2/2	1/1	1/1	2/2	2/2	2/2	2/2	2/2	2/2	2/2	2/2	2/2	2/2
wPt.742151	2/2	2/2	2/2	2/2	2/2	2/2	2/2	2/2	2/2	2/2	2/2	2/2	2/2	2/2	2/2	2/2	2/2	2/2	2/2	2/2	2/2	2/2	2/2	1/1	2/2	2/2	2/2	2/2	2/2	2/2	1/1	2/2	2/2	2/2	2/2	2/2	2/2	2/2	2/2	2/2	1/1	1/1	1/1	2/2	2/2	2/2	2/2	2/2	2/2
wPt.6066	2/2	2/2	2/2	2/2	2/2	2/2	2/2	2/2	2/2	2/2	2/2	2/2	2/2	2/2	2/2	2/2	2/2	2/2	2/2	2/2	2/2	2/2	2/2	1/1	2/2	2/2	2/2	2/2	2/2	2/2	1/1	2/2	2/2	2/2	2/2	2/2	2/2	2/2	2/2	2/2	1/1	1/1	1/1	2/2	2/2	2/2	2/2	2/2	2/2
wPt.740930	2/2	2/2	2/2	2/2	2/2	2/2	2/2	2/2	2/2	1/1	2/2	2/2	2/2	2/2	2/2	2/2	2/2	2/2	2/2	2/2	2/2	2/2	2/2	1/1	2/2	2/2	2/2	2/2	2/2	2/2	1/1	2/2	2/2	2/2	2/2	2/2	2/2	2/2	2/2	2/2	1/1	1/1	1/1	2/2	2/2	2/2	2/2	2/2	2/2
wPt.742810	2/2	2/2	2/2	2/2	2/2	2/2	2/2	2/2	2/2	2/2	2/2	2/2	2/2	2/2	2/2	2/2	2/2	2/2	2/2	2/2	2/2	2/2	2/2	1/1	2/2	2/2	2/2	2/2	2/2	2/2	1/1	2/2	2/2	2/2	2/2	2/2	2/2	2/2	2/2	2/2	1/1	1/1	1/1	2/2	2/2	2/2	2/2	2/2	2/2
wPt.664771	2/2	2/2	2/2	2/2	2/2	2/2	2/2	2/2	2/2	2/2	2/2	2/2	2/2	2/2	2/2	2/2	2/2	2/2	2/2	2/2	2/2	2/2	2/2	1/1	2/2	2/2	2/2	2/2	2/2	2/2	1/1	2/2	2/2	2/2	2/2	2/2	2/2	2/2	2/2	2/2	1/1	1/1	1/1	2/2	2/2	2/2	2/2	2/2	2/2
wPt.742576	2/2	2/2	2/2	2/2	2/2	2/2	2/2	2/2	2/2	2/2	2/2	2/2	2/2	2/2	2/2	2/2	2/2	2/2	2/2	2/2	2/2	2/2	2/2	1/1	2/2	2/2	2/2	2/2	2/2	2/2	1/1	2/2	2/2	2/2	2/2	2/2	2/2	2/2	2/2	2/2	1/1	1/1	1/1	2/2	2/2	2/2	2/2	2/2	2/2
wPt.742360	2/2	2/2	2/2	2/2	2/2	2/2	2/2	2/2	2/2	2/2	2/2	2/2	2/2	2/2	2/2	2/2	2/2	2/2	2/2	2/2	2/2	2/2	2/2	1/1	2/2	2/2	2/2	2/2	2/2	2/2	1/1	2/2	2/2	2/2	2/2	2/2	2/2	2/2	2/2	2/2	1/1	1/1	1/1	2/2	2/2	2/2	2/2	2/2	2/2
wPt.740564	2/2	2/2	2/2	2/2	2/2	2/2	2/2	2/2	2/2	2/2	2/2	2/2	2/2	2/2	2/2	2/2	2/2	2/2	2/2	2/2	2/2	2/2	2/2	1/1	2/2	2/2	2/2	2/2	2/2	2/2	1/1	2/2	2/2	2/2	2/2	2/2	2/2	2/2	2/2	2/2	1/1	1/1	1/1	2/2	2/2	2/2	2/2	2/2	2/2
wPt.671740	2/2	2/2	2/2	2/2	2/2	2/2	2/2	2/2	2/2	2/2	2/2	2/2	2/2	2/2	2/2	2/2	2/2	2/2	2/2	2/2	2/2	2/2	2/2	1/1	2/2	2/2	2/2	2/2	2/2	2/2	1/1	2/2	2/2	2/2	2/2	2/2	2/2	2/2	2/2	2/2	1/1	1/1	1/1	2/2	2/2	2/2	2/2	2/2	2/2
wPt.740584	2/2	2/2	2/2	2/2	2/2	2/2	2/2	2/2	2/2	2/2	2/2	2/2	2/2	2/2	2/2	2/2	2/2	2/2	2/2	2/2	2/2	2/2	2/2	1/1	2/2	2/2	2/2	2/2	2/2	2/2	1/1	2/2	2/2	2/2	2/2	2/2	2/2	2/2	2/2	2/2	1/1	1/1	1/1	2/2	2/2	2/2	2/2	2/2	2/2
wPt.742363	2/2	2/2	2/2	2/2	2/2	2/2	2/2	2/2	2/2	2/2	2/2	2/2	2/2	2/2	2/2	2/2	2/2	2/2	2/2	2/2	2/2	2/2	2/2	1/1	2/2	2/2	2/2	2/2	2/2	2/2	1/1	2/2	2/2	2/2	2/2	2/2	2/2	2/2	2/2	2/2	1/1	1/1	1/1	2/2	2/2	2/2	2/2	2/2	2/2
wPt.742491	2/2	2/2	2/2	2/2	2/2	2/2	2/2	2/2	2/2	2/2	2/2	2/2	2/2	2/2	2/2	2/2	2/2	2/2	2/2	2/2	2/2	2/2	2/2	1/1	2/2	2/2	2/2	2/2	2/2	2/2	1/1	2/2	2/2	2/2	2/2	2/2	2/2	2/2	2/2	2/2	1/1	1/1	1/1	2/2	2/2	2/2	2/2	2/2	2/2
wPt.5215	2/2	2/2	2/2	2/2	2/2	2/2	2/2	2/2	2/2	2/2	2/2	2/2	2/2	2/2	2/2	2/2	2/2	2/2	2/2	2/2	2/2	2/2	2/2	1/1	2/2	2/2	2/2	2/2	2/2	2/2	1/1	2/2	2/2	2/2	2/2	2/2	2/2	2/2	2/2	2/2	1/1	1/1	1/1	2/2	2/2	2/2	2/2	2/2	2/2
wPt.667216	1/1	1/1	2/2	2/2	2/2	2/2	2/2	2/2	2/2	2/2	1/1	1/1	2/2	1/1	2/2	1/1	2/2	2/2	2/2	1/1	1/1	1/1	2/2	2/2	2/2	2/2	2/2	2/2	2/2	2/2	2/2	2/2	2/2	2/2	2/2	2/2	2/2	2/2	1/1	2/2	2/2	2/2	2/2	2/2	2/2	2/2	1/1	1/1	2/2
wPt.744794	1/1	2/2	2/2	2/2	1/1	1/1	2/2	1/1	2/2	2/2	2/2	2/2	2/2	1/1	2/2	2/2	2/2	2/2	2/2	1/1	1/1	2/2	2/2	2/2	2/2	2/2	2/2	2/2	2/2	2/2	2/2	2/2	2/2	2/2	2/2	2/2	2/2	1/1	1/1	2/2	2/2	2/2	2/2	2/2	2/2	2/2	1/1	1/1	1/1
wPt.666907	1/1	2/2	2/2	2/2	1/1	1/1	2/2	1/1	2/2	2/2	2/2	2/2	2/2	1/1	2/2	2/2	2/2	2/2	2/2	1/1	1/1	2/2	2/2	2/2	2/2	2/2	2/2	2/2	2/2	2/2	2/2	2/2	2/2	2/2	2/2	2/2	2/2	1/1	1/1	2/2	2/2	2/2	2/2	2/2	2/2	2/2	1/1	1/1	1/1
wPt.7535	1/1	2/2	2/2	2/2	1/1	1/1	2/2	1/1	2/2	2/2	2/2	2/2	2/2	1/1	2/2	2/2	2/2	2/2	2/2	1/1	1/1	2/2	2/2	2/2	2/2	2/2	2/2	2/2	2/2	2/2	2/2	2/2	2/2	2/2	2/2	2/2	2/2	1/1	1/1	2/2	2/2	2/2	2/2	2/2	2/2	2/2	1/1	1/1	1/1
wPt.668020	1/1	2/2	2/2	2/2	1/1	1/1	2/2	1/1	2/2	2/2	2/2	2/2	2/2	1/1	2/2	2/2	2/2	2/2	2/2	1/1	1/1	2/2	2/2	2/2	2/2	2/2	2/2	2/2	2/2	2/2	2/2	2/2	2/2	2/2	2/2	2/2	2/2	1/1	1/1	2/2	2/2	2/2	2/2	2/2	2/2	2/2	1/1	1/1	1/1
wPt.666955	1/1	2/2	2/2	2/2	1/1	1/1	2/2	2/2	2/2	2/2	2/2	2/2	2/2	1/1	2/2	2/2	2/2	2/2	2/2	1/1	1/1	2/2	2/2	2/2	2/2	2/2	2/2	2/2	2/2	2/2	2/2	2/2	2/2	2/2	2/2	2/2	2/2	1/1	1/1	2/2	2/2	2/2	2/2	2/2	2/2	2/2	1/1	1/1	1/1
wPt.9389	1/1	2/2	2/2	2/2	1/1	1/1	2/2	1/1	2/2	2/2	2/2	2/2	2/2	1/1	2/2	2/2	2/2	2/2	2/2	1/1	1/1	2/2	2/2	2/2	2/2	2/2	2/2	2/2	2/2	2/2	2/2	2/2	2/2	2/2	2/2	2/2	2/2	1/1	1/1	2/2	2/2	2/2	2/2	2/2	2/2	2/2	1/1	1/1	1/1
wPt.741685	2/2	2/2	2/2	2/2	2/2	2/2	2/2	2/2	2/2	1/1	1/1	1/1	2/2	1/1	1/1	2/2	2/2	2/2	2/2	2/2	2/2	2/2	2/2	2/2	2/2	2/2	2/2	2/2	2/2	2/2	2/2	2/2	2/2	1/1	2/2	2/2	2/2	2/2	2/2	2/2	2/2	2/2	2/2	2/2	2/2	2/2	2/2	2/2	2/2
wPt.9989	1/1	1/1	2/2	2/2	2/2	2/2	2/2	2/2	2/2	2/2	1/1	1/1	2/2	1/1	2/2	1/1	2/2	2/2	2/2	2/2	2/2	1/1	2/2	2/2	2/2	2/2	2/2	2/2	2/2	2/2	2/2	2/2	2/2	2/2	2/2	2/2	2/2	2/2	2/2	2/2	2/2	2/2	2/2	2/2	2/2	2/2	1/1	1/1	1/1
wPt.665392	1/1	1/1	2/2	2/2	2/2	2/2	2/2	2/2	2/2	2/2	1/1	1/1	2/2	1/1	2/2	1/1	2/2	2/2	2/2	2/2	2/2	1/1	2/2	2/2	2/2	2/2	2/2	2/2	2/2	2/2	2/2	2/2	2/2	2/2	2/2	2/2	2/2	2/2	2/2	2/2	2/2	2/2	2/2	2/2	2/2	2/2	1/1	1/1	2/2
wPt.2923	1/1	1/1	2/2	2/2	2/2	2/2	2/2	2/2	2/2	2/2	1/1	1/1	2/2	1/1	2/2	1/1	2/2	2/2	2/2	2/2	2/2	1/1	2/2	2/2	2/2	2/2	2/2	2/2	2/2	2/2	2/2	2/2	2/2	2/2	2/2	2/2	2/2	2/2	2/2	2/2	2/2	2/2	2/2	2/2	2/2	2/2	1/1	1/1	2/2
wPt.7265	1/1	1/1	2/2	2/2	2/2	2/2	2/2	2/2	2/2	2/2	1/1	1/1	2/2	1/1	2/2	1/1	2/2	2/2	2/2	2/2	2/2	1/1	2/2	2/2	2/2	2/2	2/2	2/2	2/2	2/2	2/2	2/2	2/2	2/2	2/2	2/2	2/2	2/2	2/2	2/2	2/2	2/2	2/2	2/2	2/2	2/2	1/1	1/1	2/2
wPt.665570	1/1	1/1	2/2	2/2	2/2	2/2	2/2	2/2	2/2	2/2	1/1	1/1	2/2	1/1	2/2	1/1	2/2	2/2	2/2	2/2	2/2	1/1	2/2	2/2	2/2	2/2	2/2	2/2	2/2	2/2	2/2	2/2	2/2	2/2	2/2	2/2	2/2	2/2	2/2	2/2	2/2	2/2	2/2	2/2	2/2	2/2	1/1	1/1	2/2
wPt.0485	1/1	1/1	2/2	2/2	2/2	2/2	2/2	2/2	2/2	2/2	1/1	1/1	2/2	1/1	2/2	1/1	2/2	2/2	2/2	2/2	2/2	1/1	2/2	2/2	2/2	2/2	2/2	2/2	2/2	2/2	2/2	2/2	2/2	2/2	2/2	2/2	2/2	2/2	2/2	2/2	2/2	2/2	2/2	2/2	2/2	2/2	1/1	1/1	2/2
wPt.4476	2/2	2/2	2/2	2/2	2/2	2/2	2/2	2/2	2/2	2/2	2/2	2/2	2/2	2/2	2/2	2/2	2/2	2/2	2/2	2/2	2/2	2/2	2/2	1/1	2/2	2/2	2/2	2/2	2/2	2/2	1/1	2/2	2/2	2/2	2/2	2/2	2/2	2/2	2/2	2/2	1/1	1/1	1/1	2/2	2/2	2/2	2/2	2/2	2/2
wPt.8091	1/1	1/1	2/2	2/2	1/1	2/2	1/1	1/1	2/2	1/1	2/2	2/2	1/1	1/1	1/1	1/1	1/1	1/1	1/1	1/1	1/1	1/1	1/1	1/1	1/1	1/1	1/1	1/1	1/1	1/1	1/1	1/1	1/1	1/1	1/1	1/1	1/1	1/1	1/1	1/1	1/1	1/1	1/1	1/1	1/1	1/1	1/1	1/1	1/1
wPt.2533	1/1	1/1	2/2	2/2	1/1	2/2	1/1	1/1	2/2	1/1	2/2	2/2	1/1	1/1	1/1	1/1	1/1	1/1	1/1	1/1	1/1	1/1	1/1	1/1	1/1	1/1	1/1	1/1	1/1	1/1	1/1	1/1	1/1	1/1	1/1	1/1	1/1	1/1	1/1	1/1	1/1	1/1	1/1	1/1	1/1	1/1	1/1	1/1	1/1
wPt.8657	1/1	1/1	1/1	1/1	1/1	1/1	1/1	1/1	1/1	1/1	1/1	1/1	2/2	1/1	1/1	1/1	1/1	1/1	2/2	1/1	1/1	1/1	1/1	1/1	1/1	1/1	1/1	1/1	1/1	1/1	1/1	1/1	1/1	1/1	2/2	1/1	1/1	1/1	1/1	1/1	1/1	1/1	1/1	1/1	2/2	2/2	1/1	1/1	1/1
wPt.0764	1/1	1/1	1/1	1/1	1/1	1/1	1/1	1/1	1/1	1/1	1/1	1/1	2/2	1/1	1/1	1/1	1/1	1/1	2/2	1/1	1/1	1/1	1/1	1/1	1/1	1/1	1/1	1/1	1/1	1/1	1/1	1/1	1/1	1/1	2/2	1/1	1/1	1/1	1/1	1/1	1/1	1/1	1/1	1/1	2/2	2/2	1/1	1/1	1/1
wPt.664749	1/1	1/1	1/1	1/1	1/1	1/1	1/1	1/1	1/1	1/1	1/1	2/2	2/2	2/2	2/2	1/1	1/1	1/1	1/1	1/1	1/1	1/1	1/1	1/1	1/1	1/1	1/1	1/1	1/1	1/1	1/1	1/1	1/1	1/1	1/1	1/1	1/1	1/1	1/1	1/1	1/1	1/1	1/1	2/2	2/2	2/2	2/2	2/2	2/2
wPt.672107	1/1	1/1	1/1	1/1	1/1	1/1	1/1	1/1	1/1	1/1	2/2	2/2	2/2	2/2	2/2	1/1	1/1	1/1	1/1	1/1	1/1	1/1	1/1	1/1	1/1	1/1	1/1	1/1	1/1	1/1	1/1	1/1	1/1	1/1	1/1	1/1	1/1	1/1	1/1	1/1	1/1	1/1	1/1	2/2	2/2	2/2	2/2	2/2	2/2
wPt.742056	1/1	1/1	1/1	1/1	1/1	1/1	1/1	1/1	1/1	1/1	1/1	2/2	2/2	2/2	2/2	1/1	1/1	1/1	1/1	1/1	1/1	1/1	1/1	1/1	1/1	1/1	1/1	1/1	1/1	1/1	1/1	1/1	1/1	1/1	1/1	1/1	1/1	1/1	1/1	1/1	1/1	1/1	1/1	2/2	2/2	2/2	2/2	2/2	2/2
wPt.8167	1/1	1/1	1/1	1/1	1/1	1/1	1/1	1/1	1/1	1/1	1/1	1/1	1/1	1/1	1/1	1/1	1/1	2/2	1/1	1/1	1/1	1/1	2/2	1/1	1/1	1/1	2/2	1/1	1/1	1/1	1/1	1/1	1/1	1/1	1/1	1/1	1/1	2/2	2/2	1/1	1/1	1/1	1/1	1/1	2/2	1/1	1/1	1/1	1/1
wPt.8271	1/1	1/1	1/1	1/1	1/1	1/1	1/1	1/1	1/1	1/1	1/1	1/1	1/1	1/1	1/1	1/1	1/1	2/2	1/1	1/1	1/1	1/1	2/2	1/1	1/1	1/1	2/2	1/1	1/1	1/1	1/1	1/1	1/1	1/1	1/1	1/1	1/1	2/2	2/2	1/1	1/1	1/1	1/1	1/1	1/1	1/1	1/1	1/1	1/1
wPt.731166	1/1	1/1	1/1	1/1	1/1	1/1	1/1	1/1	1/1	2/2	2/2	2/2	2/2	2/2	2/2	1/1	1/1	1/1	1/1	1/1	1/1	1/1	1/1	1/1	1/1	1/1	1/1	1/1	1/1	1/1	1/1	1/1	1/1	1/1	2/2	1/1	1/1	1/1	1/1	1/1	1/1	1/1	1/1	2/2	2/2	2/2	2/2	2/2	2/2
wPt.5124	1/1	1/1	1/1	1/1	2/2	2/2	1/1	1/1	1/1	2/2	2/2	1/1	1/1	1/1	1/1	1/1	1/1	2/2	1/1	2/2	2/2	1/1	2/2	1/1	1/1	1/1	2/2	1/1	1/1	1/1	1/1	1/1	1/1	1/1	1/1	1/1	1/1	2/2	2/2	1/1	1/1	1/1	1/1	1/1	1/1	1/1	1/1	1/1	1/1
wPt.4596	2/2	2/2	1/1	1/1	1/1	1/1	2/2	2/2	2/2	2/2	1/1	1/1	1/1	1/1	1/1	1/1	1/1	1/1	1/1	1/1	1/1	2/2	1/1	1/1	1/1	2/2	1/1	1/1	1/1	2/2	2/2	2/2	2/2	2/2	1/1	1/1	1/1	1/1	1/1	1/1	1/1	1/1	1/1	1/1	2/2	1/1	2/2	2/2	1/1
wPt.4424	1/1	1/1	2/2	2/2	1/1	1/1	1/1	1/1	1/1	2/2	1/1	1/1	1/1	1/1	1/1	1/1	2/2	2/2	2/2	2/2	2/2	1/1	2/2	1/1	2/2	2/2	2/2	1/1	1/1	1/1	1/1	1/1	1/1	1/1	1/1	1/1	1/1	2/2	2/2	1/1	1/1	1/1	1/1	1/1	1/1	1/1	1/1	1/1	1/1
wPt.1155	1/1	1/1	2/2	2/2	1/1	1/1	1/1	1/1	1/1	2/2	1/1	1/1	1/1	1/1	1/1	1/1	2/2	2/2	2/2	2/2	2/2	1/1	2/2	1/1	2/2	2/2	2/2	1/1	1/1	1/1	1/1	1/1	1/1	1/1	1/1	1/1	1/1	2/2	2/2	1/1	1/1	1/1	1/1	1/1	1/1	1/1	1/1	1/1	1/1
wPt.5003	1/1	1/1	1/1	1/1	1/1	2/2	1/1	1/1	2/2	1/1	1/1	1/1	1/1	1/1	1/1	2/2	1/1	1/1	2/2	1/1	1/1	2/2	1/1	2/2	1/1	1/1	1/1	1/1	1/1	2/2	2/2	1/1	1/1	1/1	2/2	2/2	2/2	1/1	1/1	2/2	1/1	2/2	2/2	1/1	2/2	1/1	1/1	1/1	1/1
wPt.6440	1/1	1/1	1/1	1/1	1/1	2/2	1/1	1/1	2/2	1/1	1/1	1/1	1/1	1/1	1/1	2/2	1/1	1/1	2/2	1/1	1/1	2/2	1/1	2/2	1/1	1/1	1/1	1/1	1/1	2/2	2/2	1/1	1/1	1/1	2/2	2/2	2/2	1/1	1/1	2/2	1/1	2/2	2/2	1/1	1/1	1/1	1/1	1/1	1/1
wPt.9305	2/2	2/2	1/1	1/1	2/2	2/2	2/2	2/2	1/1	1/1	2/2	2/2	2/2	2/2	2/2	1/1	1/1	1/1	1/1	2/2	2/2	1/1	1/1	1/1	2/2	2/2	1/1	2/2	2/2	1/1	1/1	2/2	2/2	2/2	1/1	1/1	1/1	1/1	1/1	1/1	2/2	1/1	1/1	2/2	2/2	2/2	2/2	2/2	2/2
wPt.7807	1/1	1/1	1/1	1/1	1/1	1/1	1/1	1/1	1/1	2/2	2/2	2/2	2/2	2/2	2/2	1/1	2/2	2/2	1/1	2/2	1/1	1/1	2/2	1/1	2/2	2/2	2/2	1/1	1/1	1/1	1/1	1/1	1/1	1/1	1/1	1/1	1/1	2/2	2/2	1/1	1/1	1/1	1/1	2/2	2/2	2/2	1/1	1/1	2/2
wPt.0817	1/1	2/2	2/2	2/2	2/2	2/2	2/2	2/2	2/2	1/1	2/2	2/2	1/1	2/2	1/1	1/1	2/2	2/2	1/1	1/1	1/1	2/2	1/1	1/1	2/2	1/1	1/1	2/2	2/2	2/2	2/2	1/1	1/1	2/2	1/1	2/2	2/2	1/1	1/1	1/1	1/1	1/1	1/1	2/2	2/2	2/2	2/2	2/2	2/2
wPt.7924	2/2	2/2	2/2	2/2	2/2	2/2	2/2	2/2	2/2	1/1	2/2	2/2	1/1	2/2	1/1	1/1	2/2	2/2	1/1	1/1	1/1	2/2	1/1	1/1	2/2	1/1	1/1	2/2	2/2	2/2	2/2	1/1	1/1	2/2	1/1	2/2	1/1	1/1	1/1	1/1	1/1	1/1	1/1	2/2	2/2	2/2	2/2	2/2	2/2
wPt.3845	2/2	2/2	2/2	2/2	2/2	2/2	2/2	2/2	2/2	1/1	2/2	2/2	1/1	1/1	1/1	1/1	2/2	2/2	1/1	2/2	2/2	1/1	2/2	1/1	2/2	2/2	2/2	2/2	2/2	1/1	2/2	2/2	2/2	2/2	2/2	1/1	2/2	2/2	2/2	1/1	1/1	1/1	1/1	1/1	1/1	1/1	1/1	1/1	1/1
wPt.8967	2/2	2/2	2/2	2/2	2/2	2/2	2/2	2/2	2/2	1/1	2/2	2/2	1/1	1/1	1/1	1/1	2/2	2/2	1/1	2/2	2/2	1/1	2/2	1/1	2/2	2/2	2/2	2/2	2/2	1/1	2/2	2/2	2/2	2/2	2/2	1/1	2/2	2/2	2/2	1/1	1/1	1/1	1/1	1/1	1/1	1/1	1/1	1/1	1/1
wPt.3435	1/1	1/1	1/1	1/1	2/2	2/2	1/1	1/1	1/1	1/1	2/2	2/2	2/2	1/1	1/1	2/2	2/2	1/1	1/1	1/1	1/1	2/2	1/1	2/2	1/1	1/1	1/1	2/2	2/2	2/2	2/2	1/1	1/1	1/1	1/1	1/1	1/1	2/2	2/2	2/2	2/2	2/2	2/2	2/2	1/1	2/2	1/1	2/2	1/1
wPt.6997	1/1	1/1	1/1	1/1	2/2	2/2	1/1	1/1	1/1	2/2	2/2	2/2	2/2	2/2	1/1	2/2	1/1	1/1	2/2	1/1	2/2	1/1	1/1	2/2	2/2	2/2	2/2	2/2	2/2	2/2	2/2	1/1	1/1	1/1	2/2	1/1	2/2	1/1	1/1	1/1	2/2	2/2	2/2	2/2	2/2	2/2	2/2	2/2	2/2
wPt.5857	1/1	1/1	1/1	1/1	1/1	1/1	1/1	1/1	1/1	2/2	1/1	1/1	1/1	1/1	2/2	2/2	1/1	2/2	2/2	2/2	1/1	1/1	2/2	2/2	1/1	2/2	2/2	2/2	2/2	2/2	2/2	2/2	2/2	1/1	2/2	1/1	2/2	2/2	2/2	2/2	2/2	2/2	2/2	1/1	1/1	1/1	1/1	1/1	1/1
wPt.2836	1/1	1/1	2/2	2/2	1/1	1/1	1/1	1/1	2/2	1/1	2/2	2/2	1/1	2/2	2/2	2/2	1/1	1/1	1/1	1/1	1/1	2/2	1/1	2/2	1/1	1/1	1/1	1/1	1/1	2/2	1/1	1/1	1/1	1/1	2/2	2/2	2/2	1/1	1/1	2/2	1/1	2/2	2/2	2/2	2/2	2/2	2/2	2/2	2/2
wPt.744256	1/1	1/1	1/1	1/1	1/1	1/1	1/1	1/1	1/1	2/2	2/2	2/2	2/2	2/2	2/2	2/2	1/1	1/1	2/2	1/1	1/1	2/2	1/1	2/2	1/1	1/1	1/1	1/1	1/1	2/2	1/1	1/1	1/1	1/1	2/2	2/2	1/1	1/1	1/1	2/2	2/2	2/2	2/2	2/2	2/2	2/2	2/2	2/2	2/2
wPt.1007	1/1	1/1	2/2	2/2	1/1	2/2	1/1	1/1	2/2	1/1	2/2	2/2	1/1	2/2	2/2	2/2	1/1	1/1	1/1	1/1	1/1	2/2	1/1	2/2	1/1	1/1	1/1	1/1	1/1	2/2	1/1	1/1	1/1	1/1	2/2	2/2	2/2	1/1	1/1	2/2	1/1	2/2	2/2	2/2	2/2	2/2	2/2	2/2	2/2
wPt.6900	1/1	1/1	2/2	2/2	1/1	2/2	1/1	1/1	2/2	2/2	2/2	2/2	2/2	2/2	2/2	2/2	1/1	1/1	2/2	1/1	1/1	2/2	1/1	2/2	1/1	1/1	1/1	1/1	1/1	2/2	2/2	1/1	1/1	1/1	2/2	2/2	2/2	1/1	1/1	2/2	1/1	2/2	2/2	2/2	2/2	2/2	2/2	2/2	2/2
wPt.9196	2/2	2/2	1/1	1/1	1/1	1/1	2/2	2/2	2/2	2/2	1/1	1/1	1/1	1/1	1/1	2/2	1/1	1/1	2/2	1/1	1/1	2/2	1/1	2/2	1/1	2/2	1/1	2/2	2/2	2/2	2/2	2/2	2/2	2/2	2/2	2/2	2/2	1/1	1/1	2/2	2/2	2/2	2/2	1/1	2/2	1/1	2/2	2/2	1/1
wPt.800147	2/2	1/1	1/1	1/1	1/1	1/1	1/1	1/1	1/1	2/2	1/1	1/1	2/2	1/1	1/1	2/2	1/1	1/1	2/2	2/2	2/2	1/1	2/2	2/2	1/1	2/2	2/2	1/1	1/1	1/1	1/1	2/2	2/2	1/1	2/2	1/1	2/2	2/2	2/2	2/2	2/2	2/2	2/2	1/1	1/1	1/1	1/1	1/1	1/1
wPt.8000	2/2	2/2	1/1	1/1	1/1	1/1	2/2	2/2	2/2	2/2	1/1	1/1	1/1	1/1	1/1	2/2	1/1	1/1	2/2	1/1	1/1	2/2	1/1	2/2	1/1	2/2	1/1	2/2	2/2	2/2	2/2	2/2	2/2	2/2	2/2	2/2	2/2	1/1	1/1	2/2	2/2	2/2	2/2	1/1	2/2	1/1	2/2	2/2	1/1
wPt.744614	2/2	1/1	1/1	1/1	1/1	1/1	1/1	1/1	1/1	2/2	1/1	1/1	2/2	1/1	2/2	2/2	1/1	1/1	2/2	2/2	2/2	1/1	2/2	2/2	1/1	2/2	2/2	1/1	1/1	1/1	1/1	2/2	2/2	1/1	2/2	1/1	2/2	2/2	2/2	2/2	2/2	2/2	2/2	1/1	1/1	1/1	1/1	1/1	1/1
wPt.6728	2/2	1/1	1/1	1/1	1/1	1/1	1/1	1/1	1/1	2/2	1/1	1/1	2/2	1/1	2/2	2/2	1/1	1/1	2/2	2/2	2/2	1/1	2/2	2/2	1/1	2/2	2/2	1/1	1/1	1/1	1/1	2/2	2/2	1/1	2/2	1/1	2/2	2/2	2/2	2/2	2/2	2/2	2/2	1/1	1/1	1/1	2/2	1/1	1/1
wPt.3491	2/2	2/2	1/1	1/1	2/2	2/2	2/2	2/2	2/2	2/2	2/2	2/2	2/2	2/2	2/2	1/1	2/2	2/2	2/2	2/2	2/2	1/1	2/2	1/1	2/2	2/2	2/2	2/2	2/2	1/1	2/2	2/2	2/2	2/2	2/2	1/1	1/1	2/2	2/2	1/1	2/2	1/1	1/1	2/2	2/2	2/2	2/2	2/2	2/2
wPt.5578	2/2	2/2	2/2	2/2	2/2	2/2	2/2	2/2	2/2	2/2	2/2	2/2	2/2	2/2	2/2	2/2	1/1	1/1	2/2	1/1	1/1	2/2	1/1	2/2	1/1	1/1	1/1	2/2	2/2	2/2	2/2	2/2	2/2	2/2	2/2	2/2	2/2	1/1	1/1	2/2	2/2	2/2	2/2	2/2	2/2	2/2	2/2	2/2	2/2
wPt.7280	2/2	2/2	2/2	2/2	1/1	1/1	2/2	2/2	2/2	2/2	1/1	1/1	2/2	1/1	1/1	2/2	2/2	2/2	2/2	2/2	2/2	2/2	2/2	2/2	1/1	2/2	2/2	2/2	2/2	2/2	2/2	2/2	2/2	2/2	2/2	2/2	2/2	2/2	2/2	2/2	2/2	2/2	2/2	1/1	2/2	1/1	2/2	2/2	1/1
tPt.9400	2/2	2/2	2/2	1/1	2/2	2/2	2/2	2/2	2/2	2/2	2/2	2/2	2/2	2/2	1/1	2/2	2/2	2/2	2/2	1/1	2/2	2/2	1/1	2/2	2/2	2/2	2/2	2/2	2/2	2/2	2/2	1/1	1/1	2/2	2/2	2/2	2/2	1/1	1/1	2/2	2/2	2/2	2/2	2/2	2/2	2/2	2/2	2/2	2/2
wPt.2903	2/2	2/2	1/1	1/1	1/1	1/1	2/2	1/1	2/2	2/2	1/1	1/1	1/1	1/1	1/1	2/2	1/1	2/2	2/2	2/2	2/2	2/2	2/2	2/2	2/2	2/2	2/2	2/2	2/2	2/2	2/2	2/2	2/2	2/2	2/2	2/2	2/2	2/2	2/2	2/2	2/2	2/2	2/2	1/1	2/2	1/1	2/2	2/2	2/2
wPt.9645	2/2	2/2	2/2	2/2	2/2	2/2	2/2	2/2	2/2	2/2	2/2	2/2	2/2	2/2	2/2	2/2	1/1	1/1	2/2	2/2	2/2	2/2	1/1	2/2	2/2	2/2	1/1	2/2	2/2	2/2	2/2	2/2	2/2	2/2	2/2	2/2	2/2	1/1	1/1	2/2	2/2	2/2	2/2	2/2	2/2	2/2	2/2	2/2	2/2
wPt.3349	2/2	2/2	2/2	2/2	2/2	2/2	2/2	2/2	2/2	1/1	2/2	2/2	2/2	2/2	2/2	2/2	2/2	1/1	2/2	2/2	2/2	2/2	1/1	2/2	2/2	2/2	1/1	2/2	2/2	2/2	2/2	2/2	2/2	2/2	2/2	2/2	2/2	1/1	1/1	2/2	2/2	2/2	2/2	2/2	2/2	2/2	2/2	2/2	2/2
wPt.9833	2/2	2/2	2/2	2/2	1/1	2/2	2/2	2/2	2/2	2/2	1/1	1/1	2/2	1/1	1/1	2/2	2/2	2/2	2/2	2/2	2/2	2/2	2/2	2/2	1/1	2/2	2/2	2/2	2/2	2/2	2/2	2/2	2/2	2/2	2/2	2/2	2/2	2/2	2/2	2/2	2/2	2/2	2/2	1/1	2/2	1/1	2/2	2/2	1/1
wPt.6502	2/2	2/2	2/2	2/2	2/2	2/2	2/2	2/2	2/2	1/1	2/2	2/2	2/2	2/2	2/2	2/2	2/2	1/1	2/2	2/2	2/2	2/2	1/1	2/2	2/2	2/2	1/1	2/2	2/2	2/2	2/2	2/2	2/2	2/2	2/2	2/2	2/2	1/1	1/1	2/2	2/2	2/2	2/2	2/2	2/2	2/2	2/2	2/2	2/2
wPt.2982	2/2	2/2	2/2	2/2	2/2	2/2	2/2	2/2	2/2	2/2	2/2	2/2	2/2	2/2	2/2	2/2	2/2	1/1	2/2	1/1	1/1	2/2	1/1	2/2	2/2	2/2	1/1	2/2	2/2	2/2	2/2	2/2	2/2	2/2	2/2	2/2	2/2	1/1	1/1	2/2	2/2	2/2	2/2	2/2	2/2	2/2	2/2	2/2	2/2
wPt.9251	2/2	2/2	2/2	2/2	2/2	2/2	2/2	2/2	2/2	2/2	2/2	2/2	2/2	2/2	2/2	2/2	2/2	2/2	1/1	1/1	1/1	2/2	2/2	1/1	2/2	2/2	2/2	2/2	2/2	2/2	2/2	2/2	2/2	2/2	1/1	2/2	2/2	2/2	1/1	2/2	2/2	2/2	2/2	2/2	2/2	2/2	2/2	2/2	2/2
wPt.3398	2/2	2/2	2/2	2/2	2/2	2/2	2/2	2/2	2/2	2/2	2/2	2/2	2/2	2/2	2/2	2/2	2/2	2/2	1/1	1/1	1/1	2/2	2/2	1/1	2/2	2/2	2/2	2/2	2/2	2/2	2/2	2/2	2/2	2/2	1/1	2/2	2/2	2/2	1/1	2/2	2/2	2/2	2/2	2/2	2/2	2/2	2/2	2/2	2/2
wPt.5172	2/2	2/2	1/1	1/1	2/2	2/2	2/2	2/2	2/2	2/2	2/2	2/2	2/2	2/2	2/2	1/1	2/2	2/2	1/1	2/2	2/2	1/1	2/2	1/1	2/2	2/2	2/2	2/2	2/2	1/1	2/2	2/2	2/2	2/2	2/2	1/1	2/2	2/2	2/2	1/1	1/1	1/1	1/1	2/2	2/2	2/2	2/2	2/2	2/2
rPt.0238	2/2	2/2	1/1	1/1	2/2	2/2	2/2	2/2	2/2	2/2	2/2	2/2	2/2	2/2	2/2	1/1	2/2	2/2	1/1	2/2	2/2	1/1	2/2	1/1	2/2	2/2	2/2	2/2	2/2	1/1	2/2	2/2	2/2	2/2	2/2	1/1	2/2	2/2	2/2	1/1	1/1	1/1	1/1	2/2	2/2	2/2	2/2	2/2	2/2
wPt.9183	1/1	1/1	1/1	1/1	1/1	1/1	1/1	1/1	1/1	1/1	1/1	1/1	1/1	1/1	1/1	1/1	1/1	2/2	1/1	1/1	1/1	1/1	2/2	1/1	1/1	1/1	2/2	1/1	1/1	1/1	1/1	1/1	1/1	1/1	1/1	1/1	1/1	2/2	2/2	1/1	1/1	1/1	1/1	1/1	1/1	1/1	1/1	1/1	1/1
wPt.1642	2/2	1/1	2/2	2/2	2/2	2/2	1/1	2/2	2/2	2/2	1/1	1/1	2/2	2/2	2/2	2/2	2/2	2/2	1/1	2/2	2/2	2/2	2/2	2/2	1/1	1/1	1/1	2/2	2/2	2/2	2/2	2/2	2/2	2/2	2/2	2/2	2/2	2/2	2/2	1/1	2/2	2/2	2/2	1/1	1/1	1/1	1/1	1/1	1/1
wPt.0538	1/1	1/1	1/1	1/1	1/1	1/1	1/1	1/1	1/1	1/1	1/1	1/1	1/1	1/1	1/1	1/1	1/1	2/2	1/1	2/2	2/2	1/1	2/2	1/1	1/1	1/1	2/2	1/1	1/1	1/1	1/1	1/1	1/1	1/1	1/1	1/1	1/1	2/2	2/2	1/1	1/1	1/1	1/1	1/1	1/1	1/1	1/1	1/1	1/1
wPt.9641	2/2	2/2	1/1	1/1	2/2	2/2	2/2	2/2	2/2	2/2	2/2	2/2	2/2	2/2	2/2	1/1	2/2	2/2	2/2	2/2	2/2	1/1	2/2	1/1	2/2	2/2	2/2	2/2	2/2	1/1	2/2	2/2	2/2	2/2	2/2	1/1	1/1	2/2	2/2	1/1	2/2	1/1	1/1	2/2	2/2	2/2	2/2	2/2	2/2
wPt.668307	2/2	2/2	2/2	2/2	1/1	1/1	2/2	2/2	2/2	1/1	2/2	2/2	1/1	2/2	2/2	2/2	1/1	2/2	1/1	2/2	2/2	2/2	2/2	2/2	1/1	1/1	2/2	2/2	2/2	2/2	2/2	2/2	2/2	1/1	1/1	2/2	2/2	1/1	1/1	2/2	2/2	2/2	2/2	2/2	2/2	2/2	2/2	2/2	2/2
wPt.666456	2/2	2/2	2/2	2/2	1/1	1/1	2/2	2/2	2/2	1/1	2/2	1/1	2/2	2/2	2/2	2/2	2/2	2/2	1/1	2/2	2/2	2/2	2/2	2/2	2/2	2/2	2/2	2/2	2/2	2/2	2/2	2/2	2/2	1/1	2/2	2/2	2/2	1/1	1/1	2/2	2/2	2/2	2/2	2/2	2/2	2/2	2/2	2/2	2/2
rPt.7987	2/2	2/2	2/2	2/2	1/1	1/1	2/2	2/2	2/2	1/1	2/2	2/2	1/1	2/2	2/2	2/2	1/1	2/2	1/1	2/2	2/2	2/2	2/2	2/2	1/1	1/1	2/2	2/2	2/2	2/2	2/2	2/2	2/2	1/1	1/1	2/2	2/2	1/1	1/1	2/2	2/2	2/2	2/2	2/2	2/2	2/2	2/2	2/2	2/2
wPt.4487	2/2	2/2	2/2	2/2	1/1	1/1	2/2	2/2	2/2	1/1	2/2	2/2	1/1	2/2	2/2	2/2	1/1	2/2	1/1	1/1	2/2	2/2	2/2	2/2	1/1	1/1	2/2	2/2	2/2	2/2	2/2	2/2	2/2	1/1	1/1	2/2	2/2	1/1	1/1	2/2	2/2	2/2	2/2	2/2	2/2	2/2	2/2	2/2	2/2
wPt.4828	2/2	2/2	1/1	1/1	2/2	2/2	2/2	2/2	1/1	2/2	2/2	2/2	2/2	2/2	2/2	1/1	2/2	2/2	2/2	2/2	2/2	1/1	2/2	1/1	2/2	2/2	2/2	2/2	2/2	1/1	2/2	2/2	2/2	2/2	2/2	1/1	2/2	2/2	2/2	2/2	2/2	1/1	1/1	1/1	2/2	1/1	1/1	1/1	1/1
wPt.743028	1/1	1/1	2/2	2/2	1/1	1/1	1/1	2/2	2/2	2/2	2/2	1/1	2/2	2/2	2/2	2/2	1/1	2/2	2/2	2/2	2/2	2/2	1/1	2/2	2/2	2/2	2/2	1/1	1/1	2/2	2/2	1/1	1/1	1/1	2/2	2/2	2/2	1/1	1/1	2/2	1/1	2/2	2/2	2/2	2/2	2/2	2/2	2/2	2/2
wPt.1272	1/1	1/1	1/1	1/1	1/1	2/2	1/1	1/1	1/1	1/1	1/1	1/1	1/1	1/1	1/1	1/1	1/1	1/1	1/1	1/1	1/1	1/1	1/1	2/2	1/1	1/1	1/1	1/1	1/1	1/1	1/1	1/1	1/1	2/2	1/1	1/1	1/1	1/1	1/1	1/1	1/1	1/1	1/1	1/1	1/1	1/1	1/1	1/1	1/1
wPt.7412	1/1	1/1	1/1	1/1	1/1	1/1	1/1	2/2	1/1	1/1	1/1	1/1	1/1	1/1	1/1	1/1	1/1	1/1	1/1	2/2	2/2	1/1	1/1	1/1	1/1	1/1	2/2	1/1	1/1	1/1	1/1	1/1	1/1	1/1	2/2	1/1	1/1	1/1	1/1	1/1	1/1	1/1	1/1	1/1	1/1	1/1	1/1	1/1	1/1
tPt.8905	1/1	1/1	1/1	1/1	1/1	1/1	1/1	2/2	1/1	1/1	1/1	1/1	1/1	1/1	1/1	1/1	1/1	1/1	1/1	2/2	2/2	1/1	1/1	1/1	1/1	1/1	2/2	1/1	1/1	1/1	1/1	1/1	1/1	1/1	2/2	1/1	1/1	1/1	1/1	1/1	1/1	1/1	1/1	1/1	1/1	1/1	1/1	1/1	1/1
wPt.744595	1/1	1/1	1/1	1/1	1/1	1/1	1/1	1/1	1/1	1/1	1/1	1/1	1/1	1/1	1/1	1/1	1/1	1/1	1/1	1/1	1/1	1/1	1/1	1/1	1/1	1/1	1/1	1/1	1/1	1/1	1/1	1/1	1/1	2/2	1/1	1/1	1/1	1/1	1/1	1/1	1/1	1/1	1/1	1/1	1/1	1/1	1/1	1/1	1/1
wPt.4280	1/1	1/1	1/1	1/1	1/1	2/2	1/1	1/1	2/2	1/1	1/1	1/1	1/1	1/1	1/1	1/1	1/1	1/1	1/1	1/1	1/1	1/1	1/1	2/2	1/1	1/1	1/1	1/1	1/1	1/1	1/1	1/1	1/1	2/2	1/1	1/1	1/1	1/1	1/1	1/1	1/1	1/1	1/1	1/1	1/1	1/1	1/1	1/1	1/1
wPt.1046	1/1	1/1	1/1	1/1	1/1	1/1	1/1	1/1	1/1	2/2	1/1	1/1	2/2	1/1	1/1	1/1	1/1	2/2	1/1	1/1	1/1	1/1	1/1	1/1	1/1	1/1	1/1	1/1	1/1	1/1	1/1	1/1	1/1	1/1	1/1	2/2	2/2	1/1	1/1	1/1	1/1	1/1	1/1	1/1	1/1	1/1	1/1	1/1	1/1
tPt.0602	1/1	1/1	1/1	1/1	1/1	1/1	1/1	1/1	2/2	1/1	2/2	2/2	2/2	1/1	1/1	2/2	2/2	1/1	1/1	1/1	1/1	1/1	1/1	2/2	1/1	1/1	1/1	1/1	1/1	1/1	1/1	1/1	1/1	2/2	1/1	1/1	1/1	2/2	1/1	2/2	2/2	2/2	2/2	1/1	1/1	1/1	1/1	1/1	1/1
wPt.5265	2/2	1/1	1/1	1/1	1/1	1/1	1/1	1/1	1/1	1/1	1/1	1/1	1/1	1/1	1/1	1/1	2/2	1/1	1/1	1/1	1/1	1/1	1/1	1/1	1/1	1/1	1/1	1/1	1/1	1/1	1/1	1/1	1/1	1/1	1/1	1/1	1/1	1/1	1/1	1/1	1/1	1/1	1/1	1/1	1/1	1/1	1/1	1/1	1/1
wPt.3908	1/1	1/1	1/1	1/1	1/1	1/1	1/1	1/1	2/2	1/1	2/2	2/2	2/2	1/1	1/1	2/2	2/2	1/1	2/2	1/1	1/1	1/1	1/1	2/2	1/1	1/1	1/1	1/1	1/1	1/1	1/1	1/1	1/1	2/2	1/1	1/1	1/1	2/2	2/2	2/2	2/2	2/2	2/2	1/1	1/1	1/1	1/1	1/1	1/1
wPt.9393	1/1	1/1	1/1	1/1	1/1	1/1	1/1	1/1	1/1	1/1	1/1	1/1	1/1	1/1	1/1	1/1	1/1	1/1	1/1	1/1	1/1	1/1	1/1	1/1	1/1	1/1	1/1	1/1	1/1	1/1	1/1	1/1	1/1	1/1	2/2	2/2	1/1	1/1	1/1	1/1	1/1	1/1	1/1	1/1	1/1	1/1	1/1	1/1	1/1
wPt.7233	2/2	2/2	1/1	1/1	2/2	2/2	1/1	1/1	1/1	1/1	2/2	2/2	1/1	2/2	2/2	1/1	2/2	1/1	1/1	1/1	1/1	1/1	1/1	1/1	1/1	1/1	1/1	1/1	1/1	1/1	1/1	2/2	2/2	1/1	1/1	1/1	1/1	2/2	2/2	1/1	1/1	1/1	1/1	1/1	1/1	2/2	1/1	1/1	1/1
tPt.4214	1/1	1/1	2/2	2/2	1/1	1/1	1/1	1/1	1/1	1/1	1/1	1/1	2/2	1/1	1/1	1/1	2/2	2/2	1/1	1/1	1/1	1/1	1/1	1/1	1/1	1/1	2/2	2/2	2/2	2/2	2/2	1/1	1/1	2/2	2/2	1/1	1/1	1/1	1/1	1/1	1/1	1/1	1/1	1/1	1/1	1/1	1/1	1/1	2/2
wPt.4243	1/1	1/1	2/2	2/2	1/1	1/1	1/1	1/1	1/1	1/1	1/1	1/1	2/2	1/1	1/1	1/1	2/2	2/2	1/1	1/1	1/1	1/1	1/1	1/1	1/1	1/1	2/2	2/2	2/2	2/2	2/2	1/1	1/1	2/2	2/2	1/1	1/1	1/1	1/1	1/1	1/1	1/1	1/1	1/1	1/1	1/1	1/1	1/1	2/2
wPt.3608	1/1	1/1	2/2	2/2	1/1	1/1	1/1	1/1	1/1	1/1	1/1	1/1	2/2	1/1	1/1	1/1	2/2	2/2	1/1	1/1	1/1	1/1	1/1	1/1	1/1	1/1	2/2	2/2	2/2	2/2	2/2	1/1	1/1	2/2	2/2	1/1	1/1	1/1	1/1	1/1	1/1	1/1	1/1	1/1	1/1	2/2	1/1	1/1	2/2
wPt.1101	2/2	1/1	2/2	1/1	2/2	2/2	1/1	1/1	2/2	2/2	2/2	2/2	2/2	2/2	2/2	2/2	2/2	2/2	2/2	2/2	2/2	1/1	1/1	1/1	1/1	1/1	2/2	1/1	1/1	1/1	2/2	1/1	1/1	2/2	2/2	2/2	2/2	2/2	2/2	1/1	1/1	1/1	1/1	2/2	1/1	1/1	2/2	2/2	2/2
wPt.4607	2/2	2/2	2/2	2/2	2/2	2/2	2/2	2/2	1/1	2/2	2/2	2/2	1/1	2/2	2/2	2/2	2/2	1/1	2/2	2/2	2/2	2/2	2/2	1/1	2/2	2/2	2/2	2/2	2/2	2/2	2/2	2/2	2/2	1/1	2/2	1/1	1/1	2/2	2/2	2/2	2/2	2/2	2/2	2/2	2/2	2/2	2/2	2/2	2/2
wPt.5338	2/2	2/2	1/1	1/1	2/2	2/2	2/2	1/1	1/1	2/2	2/2	2/2	2/2	2/2	1/1	2/2	2/2	2/2	2/2	2/2	2/2	2/2	2/2	2/2	2/2	2/2	2/2	2/2	2/2	2/2	2/2	2/2	2/2	2/2	1/1	1/1	2/2	2/2	2/2	2/2	2/2	2/2	2/2	2/2	2/2	2/2	2/2	2/2	2/2
wPt.3991	2/2	2/2	2/2	2/2	2/2	2/2	2/2	2/2	2/2	2/2	2/2	2/2	1/1	2/2	2/2	2/2	1/1	2/2	2/2	2/2	2/2	2/2	2/2	1/1	2/2	2/2	2/2	2/2	2/2	2/2	2/2	2/2	2/2	2/2	2/2	2/2	2/2	2/2	2/2	1/1	1/1	1/1	1/1	2/2	2/2	2/2	2/2	2/2	2/2
wPt.5497	2/2	2/2	2/2	2/2	2/2	2/2	2/2	2/2	2/2	2/2	1/1	1/1	1/1	2/2	2/2	2/2	1/1	2/2	2/2	2/2	2/2	2/2	2/2	1/1	2/2	2/2	2/2	2/2	2/2	2/2	2/2	2/2	2/2	2/2	2/2	2/2	2/2	2/2	2/2	1/1	1/1	1/1	1/1	2/2	2/2	2/2	2/2	2/2	2/2
wPt.740654	2/2	2/2	2/2	2/2	2/2	2/2	1/1	2/2	2/2	2/2	2/2	2/2	2/2	2/2	2/2	2/2	2/2	2/2	2/2	2/2	2/2	2/2	2/2	2/2	2/2	2/2	2/2	2/2	2/2	2/2	2/2	2/2	2/2	2/2	2/2	2/2	2/2	2/2	2/2	2/2	2/2	2/2	2/2	2/2	2/2	2/2	2/2	2/2	2/2
wPt.8650	2/2	2/2	2/2	2/2	2/2	2/2	2/2	2/2	1/1	1/1	2/2	2/2	1/1	2/2	2/2	2/2	1/1	1/1	2/2	2/2	2/2	2/2	2/2	1/1	1/1	2/2	2/2	1/1	2/2	2/2	2/2	2/2	2/2	1/1	2/2	1/1	1/1	2/2	2/2	2/2	2/2	2/2	2/2	2/2	2/2	2/2	2/2	2/2	2/2
wPt.8892	1/1	1/1	1/1	1/1	1/1	1/1	1/1	1/1	1/1	1/1	1/1	1/1	2/2	1/1	1/1	1/1	2/2	1/1	1/1	1/1	1/1	1/1	1/1	2/2	1/1	1/1	1/1	1/1	1/1	1/1	1/1	1/1	1/1	1/1	1/1	1/1	1/1	1/1	1/1	2/2	2/2	2/2	2/2	1/1	1/1	1/1	1/1	1/1	1/1
wPt.5809	1/1	1/1	1/1	1/1	1/1	1/1	1/1	1/1	1/1	1/1	1/1	1/1	1/1	1/1	1/1	1/1	2/2	1/1	2/2	1/1	1/1	2/2	1/1	1/1	1/1	1/1	1/1	1/1	1/1	1/1	1/1	1/1	1/1	2/2	1/1	1/1	1/1	1/1	1/1	1/1	1/1	1/1	1/1	1/1	1/1	1/1	1/1	1/1	1/1
wPt.4572	1/1	1/1	2/2	2/2	1/1	1/1	1/1	2/2	1/1	1/1	1/1	1/1	1/1	2/2	1/1	2/2	2/2	1/1	1/1	2/2	2/2	2/2	2/2	1/1	1/1	1/1	1/1	2/2	2/2	2/2	2/2	1/1	1/1	2/2	1/1	2/2	2/2	2/2	2/2	1/1	2/2	2/2	2/2	2/2	1/1	1/1	1/1	1/1	1/1
wPt.0431	1/1	1/1	1/1	1/1	1/1	1/1	1/1	1/1	1/1	1/1	1/1	1/1	1/1	1/1	1/1	1/1	2/2	1/1	2/2	1/1	1/1	2/2	1/1	1/1	1/1	1/1	1/1	1/1	1/1	1/1	1/1	1/1	1/1	2/2	1/1	1/1	1/1	1/1	1/1	1/1	1/1	1/1	1/1	1/1	1/1	1/1	1/1	1/1	1/1
tPt.6495	1/1	1/1	1/1	1/1	1/1	1/1	1/1	1/1	2/2	1/1	1/1	1/1	1/1	1/1	1/1	1/1	1/1	1/1	2/2	1/1	1/1	1/1	1/1	1/1	2/2	2/2	1/1	1/1	1/1	1/1	1/1	1/1	1/1	1/1	1/1	1/1	1/1	1/1	1/1	1/1	1/1	1/1	1/1	1/1	2/2	2/2	2/2	2/2	1/1
tPt.4184	1/1	1/1	1/1	1/1	1/1	1/1	1/1	1/1	2/2	1/1	1/1	1/1	1/1	1/1	1/1	1/1	1/1	1/1	2/2	1/1	1/1	1/1	1/1	1/1	2/2	2/2	1/1	1/1	1/1	1/1	1/1	1/1	1/1	1/1	1/1	1/1	1/1	1/1	1/1	1/1	1/1	1/1	1/1	1/1	2/2	2/2	2/2	2/2	1/1
wPt.734145	2/2	2/2	1/1	1/1	1/1	2/2	1/1	1/1	2/2	1/1	1/1	1/1	1/1	1/1	1/1	1/1	1/1	2/2	1/1	1/1	1/1	1/1	1/1	1/1	1/1	1/1	2/2	1/1	1/1	1/1	1/1	1/1	1/1	2/2	1/1	2/2	2/2	1/1	1/1	1/1	1/1	1/1	1/1	1/1	2/2	2/2	1/1	1/1	2/2
wPt.0605	2/2	1/1	1/1	1/1	2/2	2/2	1/1	1/1	1/1	1/1	2/2	2/2	1/1	2/2	1/1	1/1	2/2	1/1	1/1	1/1	1/1	1/1	1/1	1/1	1/1	1/1	1/1	1/1	1/1	1/1	1/1	1/1	1/1	2/2	2/2	2/2	1/1	1/1	1/1	1/1	1/1	1/1	1/1	1/1	2/2	2/2	2/2	2/2	2/2
wPt.5231	2/2	1/1	1/1	1/1	1/1	2/2	2/2	2/2	2/2	1/1	1/1	1/1	1/1	1/1	1/1	2/2	1/1	1/1	1/1	1/1	1/1	2/2	1/1	2/2	2/2	1/1	1/1	2/2	2/2	2/2	1/1	1/1	1/1	1/1	1/1	2/2	1/1	2/2	2/2	2/2	2/2	2/2	2/2	1/1	1/1	1/1	1/1	1/1	1/1
wPt.5787	1/1	2/2	2/2	2/2	1/1	1/1	1/1	2/2	2/2	2/2	2/2	2/2	2/2	2/2	1/1	2/2	2/2	2/2	1/1	1/1	1/1	1/1	1/1	1/1	1/1	2/2	2/2	1/1	1/1	1/1	1/1	1/1	1/1	1/1	1/1	1/1	1/1	1/1	1/1	1/1	1/1	1/1	1/1	1/1	1/1	1/1	1/1	1/1	1/1
tPt.9702	1/1	1/1	1/1	1/1	2/2	2/2	2/2	1/1	1/1	1/1	2/2	2/2	1/1	1/1	1/1	1/1	1/1	1/1	1/1	1/1	1/1	1/1	1/1	1/1	1/1	1/1	1/1	1/1	1/1	1/1	1/1	1/1	1/1	2/2	2/2	2/2	1/1	1/1	1/1	1/1	1/1	1/1	1/1	1/1	2/2	2/2	2/2	2/2	2/2
wPt.1165	2/2	2/2	1/1	1/1	1/1	1/1	2/2	2/2	2/2	2/2	1/1	1/1	2/2	2/2	2/2	2/2	2/2	2/2	1/1	2/2	2/2	1/1	2/2	1/1	1/1	1/1	2/2	1/1	1/1	1/1	1/1	1/1	1/1	1/1	1/1	1/1	1/1	1/1	1/1	1/1	1/1	1/1	1/1	1/1	1/1	1/1	1/1	1/1	2/2
wPt.4131	1/1	2/2	2/2	2/2	2/2	2/2	2/2	2/2	1/1	1/1	1/1	1/1	2/2	2/2	2/2	2/2	1/1	1/1	2/2	1/1	1/1	2/2	2/2	2/2	2/2	2/2	2/2	2/2	2/2	2/2	2/2	2/2	2/2	2/2	1/1	2/2	2/2	1/1	1/1	2/2	2/2	2/2	2/2	2/2	1/1	2/2	1/1	1/1	1/1
wPt.1903	1/1	2/2	2/2	2/2	2/2	2/2	1/1	1/1	1/1	2/2	1/1	1/1	2/2	2/2	2/2	1/1	2/2	2/2	1/1	2/2	2/2	1/1	2/2	1/1	1/1	1/1	2/2	1/1	1/1	1/1	2/2	2/2	2/2	2/2	2/2	1/1	2/2	1/1	1/1	1/1	1/1	1/1	1/1	2/2	2/2	2/2	2/2	2/2	2/2
wPt.1370	2/2	2/2	2/2	2/2	1/1	1/1	2/2	2/2	2/2	1/1	1/1	1/1	2/2	1/1	1/1	1/1	1/1	1/1	2/2	1/1	1/1	2/2	1/1	2/2	2/2	2/2	2/2	1/1	1/1	1/1	1/1	2/2	2/2	2/2	2/2	2/2	2/2	1/1	1/1	2/2	2/2	2/2	2/2	1/1	1/1	1/1	2/2	2/2	1/1
wPt.733649	2/2	2/2	2/2	2/2	2/2	2/2	1/1	1/1	1/1	2/2	2/2	2/2	2/2	1/1	2/2	1/1	2/2	2/2	1/1	1/1	1/1	1/1	1/1	1/1	2/2	2/2	1/1	1/1	1/1	1/1	2/2	1/1	1/1	1/1	2/2	2/2	1/1	2/2	1/1	1/1	1/1	1/1	1/1	2/2	1/1	1/1	2/2	1/1	2/2
wPt.3509	2/2	2/2	2/2	2/2	2/2	2/2	1/1	1/1	1/1	2/2	2/2	2/2	2/2	1/1	2/2	1/1	2/2	2/2	1/1	1/1	1/1	1/1	1/1	1/1	2/2	2/2	1/1	1/1	1/1	1/1	2/2	1/1	1/1	1/1	2/2	2/2	1/1	2/2	1/1	1/1	1/1	1/1	1/1	2/2	1/1	1/1	1/1	1/1	2/2
wPt.3187	2/2	2/2	2/2	2/2	1/1	1/1	1/1	1/1	1/1	2/2	2/2	2/2	2/2	1/1	2/2	1/1	2/2	2/2	1/1	1/1	1/1	1/1	1/1	1/1	2/2	2/2	1/1	1/1	1/1	1/1	2/2	1/1	2/2	1/1	2/2	2/2	1/1	2/2	1/1	1/1	1/1	1/1	1/1	2/2	2/2	1/1	1/1	1/1	2/2
wPt.744567	2/2	1/1	2/2	2/2	2/2	2/2	2/2	2/2	2/2	2/2	1/1	1/1	1/1	2/2	1/1	2/2	2/2	1/1	2/2	2/2	2/2	2/2	2/2	2/2	2/2	1/1	2/2	2/2	2/2	2/2	1/1	2/2	2/2	1/1	2/2	1/1	2/2	1/1	2/2	2/2	2/2	2/2	2/2	2/2	2/2	2/2	2/2	2/2	2/2
wPt.742925	2/2	1/1	2/2	2/2	2/2	2/2	2/2	2/2	2/2	2/2	1/1	1/1	1/1	2/2	2/2	2/2	2/2	1/1	2/2	2/2	2/2	2/2	2/2	2/2	2/2	2/2	2/2	2/2	2/2	2/2	1/1	2/2	2/2	1/1	2/2	1/1	2/2	1/1	2/2	2/2	2/2	2/2	2/2	2/2	2/2	2/2	2/2	2/2	2/2
wPt.7769	2/2	1/1	2/2	2/2	2/2	2/2	2/2	2/2	2/2	2/2	1/1	1/1	1/1	2/2	2/2	2/2	2/2	1/1	2/2	2/2	2/2	2/2	2/2	2/2	2/2	2/2	2/2	2/2	2/2	2/2	1/1	2/2	2/2	1/1	2/2	1/1	2/2	1/1	2/2	2/2	2/2	2/2	2/2	2/2	2/2	2/2	2/2	2/2	2/2
wPt.3563	2/2	2/2	2/2	2/2	2/2	2/2	2/2	2/2	2/2	2/2	2/2	2/2	2/2	2/2	2/2	2/2	1/1	2/2	2/2	2/2	2/2	2/2	2/2	2/2	2/2	2/2	2/2	2/2	2/2	2/2	2/2	2/2	2/2	2/2	2/2	2/2	2/2	2/2	2/2	2/2	2/2	2/2	2/2	2/2	1/1	2/2	2/2	2/2	1/1
wPt.4249	2/2	2/2	2/2	2/2	2/2	2/2	2/2	2/2	2/2	2/2	2/2	2/2	2/2	2/2	1/1	2/2	2/2	2/2	1/1	1/1	1/1	2/2	1/1	2/2	2/2	2/2	2/2	2/2	2/2	2/2	2/2	2/2	2/2	2/2	2/2	1/1	2/2	2/2	2/2	2/2	2/2	2/2	2/2	2/2	2/2	2/2	2/2	2/2	1/1
wPt.8794	2/2	1/1	2/2	2/2	2/2	2/2	2/2	2/2	2/2	2/2	2/2	2/2	1/1	2/2	2/2	2/2	2/2	2/2	2/2	2/2	2/2	2/2	2/2	2/2	2/2	2/2	2/2	2/2	2/2	2/2	2/2	1/1	1/1	2/2	2/2	2/2	2/2	2/2	2/2	2/2	2/2	2/2	2/2	1/1	2/2	2/2	2/2	2/2	2/2
wPt.5096	2/2	2/2	2/2	2/2	2/2	2/2	2/2	2/2	2/2	2/2	2/2	2/2	2/2	2/2	2/2	2/2	1/1	2/2	2/2	2/2	2/2	2/2	2/2	2/2	1/1	1/1	2/2	2/2	2/2	2/2	2/2	2/2	2/2	1/1	2/2	2/2	2/2	2/2	2/2	2/2	2/2	2/2	2/2	2/2	2/2	2/2	2/2	2/2	2/2
wPt.1200	1/1	2/2	2/2	2/2	2/2	2/2	2/2	2/2	2/2	2/2	2/2	2/2	2/2	2/2	2/2	2/2	2/2	2/2	2/2	2/2	2/2	2/2	2/2	2/2	2/2	2/2	1/1	2/2	2/2	2/2	2/2	2/2	2/2	2/2	2/2	2/2	2/2	2/2	2/2	2/2	2/2	2/2	2/2	2/2	2/2	2/2	2/2	2/2	2/2
wPt.3334	1/1	2/2	2/2	2/2	2/2	2/2	1/1	1/1	1/1	2/2	1/1	1/1	2/2	2/2	2/2	2/2	2/2	2/2	1/1	2/2	2/2	1/1	2/2	1/1	1/1	1/1	2/2	1/1	1/1	1/1	2/2	2/2	2/2	2/2	2/2	1/1	2/2	1/1	1/1	1/1	1/1	1/1	1/1	2/2	2/2	2/2	2/2	2/2	2/2
wPt.0373	2/2	2/2	2/2	2/2	1/1	1/1	2/2	2/2	2/2	1/1	1/1	1/1	2/2	1/1	1/1	1/1	1/1	1/1	2/2	1/1	1/1	2/2	1/1	2/2	2/2	2/2	2/2	1/1	1/1	1/1	1/1	2/2	2/2	2/2	2/2	2/2	2/2	1/1	1/1	2/2	2/2	2/2	2/2	1/1	1/1	1/1	2/2	2/2	1/1
wPt.1548	1/1	1/1	2/2	2/2	1/1	1/1	1/1	1/1	1/1	2/2	1/1	1/1	1/1	2/2	1/1	1/1	1/1	1/1	1/1	1/1	1/1	1/1	1/1	1/1	1/1	1/1	1/1	1/1	1/1	1/1	1/1	1/1	1/1	1/1	1/1	1/1	1/1	1/1	1/1	1/1	1/1	1/1	1/1	1/1	1/1	1/1	1/1	1/1	1/1
wPt.0935	1/1	2/2	1/1	1/1	1/1	1/1	1/1	1/1	1/1	2/2	1/1	1/1	2/2	2/2	1/1	2/2	2/2	1/1	1/1	2/2	2/2	2/2	1/1	1/1	1/1	1/1	1/1	1/1	1/1	1/1	1/1	1/1	1/1	1/1	1/1	1/1	1/1	1/1	1/1	1/1	1/1	1/1	1/1	1/1	1/1	1/1	1/1	1/1	1/1
wPt.6014	1/1	2/2	1/1	1/1	1/1	1/1	1/1	1/1	1/1	2/2	2/2	1/1	1/1	2/2	1/1	1/1	1/1	1/1	1/1	1/1	1/1	2/2	1/1	1/1	1/1	1/1	1/1	1/1	1/1	1/1	1/1	1/1	1/1	1/1	1/1	1/1	1/1	1/1	1/1	1/1	1/1	1/1	1/1	1/1	1/1	1/1	1/1	1/1	1/1
wPt.5896	2/2	2/2	1/1	1/1	1/1	1/1	1/1	1/1	1/1	2/2	2/2	2/2	1/1	2/2	1/1	2/2	1/1	1/1	1/1	1/1	1/1	2/2	1/1	1/1	1/1	1/1	1/1	1/1	1/1	1/1	1/1	1/1	1/1	1/1	1/1	1/1	1/1	1/1	1/1	1/1	1/1	1/1	1/1	1/1	1/1	1/1	1/1	1/1	1/1
wPt.1409	1/1	1/1	1/1	1/1	1/1	1/1	1/1	1/1	1/1	1/1	1/1	1/1	1/1	1/1	1/1	1/1	1/1	1/1	1/1	1/1	1/1	1/1	2/2	1/1	1/1	1/1	1/1	1/1	1/1	1/1	1/1	1/1	1/1	1/1	1/1	2/2	1/1	1/1	1/1	1/1	1/1	1/1	1/1	1/1	1/1	1/1	1/1	1/1	1/1
wPt.1304	2/2	1/1	2/2	2/2	1/1	1/1	1/1	1/1	1/1	2/2	1/1	1/1	1/1	1/1	1/1	1/1	1/1	1/1	2/2	2/2	2/2	1/1	2/2	1/1	1/1	1/1	1/1	1/1	1/1	1/1	1/1	1/1	1/1	1/1	1/1	1/1	1/1	1/1	1/1	1/1	1/1	1/1	1/1	1/1	1/1	1/1	1/1	1/1	1/1
wPt.4402	2/2	1/1	1/1	1/1	1/1	1/1	1/1	1/1	1/1	1/1	1/1	1/1	1/1	1/1	1/1	2/2	1/1	1/1	1/1	1/1	1/1	1/1	1/1	1/1	1/1	1/1	1/1	1/1	1/1	1/1	1/1	1/1	1/1	1/1	1/1	2/2	1/1	1/1	1/1	1/1	1/1	1/1	1/1	1/1	1/1	1/1	1/1	1/1	2/2
wPt.5118	2/2	1/1	2/2	2/2	2/2	2/2	1/1	1/1	1/1	1/1	1/1	1/1	1/1	1/1	1/1	1/1	2/2	1/1	1/1	1/1	1/1	1/1	1/1	1/1	1/1	1/1	1/1	1/1	1/1	1/1	1/1	2/2	2/2	2/2	1/1	1/1	1/1	1/1	1/1	1/1	1/1	1/1	1/1	1/1	1/1	1/1	1/1	1/1	1/1
wPt.1250	2/2	2/2	1/1	1/1	1/1	1/1	2/2	1/1	1/1	1/1	1/1	1/1	1/1	1/1	1/1	2/2	2/2	2/2	1/1	1/1	1/1	1/1	1/1	2/2	1/1	1/1	1/1	2/2	2/2	2/2	2/2	2/2	2/2	1/1	1/1	1/1	1/1	1/1	1/1	2/2	2/2	2/2	2/2	1/1	1/1	1/1	1/1	1/1	1/1
wPt.666939	2/2	2/2	1/1	1/1	1/1	1/1	2/2	2/2	1/1	1/1	1/1	1/1	1/1	1/1	1/1	2/2	2/2	2/2	1/1	1/1	1/1	2/2	1/1	2/2	1/1	1/1	1/1	2/2	2/2	2/2	2/2	2/2	2/2	1/1	1/1	1/1	1/1	1/1	1/1	2/2	2/2	2/2	2/2	1/1	1/1	1/1	1/1	1/1	1/1
wPt.5120	2/2	2/2	2/2	2/2	2/2	2/2	1/1	1/1	1/1	1/1	1/1	1/1	2/2	2/2	1/1	1/1	1/1	1/1	1/1	1/1	1/1	2/2	1/1	2/2	1/1	1/1	2/2	1/1	1/1	1/1	1/1	2/2	2/2	1/1	1/1	1/1	1/1	2/2	2/2	1/1	1/1	1/1	1/1	1/1	1/1	1/1	1/1	1/1	1/1
wPt.6531	2/2	2/2	2/2	2/2	1/1	1/1	2/2	2/2	2/2	2/2	1/1	1/1	1/1	2/2	1/1	2/2	1/1	2/2	1/1	1/1	1/1	2/2	1/1	2/2	1/1	1/1	1/1	2/2	2/2	2/2	2/2	2/2	2/2	1/1	1/1	1/1	1/1	1/1	1/1	2/2	2/2	2/2	2/2	1/1	1/1	1/1	1/1	1/1	1/1
wPt.8393	2/2	2/2	2/2	2/2	1/1	1/1	2/2	2/2	2/2	2/2	1/1	1/1	1/1	2/2	1/1	2/2	1/1	2/2	1/1	1/1	1/1	2/2	1/1	2/2	1/1	1/1	1/1	2/2	2/2	2/2	2/2	2/2	2/2	1/1	1/1	1/1	1/1	1/1	1/1	2/2	2/2	2/2	2/2	1/1	1/1	1/1	1/1	1/1	1/1
wPt.4628	1/1	2/2	1/1	1/1	1/1	1/1	2/2	2/2	2/2	1/1	1/1	1/1	1/1	1/1	1/1	2/2	2/2	2/2	1/1	1/1	1/1	2/2	1/1	2/2	1/1	1/1	1/1	2/2	2/2	2/2	2/2	2/2	2/2	1/1	1/1	1/1	1/1	1/1	1/1	2/2	2/2	2/2	2/2	1/1	1/1	1/1	1/1	1/1	1/1
wPt.6135	2/2	2/2	1/1	1/1	1/1	1/1	2/2	2/2	2/2	1/1	1/1	1/1	1/1	1/1	1/1	1/1	2/2	2/2	1/1	1/1	1/1	2/2	1/1	2/2	1/1	1/1	1/1	2/2	2/2	2/2	2/2	2/2	2/2	1/1	1/1	1/1	1/1	1/1	1/1	2/2	2/2	2/2	2/2	1/1	1/1	1/1	1/1	1/1	1/1
wPt.744314	2/2	1/1	1/1	1/1	2/2	2/2	1/1	1/1	1/1	1/1	1/1	1/1	2/2	2/2	1/1	1/1	1/1	1/1	1/1	2/2	2/2	1/1	2/2	1/1	1/1	1/1	1/1	1/1	1/1	1/1	1/1	1/1	1/1	1/1	1/1	1/1	2/2	2/2	2/2	1/1	1/1	1/1	1/1	1/1	1/1	1/1	2/2	2/2	2/2
wPt.0819	2/2	1/1	2/2	2/2	2/2	2/2	1/1	1/1	1/1	1/1	1/1	1/1	2/2	2/2	1/1	1/1	1/1	1/1	1/1	2/2	2/2	1/1	2/2	1/1	1/1	1/1	1/1	1/1	1/1	1/1	1/1	1/1	1/1	1/1	1/1	1/1	2/2	2/2	2/2	1/1	1/1	1/1	1/1	1/1	1/1	1/1	2/2	1/1	2/2
wPt.8604	2/2	1/1	1/1	1/1	2/2	2/2	1/1	1/1	2/2	1/1	1/1	1/1	2/2	2/2	1/1	1/1	1/1	2/2	1/1	2/2	2/2	1/1	2/2	1/1	1/1	1/1	1/1	1/1	1/1	1/1	1/1	1/1	1/1	2/2	1/1	1/1	2/2	2/2	2/2	1/1	1/1	1/1	1/1	1/1	2/2	2/2	2/2	2/2	2/2
wPt.8163	1/1	1/1	1/1	1/1	1/1	1/1	1/1	1/1	2/2	1/1	1/1	1/1	1/1	1/1	1/1	1/1	2/2	1/1	1/1	1/1	1/1	1/1	1/1	1/1	1/1	1/1	1/1	1/1	1/1	1/1	1/1	1/1	1/1	1/1	2/2	2/2	2/2	2/2	2/2	1/1	1/1	1/1	1/1	1/1	1/1	1/1	2/2	1/1	1/1
tPt.7755	1/1	1/1	1/1	1/1	1/1	1/1	1/1	1/1	2/2	1/1	1/1	1/1	1/1	1/1	1/1	1/1	2/2	1/1	1/1	1/1	1/1	1/1	1/1	1/1	1/1	1/1	1/1	1/1	1/1	1/1	1/1	1/1	1/1	1/1	2/2	2/2	2/2	2/2	2/2	1/1	1/1	1/1	1/1	1/1	1/1	1/1	1/1	1/1	1/1
wPt.2373	2/2	2/2	2/2	2/2	2/2	2/2	2/2	1/1	1/1	1/1	1/1	1/1	1/1	1/1	1/1	2/2	1/1	2/2	1/1	1/1	1/1	2/2	2/2	1/1	1/1	1/1	1/1	2/2	2/2	2/2	2/2	2/2	2/2	1/1	1/1	1/1	1/1	1/1	1/1	2/2	2/2	2/2	2/2	1/1	1/1	1/1	1/1	1/1	1/1
wPt.1348	2/2	1/1	2/2	2/2	2/2	2/2	1/1	2/2	2/2	2/2	2/2	2/2	1/1	2/2	1/1	2/2	1/1	2/2	2/2	2/2	2/2	1/1	1/1	1/1	2/2	1/1	2/2	1/1	1/1	1/1	2/2	2/2	2/2	2/2	1/1	1/1	1/1	2/2	2/2	1/1	1/1	1/1	1/1	2/2	1/1	1/1	1/1	1/1	1/1
wPt.8449	2/2	1/1	2/2	2/2	2/2	2/2	1/1	2/2	2/2	2/2	2/2	2/2	1/1	2/2	1/1	2/2	1/1	2/2	2/2	2/2	2/2	1/1	1/1	1/1	2/2	2/2	2/2	1/1	1/1	1/1	2/2	2/2	2/2	2/2	1/1	1/1	1/1	2/2	2/2	1/1	1/1	1/1	1/1	2/2	1/1	1/1	1/1	1/1	1/1
wPt.9666	2/2	1/1	2/2	2/2	2/2	2/2	1/1	1/1	2/2	1/1	1/1	1/1	2/2	2/2	1/1	1/1	1/1	2/2	1/1	2/2	2/2	2/2	2/2	2/2	1/1	1/1	2/2	1/1	1/1	1/1	1/1	1/1	1/1	2/2	1/1	1/1	2/2	2/2	2/2	1/1	1/1	1/1	1/1	1/1	2/2	2/2	2/2	2/2	2/2
wPt.9724	2/2	1/1	2/2	2/2	2/2	2/2	1/1	1/1	2/2	1/1	1/1	1/1	2/2	2/2	1/1	1/1	1/1	2/2	1/1	2/2	2/2	2/2	2/2	2/2	1/1	1/1	2/2	1/1	1/1	1/1	1/1	1/1	1/1	2/2	1/1	1/1	2/2	2/2	2/2	1/1	1/1	1/1	1/1	1/1	2/2	2/2	2/2	2/2	2/2
wPt.742141	1/1	1/1	1/1	1/1	1/1	1/1	1/1	1/1	2/2	1/1	1/1	1/1	1/1	2/2	1/1	1/1	2/2	2/2	1/1	1/1	1/1	1/1	1/1	1/1	1/1	1/1	1/1	1/1	1/1	1/1	1/1	1/1	1/1	2/2	2/2	2/2	2/2	1/1	1/1	1/1	1/1	1/1	1/1	1/1	1/1	1/1	1/1	1/1	1/1
wPt.0484	1/1	2/2	1/1	1/1	1/1	1/1	2/2	2/2	1/1	1/1	1/1	1/1	2/2	2/2	1/1	2/2	1/1	2/2	1/1	1/1	1/1	2/2	2/2	2/2	1/1	1/1	2/2	2/2	2/2	2/2	2/2	1/1	1/1	1/1	1/1	1/1	1/1	1/1	1/1	2/2	2/2	2/2	2/2	1/1	1/1	1/1	1/1	1/1	1/1
wPt.1490	2/2	2/2	1/1	1/1	1/1	1/1	2/2	2/2	2/2	2/2	1/1	1/1	1/1	2/2	1/1	2/2	2/2	2/2	2/2	1/1	1/1	2/2	2/2	2/2	1/1	1/1	2/2	2/2	2/2	2/2	2/2	2/2	2/2	1/1	1/1	2/2	1/1	2/2	2/2	2/2	2/2	2/2	2/2	1/1	1/1	1/1	1/1	1/1	1/1
wPt.7665	1/1	1/1	1/1	1/1	1/1	1/1	1/1	1/1	2/2	2/2	2/2	2/2	1/1	2/2	2/2	1/1	1/1	1/1	2/2	2/2	2/2	1/1	1/1	2/2	2/2	2/2	2/2	1/1	1/1	1/1	1/1	1/1	1/1	2/2	2/2	2/2	1/1	2/2	2/2	1/1	1/1	1/1	1/1	2/2	2/2	2/2	2/2	2/2	2/2
wPt.1432	2/2	1/1	2/2	2/2	2/2	2/2	1/1	1/1	2/2	1/1	2/2	2/2	2/2	2/2	2/2	1/1	2/2	1/1	1/1	2/2	2/2	1/1	1/1	1/1	2/2	2/2	1/1	1/1	1/1	1/1	1/1	1/1	1/1	2/2	1/1	1/1	1/1	2/2	2/2	1/1	1/1	1/1	1/1	2/2	1/1	2/2	1/1	1/1	1/1
wPt.5092	2/2	2/2	1/1	1/1	1/1	1/1	2/2	2/2	2/2	2/2	1/1	1/1	1/1	2/2	1/1	2/2	2/2	2/2	1/1	1/1	1/1	2/2	2/2	2/2	1/1	1/1	2/2	2/2	2/2	2/2	2/2	2/2	2/2	1/1	2/2	2/2	1/1	2/2	2/2	1/1	2/2	2/2	2/2	1/1	1/1	1/1	1/1	1/1	1/1
wPt.4418	2/2	1/1	2/2	2/2	2/2	2/2	2/2	1/1	2/2	2/2	2/2	2/2	2/2	1/1	2/2	1/1	2/2	1/1	2/2	1/1	1/1	1/1	1/1	1/1	1/1	1/1	2/2	2/2	2/2	1/1	2/2	1/1	2/2	1/1	1/1	1/1	1/1	1/1	1/1	1/1	2/2	1/1	1/1	2/2	1/1	2/2	2/2	2/2	2/2
wPt.7542	1/1	2/2	1/1	1/1	1/1	1/1	2/2	2/2	2/2	1/1	2/2	2/2	1/1	1/1	1/1	2/2	1/1	2/2	2/2	1/1	1/1	2/2	2/2	2/2	1/1	1/1	2/2	2/2	2/2	2/2	2/2	2/2	2/2	1/1	2/2	2/2	2/2	1/1	1/1	2/2	2/2	2/2	2/2	1/1	2/2	2/2	2/2	2/2	2/2
wPt.6971	1/1	1/1	1/1	1/1	1/1	1/1	1/1	2/2	2/2	2/2	2/2	2/2	2/2	1/1	2/2	1/1	2/2	1/1	2/2	2/2	2/2	1/1	1/1	1/1	2/2	2/2	2/2	1/1	1/1	1/1	1/1	1/1	1/1	2/2	2/2	2/2	2/2	2/2	2/2	1/1	1/1	1/1	1/1	2/2	2/2	2/2	2/2	2/2	1/1
wPt.5792	1/1	1/1	1/1	1/1	1/1	1/1	1/1	2/2	2/2	1/1	2/2	2/2	1/1	1/1	1/1	2/2	2/2	2/2	2/2	2/2	2/2	2/2	1/1	1/1	2/2	2/2	2/2	1/1	1/1	1/1	1/1	1/1	1/1	2/2	2/2	2/2	2/2	2/2	2/2	1/1	1/1	2/2	1/1	2/2	2/2	2/2	1/1	1/1	1/1
wPt.667015	2/2	1/1	2/2	2/2	2/2	2/2	1/1	2/2	2/2	2/2	1/1	1/1	1/1	2/2	2/2	1/1	2/2	1/1	2/2	2/2	2/2	1/1	2/2	1/1	2/2	2/2	1/1	1/1	1/1	2/2	2/2	2/2	2/2	2/2	1/1	2/2	1/1	2/2	2/2	1/1	1/1	1/1	1/1	2/2	2/2	2/2	2/2	2/2	1/1
wPt.3922	2/2	1/1	2/2	2/2	2/2	2/2	1/1	1/1	2/2	2/2	2/2	2/2	1/1	1/1	2/2	1/1	2/2	1/1	2/2	2/2	2/2	1/1	1/1	1/1	2/2	2/2	1/1	1/1	1/1	1/1	1/1	2/2	2/2	2/2	2/2	2/2	2/2	2/2	2/2	1/1	1/1	1/1	1/1	2/2	2/2	2/2	2/2	2/2	2/2
wPt.9454	1/1	2/2	1/1	1/1	2/2	2/2	2/2	1/1	1/1	1/1	2/2	1/1	2/2	1/1	2/2	2/2	2/2	2/2	1/1	2/2	2/2	2/2	1/1	2/2	1/1	1/1	1/1	2/2	2/2	2/2	2/2	2/2	2/2	2/2	1/1	1/1	1/1	2/2	2/2	2/2	2/2	2/2	2/2	2/2	1/1	1/1	2/2	2/2	2/2
wPt.0103	1/1	1/1	2/2	1/1	1/1	1/1	2/2	1/1	2/2	2/2	2/2	2/2	2/2	1/1	2/2	2/2	2/2	1/1	2/2	1/1	1/1	1/1	1/1	1/1	2/2	2/2	2/2	2/2	2/2	2/2	1/1	1/1	1/1	1/1	2/2	2/2	2/2	2/2	2/2	2/2	1/1	2/2	2/2	2/2	2/2	2/2	2/2	2/2	2/2
wPt.5346	1/1	2/2	2/2	2/2	1/1	1/1	2/2	2/2	2/2	2/2	2/2	2/2	1/1	1/1	2/2	2/2	2/2	2/2	2/2	1/1	1/1	2/2	2/2	2/2	2/2	2/2	2/2	2/2	2/2	2/2	2/2	2/2	2/2	2/2	2/2	1/1	1/1	1/1	2/2	2/2	2/2	2/2	2/2	2/2	2/2	2/2	2/2	2/2	1/1
wPt.6348	1/1	2/2	2/2	2/2	1/1	1/1	2/2	2/2	2/2	2/2	2/2	2/2	1/1	1/1	2/2	2/2	2/2	2/2	2/2	1/1	1/1	2/2	2/2	2/2	2/2	2/2	2/2	2/2	2/2	2/2	2/2	2/2	2/2	2/2	2/2	1/1	1/1	1/1	2/2	2/2	2/2	2/2	2/2	2/2	2/2	2/2	2/2	2/2	1/1
wPt.665267	1/1	2/2	2/2	2/2	1/1	1/1	2/2	2/2	2/2	2/2	2/2	2/2	1/1	1/1	2/2	2/2	2/2	2/2	2/2	1/1	1/1	2/2	2/2	2/2	2/2	2/2	2/2	2/2	2/2	2/2	2/2	2/2	2/2	2/2	2/2	1/1	1/1	1/1	2/2	2/2	2/2	2/2	2/2	2/2	2/2	2/2	2/2	2/2	1/1
wPt.4551	1/1	2/2	1/1	1/1	1/1	1/1	2/2	2/2	2/2	2/2	2/2	2/2	2/2	2/2	2/2	2/2	1/1	2/2	2/2	2/2	2/2	2/2	2/2	2/2	2/2	2/2	2/2	2/2	2/2	2/2	2/2	1/1	1/1	1/1	1/1	2/2	1/1	2/2	2/2	2/2	2/2	2/2	2/2	2/2	2/2	2/2	2/2	2/2	2/2
wPt.666215	1/1	2/2	1/1	1/1	1/1	1/1	2/2	2/2	2/2	2/2	2/2	2/2	2/2	2/2	2/2	2/2	1/1	2/2	2/2	2/2	2/2	2/2	2/2	2/2	2/2	2/2	2/2	2/2	2/2	2/2	2/2	1/1	1/1	1/1	1/1	2/2	1/1	2/2	2/2	2/2	2/2	2/2	2/2	2/2	2/2	2/2	2/2	2/2	2/2
wPt.8030	2/2	2/2	2/2	2/2	2/2	2/2	2/2	2/2	2/2	1/1	2/2	2/2	2/2	2/2	1/1	1/1	2/2	2/2	1/1	1/1	1/1	2/2	2/2	2/2	2/2	2/2	2/2	2/2	2/2	2/2	1/1	2/2	2/2	2/2	2/2	2/2	2/2	2/2	2/2	2/2	2/2	2/2	2/2	2/2	2/2	2/2	2/2	2/2	1/1
wPt.4996	2/2	2/2	2/2	2/2	2/2	2/2	2/2	2/2	2/2	2/2	2/2	2/2	2/2	1/1	2/2	2/2	2/2	2/2	1/1	2/2	2/2	2/2	2/2	2/2	2/2	2/2	2/2	2/2	2/2	2/2	2/2	2/2	2/2	2/2	2/2	1/1	1/1	2/2	2/2	2/2	2/2	2/2	2/2	2/2	2/2	2/2	1/1	1/1	2/2
wPt.2607	1/1	1/1	2/2	2/2	2/2	2/2	1/1	1/1	1/1	2/2	2/2	2/2	2/2	2/2	2/2	1/1	1/1	1/1	2/2	2/2	2/2	1/1	2/2	1/1	2/2	2/2	2/2	1/1	1/1	1/1	1/1	1/1	1/1	2/2	2/2	2/2	2/2	2/2	2/2	1/1	1/1	1/1	1/1	2/2	1/1	2/2	2/2	2/2	2/2
wPt.7079	2/2	2/2	2/2	2/2	2/2	2/2	2/2	2/2	2/2	2/2	2/2	2/2	2/2	1/1	2/2	2/2	2/2	2/2	1/1	2/2	2/2	2/2	2/2	2/2	2/2	2/2	2/2	2/2	2/2	2/2	2/2	2/2	2/2	2/2	2/2	1/1	1/1	2/2	2/2	2/2	2/2	2/2	2/2	2/2	2/2	2/2	1/1	1/1	2/2
wPt.7101	1/1	1/1	2/2	2/2	2/2	2/2	1/1	1/1	1/1	2/2	2/2	2/2	2/2	2/2	2/2	1/1	2/2	1/1	2/2	2/2	2/2	1/1	2/2	1/1	2/2	1/1	2/2	1/1	1/1	1/1	1/1	1/1	1/1	2/2	2/2	2/2	2/2	2/2	2/2	1/1	1/1	1/1	1/1	2/2	2/2	2/2	2/2	2/2	2/2
wPt.0929	2/2	2/2	1/1	2/2	2/2	2/2	2/2	2/2	2/2	2/2	1/1	1/1	2/2	2/2	2/2	1/1	2/2	2/2	2/2	2/2	2/2	2/2	1/1	2/2	2/2	2/2	2/2	2/2	2/2	2/2	2/2	2/2	2/2	2/2	1/1	2/2	2/2	1/1	1/1	1/1	2/2	1/1	1/1	2/2	2/2	2/2	2/2	2/2	2/2
wPt.4936	2/2	1/1	2/2	2/2	2/2	2/2	1/1	1/1	1/1	1/1	2/2	2/2	2/2	1/1	2/2	1/1	2/2	1/1	2/2	2/2	2/2	1/1	2/2	1/1	2/2	2/2	1/1	1/1	1/1	1/1	1/1	1/1	1/1	2/2	2/2	2/2	2/2	1/1	1/1	1/1	1/1	1/1	1/1	2/2	2/2	2/2	2/2	2/2	2/2
wPt.744851	2/2	2/2	1/1	2/2	2/2	2/2	2/2	2/2	2/2	2/2	1/1	1/1	2/2	2/2	2/2	1/1	2/2	2/2	2/2	2/2	2/2	2/2	1/1	2/2	2/2	2/2	2/2	2/2	2/2	2/2	2/2	2/2	2/2	2/2	1/1	2/2	2/2	1/1	1/1	1/1	2/2	1/1	1/1	2/2	2/2	2/2	2/2	2/2	2/2
tPt.4875	2/2	2/2	1/1	2/2	2/2	2/2	2/2	2/2	2/2	2/2	1/1	1/1	2/2	2/2	1/1	1/1	2/2	2/2	2/2	2/2	2/2	2/2	1/1	2/2	2/2	2/2	2/2	2/2	2/2	2/2	2/2	2/2	2/2	2/2	1/1	2/2	2/2	1/1	1/1	1/1	2/2	1/1	1/1	2/2	2/2	2/2	2/2	2/2	2/2
wPt.1457	2/2	2/2	1/1	2/2	2/2	2/2	2/2	2/2	2/2	2/2	1/1	1/1	2/2	2/2	2/2	1/1	2/2	2/2	2/2	2/2	2/2	2/2	1/1	2/2	2/2	2/2	2/2	2/2	2/2	2/2	2/2	2/2	2/2	2/2	1/1	2/2	2/2	1/1	1/1	1/1	2/2	1/1	1/1	2/2	2/2	2/2	2/2	2/2	2/2
wPt.3457	1/1	1/1	1/1	1/1	2/2	2/2	1/1	1/1	1/1	2/2	2/2	2/2	2/2	1/1	2/2	1/1	2/2	1/1	2/2	2/2	2/2	1/1	2/2	1/1	2/2	2/2	2/2	1/1	1/1	1/1	1/1	1/1	1/1	2/2	2/2	2/2	2/2	2/2	2/2	1/1	1/1	1/1	1/1	2/2	2/2	2/2	2/2	2/2	2/2
wPt.1951	2/2	2/2	1/1	2/2	2/2	2/2	2/2	2/2	2/2	2/2	1/1	1/1	2/2	2/2	2/2	1/1	2/2	2/2	2/2	2/2	2/2	2/2	1/1	2/2	2/2	2/2	2/2	2/2	2/2	2/2	2/2	2/2	2/2	2/2	1/1	2/2	2/2	1/1	1/1	1/1	2/2	1/1	1/1	2/2	2/2	2/2	2/2	2/2	2/2
wPt.744750	2/2	2/2	1/1	2/2	2/2	2/2	2/2	2/2	2/2	2/2	1/1	1/1	2/2	2/2	2/2	1/1	2/2	2/2	2/2	2/2	2/2	2/2	1/1	2/2	2/2	2/2	2/2	2/2	2/2	2/2	2/2	2/2	2/2	2/2	1/1	2/2	2/2	1/1	1/1	1/1	2/2	1/1	1/1	2/2	2/2	2/2	2/2	2/2	2/2
wPt.666323	2/2	2/2	2/2	2/2	2/2	2/2	1/1	1/1	2/2	2/2	2/2	2/2	2/2	2/2	2/2	1/1	2/2	2/2	2/2	2/2	2/2	1/1	2/2	1/1	2/2	2/2	1/1	1/1	1/1	1/1	1/1	2/2	2/2	2/2	1/1	2/2	2/2	2/2	2/2	1/1	1/1	1/1	1/1	2/2	1/1	1/1	2/2	2/2	2/2
wPt.5168	2/2	2/2	2/2	2/2	1/1	2/2	2/2	2/2	2/2	2/2	2/2	2/2	2/2	2/2	2/2	2/2	2/2	2/2	2/2	2/2	2/2	2/2	2/2	2/2	2/2	2/2	1/1	2/2	2/2	2/2	2/2	2/2	2/2	2/2	1/1	2/2	1/1	2/2	2/2	2/2	2/2	2/2	2/2	1/1	2/2	2/2	2/2	2/2	1/1
wPt.7006	2/2	1/1	2/2	2/2	2/2	2/2	2/2	2/2	2/2	1/1	1/1	1/1	1/1	1/1	2/2	1/1	1/1	1/1	2/2	2/2	2/2	2/2	1/1	2/2	2/2	2/2	1/1	2/2	2/2	2/2	2/2	2/2	2/2	2/2	1/1	1/1	2/2	2/2	2/2	2/2	2/2	2/2	2/2	2/2	2/2	2/2	2/2	2/2	2/2
wPt.7059	1/1	1/1	1/1	1/1	2/2	2/2	2/2	2/2	2/2	1/1	2/2	2/2	1/1	1/1	2/2	1/1	1/1	2/2	1/1	1/1	1/1	1/1	1/1	2/2	2/2	2/2	2/2	2/2	2/2	2/2	2/2	2/2	2/2	2/2	2/2	2/2	1/1	2/2	2/2	2/2	2/2	2/2	2/2	2/2	2/2	2/2	2/2	2/2	2/2
wPt.741933	2/2	2/2	2/2	2/2	2/2	2/2	2/2	2/2	2/2	1/1	2/2	2/2	2/2	2/2	1/1	2/2	2/2	2/2	2/2	2/2	2/2	2/2	2/2	2/2	2/2	2/2	2/2	2/2	2/2	2/2	2/2	2/2	2/2	2/2	2/2	1/1	1/1	2/2	2/2	2/2	2/2	2/2	2/2	2/2	2/2	2/2	2/2	2/2	2/2
wPt.3204	1/1	1/1	1/1	1/1	2/2	2/2	2/2	2/2	2/2	1/1	2/2	2/2	1/1	1/1	2/2	1/1	1/1	2/2	1/1	1/1	1/1	1/1	1/1	2/2	2/2	2/2	2/2	2/2	2/2	2/2	2/2	2/2	2/2	2/2	2/2	2/2	2/2	2/2	2/2	2/2	2/2	2/2	2/2	2/2	2/2	2/2	2/2	2/2	2/2
wPt.9598	1/1	1/1	1/1	1/1	2/2	2/2	2/2	2/2	2/2	1/1	2/2	2/2	1/1	1/1	2/2	1/1	1/1	2/2	1/1	1/1	1/1	1/1	1/1	2/2	2/2	2/2	2/2	2/2	2/2	2/2	2/2	2/2	2/2	2/2	2/2	2/2	2/2	2/2	2/2	2/2	2/2	2/2	2/2	2/2	2/2	2/2	2/2	2/2	2/2
wPt.9103	1/1	1/1	1/1	1/1	2/2	2/2	2/2	2/2	2/2	1/1	2/2	2/2	1/1	1/1	2/2	1/1	1/1	2/2	1/1	1/1	1/1	1/1	1/1	2/2	2/2	2/2	2/2	2/2	2/2	2/2	2/2	2/2	2/2	2/2	2/2	2/2	2/2	2/2	2/2	2/2	2/2	2/2	2/2	2/2	2/2	2/2	2/2	2/2	2/2
wPt.6597	1/1	1/1	1/1	1/1	2/2	2/2	2/2	2/2	2/2	1/1	2/2	2/2	1/1	1/1	2/2	1/1	1/1	2/2	1/1	1/1	1/1	1/1	1/1	2/2	2/2	2/2	2/2	2/2	2/2	2/2	2/2	2/2	2/2	2/2	2/2	2/2	2/2	2/2	2/2	2/2	2/2	2/2	2/2	2/2	2/2	2/2	2/2	2/2	2/2
wPt.7238	2/2	2/2	2/2	2/2	2/2	2/2	2/2	2/2	2/2	2/2	2/2	2/2	2/2	1/1	2/2	2/2	2/2	2/2	2/2	2/2	2/2	2/2	2/2	1/1	2/2	2/2	2/2	2/2	2/2	2/2	2/2	2/2	2/2	2/2	1/1	2/2	2/2	2/2	2/2	2/2	2/2	2/2	2/2	2/2	2/2	2/2	2/2	2/2	1/1
wPt.7114	2/2	2/2	2/2	2/2	2/2	2/2	2/2	2/2	2/2	2/2	2/2	2/2	2/2	1/1	2/2	2/2	2/2	2/2	2/2	2/2	2/2	2/2	2/2	2/2	2/2	2/2	2/2	2/2	2/2	2/2	2/2	2/2	2/2	2/2	1/1	2/2	2/2	2/2	2/2	2/2	2/2	2/2	2/2	2/2	2/2	2/2	2/2	2/2	2/2
wPt.4677	2/2	2/2	1/1	2/2	2/2	2/2	2/2	2/2	2/2	2/2	2/2	2/2	2/2	2/2	2/2	1/1	2/2	2/2	2/2	2/2	2/2	2/2	2/2	2/2	2/2	2/2	2/2	2/2	2/2	2/2	2/2	2/2	2/2	2/2	2/2	2/2	2/2	1/1	1/1	1/1	2/2	2/2	2/2	2/2	2/2	2/2	2/2	2/2	2/2
wPt.6549	2/2	2/2	2/2	2/2	2/2	2/2	2/2	2/2	2/2	2/2	2/2	2/2	2/2	2/2	2/2	2/2	2/2	2/2	1/1	2/2	2/2	2/2	2/2	2/2	2/2	2/2	2/2	2/2	2/2	2/2	2/2	2/2	2/2	2/2	2/2	2/2	2/2	2/2	2/2	2/2	2/2	2/2	2/2	2/2	2/2	2/2	2/2	2/2	2/2
rPt.6127	2/2	2/2	2/2	2/2	2/2	2/2	2/2	2/2	2/2	2/2	2/2	2/2	2/2	2/2	2/2	2/2	2/2	2/2	2/2	2/2	2/2	2/2	2/2	2/2	2/2	2/2	2/2	2/2	2/2	2/2	2/2	2/2	2/2	2/2	2/2	1/1	2/2	2/2	2/2	2/2	2/2	2/2	2/2	2/2	2/2	2/2	2/2	2/2	2/2
wPt.0927	2/2	1/1	2/2	2/2	2/2	2/2	1/1	2/2	2/2	2/2	1/1	1/1	1/1	2/2	2/2	1/1	2/2	1/1	2/2	2/2	2/2	1/1	2/2	1/1	2/2	2/2	1/1	1/1	1/1	2/2	2/2	2/2	2/2	2/2	1/1	2/2	1/1	2/2	2/2	1/1	1/1	1/1	1/1	2/2	2/2	2/2	2/2	2/2	1/1
wPt.9205	1/1	2/2	1/1	1/1	1/1	1/1	1/1	1/1	1/1	2/2	1/1	1/1	2/2	2/2	1/1	2/2	2/2	1/1	1/1	2/2	2/2	2/2	1/1	1/1	1/1	1/1	1/1	1/1	1/1	1/1	1/1	1/1	1/1	1/1	1/1	1/1	1/1	1/1	1/1	1/1	1/1	1/1	1/1	1/1	1/1	1/1	1/1	1/1	1/1
wPt.4900	2/2	2/2	2/2	2/2	2/2	2/2	2/2	2/2	1/1	1/1	2/2	2/2	2/2	1/1	2/2	2/2	2/2	2/2	2/2	2/2	2/2	2/2	2/2	2/2	2/2	2/2	2/2	2/2	2/2	2/2	2/2	2/2	2/2	2/2	2/2	1/1	1/1	1/1	1/1	2/2	2/2	2/2	2/2	1/1	2/2	2/2	1/1	1/1	1/1
wPt.9467	1/1	1/1	1/1	1/1	1/1	1/1	1/1	1/1	1/1	2/2	1/1	1/1	1/1	2/2	1/1	1/1	1/1	1/1	2/2	1/1	1/1	1/1	1/1	1/1	1/1	1/1	1/1	1/1	1/1	1/1	1/1	1/1	1/1	2/2	1/1	1/1	1/1	1/1	1/1	1/1	1/1	1/1	1/1	1/1	2/2	2/2	2/2	2/2	2/2
wPt.5175	1/1	2/2	2/2	2/2	1/1	1/1	2/2	2/2	2/2	2/2	2/2	2/2	1/1	1/1	2/2	2/2	2/2	2/2	2/2	1/1	1/1	2/2	2/2	2/2	2/2	2/2	2/2	2/2	2/2	2/2	2/2	2/2	2/2	2/2	2/2	1/1	1/1	1/1	2/2	2/2	2/2	2/2	2/2	2/2	2/2	2/2	2/2	2/2	1/1
wPt.5870	1/1	1/1	1/1	1/1	1/1	1/1	1/1	1/1	1/1	1/1	1/1	1/1	2/2	1/1	1/1	1/1	1/1	1/1	1/1	1/1	1/1	1/1	1/1	1/1	1/1	1/1	1/1	1/1	1/1	2/2	2/2	1/1	1/1	1/1	1/1	1/1	1/1	2/2	2/2	1/1	1/1	1/1	1/1	1/1	1/1	1/1	1/1	1/1	1/1
rPt.3825	2/2	1/1	1/1	1/1	1/1	1/1	1/1	1/1	1/1	1/1	2/2	2/2	2/2	2/2	2/2	2/2	2/2	1/1	2/2	1/1	1/1	2/2	2/2	2/2	1/1	2/2	1/1	1/1	2/2	1/1	2/2	1/1	1/1	2/2	1/1	2/2	1/1	1/1	1/1	2/2	1/1	2/2	2/2	1/1	2/2	2/2	2/2	2/2	2/2
wPt.1400	2/2	1/1	2/2	2/2	1/1	1/1	2/2	2/2	2/2	1/1	2/2	2/2	1/1	1/1	1/1	2/2	2/2	1/1	2/2	2/2	2/2	2/2	2/2	2/2	2/2	2/2	2/2	1/1	1/1	1/1	2/2	2/2	2/2	2/2	2/2	1/1	2/2	2/2	2/2	2/2	2/2	2/2	2/2	2/2	2/2	2/2	1/1	2/2	2/2
wPt.5505	2/2	1/1	2/2	2/2	1/1	1/1	2/2	2/2	2/2	1/1	2/2	2/2	2/2	1/1	1/1	2/2	2/2	2/2	2/2	2/2	2/2	2/2	2/2	2/2	2/2	2/2	2/2	1/1	1/1	1/1	2/2	2/2	2/2	2/2	2/2	1/1	2/2	2/2	2/2	2/2	2/2	2/2	2/2	2/2	2/2	2/2	2/2	2/2	2/2
wPt.7323	2/2	2/2	2/2	2/2	2/2	2/2	2/2	2/2	2/2	2/2	2/2	2/2	2/2	2/2	1/1	1/1	2/2	2/2	1/1	2/2	2/2	2/2	2/2	2/2	2/2	2/2	2/2	2/2	2/2	2/2	2/2	2/2	2/2	2/2	1/1	2/2	2/2	2/2	2/2	1/1	1/1	2/2	2/2	2/2	2/2	2/2	2/2	2/2	1/1
wPt.9543	2/2	2/2	2/2	2/2	2/2	2/2	2/2	2/2	2/2	2/2	2/2	2/2	2/2	2/2	2/2	2/2	2/2	2/2	2/2	2/2	2/2	2/2	2/2	1/1	2/2	2/2	2/2	2/2	2/2	2/2	2/2	2/2	2/2	2/2	2/2	2/2	2/2	1/1	1/1	2/2	1/1	1/1	1/1	2/2	2/2	2/2	2/2	2/2	2/2
wPt.1210	2/2	2/2	2/2	2/2	2/2	2/2	2/2	2/2	2/2	2/2	2/2	2/2	2/2	2/2	2/2	2/2	2/2	2/2	2/2	2/2	2/2	2/2	2/2	2/2	2/2	2/2	2/2	2/2	2/2	2/2	2/2	2/2	2/2	2/2	2/2	2/2	2/2	2/2	2/2	2/2	1/1	1/1	1/1	2/2	2/2	2/2	2/2	2/2	2/2
wPt.0886	2/2	2/2	2/2	2/2	2/2	2/2	2/2	2/2	2/2	2/2	2/2	2/2	2/2	2/2	2/2	2/2	2/2	2/2	1/1	2/2	2/2	2/2	2/2	2/2	2/2	2/2	2/2	2/2	2/2	2/2	2/2	2/2	2/2	2/2	2/2	2/2	2/2	2/2	2/2	2/2	2/2	2/2	2/2	2/2	1/1	1/1	1/1	1/1	1/1
wPt.0400	2/2	2/2	2/2	2/2	2/2	2/2	2/2	1/1	2/2	2/2	1/1	1/1	2/2	2/2	2/2	2/2	2/2	2/2	2/2	2/2	2/2	2/2	2/2	2/2	2/2	2/2	2/2	2/2	2/2	2/2	2/2	2/2	2/2	2/2	2/2	2/2	2/2	2/2	2/2	2/2	2/2	2/2	2/2	2/2	1/1	1/1	1/1	1/1	2/2
wPt.2822	1/1	1/1	1/1	1/1	1/1	1/1	1/1	1/1	1/1	1/1	1/1	1/1	1/1	1/1	1/1	1/1	1/1	1/1	2/2	1/1	1/1	1/1	1/1	1/1	1/1	1/1	1/1	1/1	1/1	1/1	1/1	1/1	1/1	1/1	1/1	1/1	1/1	1/1	1/1	1/1	1/1	1/1	1/1	1/1	1/1	1/1	1/1	1/1	1/1
wPt.731250	1/1	1/1	1/1	1/1	1/1	1/1	1/1	1/1	1/1	1/1	1/1	1/1	1/1	1/1	1/1	1/1	1/1	1/1	1/1	1/1	1/1	1/1	1/1	1/1	1/1	1/1	1/1	1/1	1/1	1/1	1/1	1/1	1/1	1/1	1/1	1/1	1/1	1/1	1/1	1/1	1/1	1/1	1/1	1/1	1/1	1/1	1/1	1/1	1/1
wPt.733764	1/1	1/1	1/1	1/1	1/1	1/1	1/1	1/1	1/1	1/1	1/1	1/1	1/1	1/1	1/1	1/1	1/1	1/1	2/2	1/1	1/1	1/1	1/1	1/1	1/1	1/1	1/1	1/1	1/1	1/1	1/1	1/1	1/1	1/1	1/1	1/1	1/1	1/1	1/1	1/1	1/1	1/1	1/1	1/1	1/1	2/2	2/2	1/1	1/1
wPt.741170	2/2	1/1	1/1	1/1	1/1	1/1	1/1	1/1	1/1	1/1	1/1	1/1	1/1	1/1	1/1	1/1	1/1	1/1	1/1	2/2	2/2	1/1	2/2	1/1	1/1	1/1	1/1	1/1	1/1	1/1	1/1	1/1	1/1	1/1	1/1	1/1	1/1	2/2	2/2	1/1	1/1	1/1	1/1	1/1	1/1	1/1	1/1	1/1	1/1
wPt.664589	2/2	1/1	1/1	1/1	1/1	1/1	1/1	1/1	1/1	1/1	1/1	1/1	1/1	1/1	1/1	1/1	1/1	1/1	1/1	2/2	2/2	1/1	2/2	1/1	1/1	1/1	1/1	1/1	1/1	1/1	1/1	1/1	1/1	1/1	1/1	1/1	1/1	2/2	2/2	1/1	1/1	1/1	1/1	1/1	1/1	1/1	1/1	1/1	1/1
wPt.671561	2/2	1/1	1/1	1/1	1/1	1/1	1/1	1/1	1/1	1/1	1/1	1/1	1/1	1/1	1/1	1/1	1/1	1/1	1/1	2/2	2/2	1/1	2/2	1/1	1/1	1/1	1/1	1/1	1/1	1/1	1/1	1/1	1/1	1/1	1/1	1/1	1/1	2/2	2/2	1/1	1/1	1/1	1/1	1/1	1/1	1/1	1/1	1/1	1/1
wPt.5964	2/2	1/1	1/1	1/1	1/1	1/1	1/1	1/1	1/1	1/1	1/1	1/1	1/1	1/1	1/1	1/1	1/1	1/1	1/1	2/2	2/2	1/1	2/2	1/1	1/1	1/1	1/1	1/1	1/1	1/1	1/1	1/1	1/1	1/1	1/1	1/1	1/1	2/2	2/2	1/1	1/1	1/1	1/1	1/1	1/1	1/1	1/1	1/1	1/1
wPt.729877	2/2	1/1	1/1	1/1	1/1	1/1	1/1	1/1	1/1	1/1	1/1	1/1	1/1	1/1	1/1	1/1	1/1	1/1	1/1	2/2	2/2	1/1	2/2	1/1	1/1	1/1	1/1	1/1	1/1	1/1	1/1	1/1	1/1	1/1	1/1	1/1	1/1	2/2	2/2	1/1	1/1	1/1	1/1	1/1	1/1	1/1	1/1	1/1	1/1
wPt.732691	2/2	1/1	1/1	1/1	1/1	1/1	1/1	1/1	1/1	1/1	1/1	1/1	1/1	1/1	2/2	1/1	1/1	1/1	1/1	2/2	2/2	1/1	2/2	1/1	1/1	1/1	1/1	1/1	1/1	1/1	1/1	1/1	1/1	1/1	1/1	1/1	1/1	2/2	2/2	1/1	1/1	1/1	1/1	1/1	1/1	1/1	1/1	1/1	1/1
wPt.669315	1/1	1/1	1/1	1/1	1/1	1/1	1/1	1/1	2/2	1/1	1/1	1/1	1/1	1/1	1/1	1/1	1/1	2/2	2/2	1/1	1/1	1/1	1/1	1/1	2/2	1/1	2/2	1/1	1/1	1/1	1/1	1/1	1/1	2/2	1/1	1/1	2/2	1/1	1/1	1/1	1/1	1/1	1/1	2/2	1/1	1/1	2/2	2/2	1/1
wPt.9832	2/2	1/1	1/1	1/1	1/1	1/1	1/1	1/1	1/1	1/1	1/1	1/1	1/1	1/1	1/1	1/1	1/1	1/1	1/1	2/2	2/2	1/1	2/2	1/1	1/1	1/1	1/1	1/1	1/1	1/1	1/1	1/1	1/1	1/1	1/1	1/1	1/1	2/2	2/2	1/1	1/1	1/1	1/1	1/1	1/1	1/1	1/1	1/1	1/1
wPt.8266	1/1	1/1	1/1	1/1	1/1	1/1	1/1	1/1	2/2	1/1	1/1	1/1	1/1	1/1	1/1	1/1	1/1	2/2	2/2	1/1	1/1	1/1	1/1	1/1	1/1	2/2	2/2	1/1	1/1	1/1	1/1	1/1	1/1	2/2	1/1	1/1	2/2	1/1	1/1	1/1	1/1	1/1	1/1	2/2	1/1	1/1	2/2	2/2	1/1
wPt.733699	1/1	1/1	1/1	1/1	2/2	2/2	1/1	1/1	1/1	1/1	1/1	1/1	1/1	1/1	1/1	2/2	1/1	1/1	1/1	1/1	1/1	1/1	1/1	2/2	1/1	1/1	1/1	2/2	2/2	2/2	2/2	1/1	1/1	1/1	1/1	1/1	1/1	1/1	1/1	1/1	2/2	2/2	2/2	1/1	1/1	1/1	1/1	1/1	1/1
wPt.732324	1/1	1/1	1/1	1/1	2/2	2/2	1/1	1/1	1/1	1/1	1/1	1/1	1/1	1/1	1/1	2/2	1/1	1/1	1/1	1/1	1/1	1/1	1/1	2/2	1/1	1/1	1/1	2/2	2/2	2/2	2/2	1/1	1/1	1/1	1/1	1/1	1/1	1/1	1/1	1/1	2/2	2/2	2/2	1/1	2/2	2/2	1/1	1/1	1/1
wPt.733051	1/1	1/1	1/1	1/1	2/2	2/2	1/1	1/1	1/1	1/1	1/1	1/1	1/1	1/1	2/2	2/2	1/1	1/1	1/1	1/1	1/1	1/1	1/1	2/2	1/1	1/1	1/1	2/2	2/2	2/2	2/2	1/1	1/1	1/1	1/1	1/1	1/1	1/1	1/1	1/1	2/2	2/2	2/2	1/1	1/1	1/1	1/1	1/1	1/1
wPt.1661	1/1	1/1	1/1	1/1	2/2	2/2	1/1	1/1	1/1	1/1	1/1	1/1	1/1	1/1	1/1	2/2	1/1	1/1	1/1	1/1	1/1	1/1	1/1	2/2	1/1	1/1	1/1	2/2	2/2	2/2	2/2	1/1	1/1	1/1	1/1	1/1	1/1	1/1	1/1	1/1	2/2	2/2	2/2	1/1	1/1	1/1	1/1	1/1	1/1
wPt.730629	1/1	1/1	1/1	1/1	2/2	2/2	1/1	1/1	1/1	1/1	1/1	1/1	1/1	1/1	1/1	2/2	1/1	1/1	1/1	1/1	1/1	1/1	1/1	2/2	1/1	1/1	1/1	2/2	2/2	2/2	2/2	1/1	1/1	1/1	1/1	1/1	1/1	1/1	1/1	1/1	2/2	2/2	2/2	1/1	2/2	1/1	1/1	1/1	1/1
tPt.7399	1/1	1/1	1/1	1/1	1/1	1/1	1/1	2/2	1/1	1/1	1/1	1/1	1/1	1/1	1/1	1/1	1/1	2/2	1/1	2/2	2/2	1/1	1/1	1/1	2/2	2/2	2/2	2/2	2/2	2/2	1/1	1/1	1/1	1/1	2/2	1/1	2/2	2/2	2/2	1/1	1/1	1/1	1/1	2/2	2/2	1/1	2/2	2/2	2/2
wPt.2573	1/1	2/2	1/1	2/2	1/1	1/1	2/2	1/1	2/2	1/1	2/2	2/2	2/2	1/1	1/1	2/2	1/1	1/1	2/2	1/1	1/1	1/1	1/1	2/2	1/1	1/1	1/1	1/1	1/1	1/1	1/1	2/2	1/1	2/2	1/1	1/1	1/1	1/1	1/1	2/2	2/2	1/1	1/1	1/1	1/1	1/1	1/1	1/1	1/1
wPt.9690	1/1	2/2	1/1	2/2	1/1	1/1	2/2	1/1	2/2	1/1	2/2	2/2	2/2	1/1	1/1	2/2	1/1	1/1	2/2	1/1	1/1	1/1	1/1	2/2	1/1	1/1	1/1	1/1	1/1	1/1	1/1	2/2	1/1	2/2	1/1	1/1	1/1	1/1	1/1	2/2	2/2	1/1	1/1	1/1	1/1	1/1	1/1	1/1	1/1
wPt.5696	1/1	1/1	1/1	1/1	1/1	1/1	2/2	2/2	1/1	1/1	1/1	1/1	1/1	1/1	1/1	1/1	1/1	1/1	2/2	1/1	1/1	1/1	1/1	1/1	2/2	2/2	2/2	1/1	1/1	1/1	1/1	1/1	1/1	1/1	1/1	1/1	1/1	2/2	1/1	2/2	1/1	1/1	1/1	2/2	2/2	1/1	1/1	1/1	2/2
wPt.743435	1/1	1/1	1/1	1/1	1/1	1/1	2/2	1/1	1/1	1/1	1/1	1/1	1/1	1/1	1/1	1/1	1/1	1/1	2/2	1/1	1/1	1/1	1/1	1/1	2/2	2/2	2/2	1/1	1/1	1/1	1/1	1/1	1/1	1/1	1/1	1/1	1/1	2/2	1/1	2/2	1/1	1/1	1/1	2/2	1/1	1/1	1/1	1/1	2/2
wPt.9692	1/1	2/2	1/1	2/2	1/1	1/1	2/2	1/1	2/2	1/1	2/2	2/2	2/2	1/1	1/1	2/2	1/1	1/1	2/2	1/1	1/1	1/1	1/1	2/2	1/1	1/1	1/1	1/1	1/1	1/1	1/1	2/2	1/1	2/2	1/1	1/1	1/1	1/1	1/1	2/2	2/2	1/1	1/1	1/1	1/1	1/1	1/1	1/1	1/1
wPt.666988	1/1	2/2	1/1	2/2	1/1	1/1	2/2	1/1	2/2	1/1	2/2	2/2	2/2	1/1	1/1	2/2	1/1	1/1	2/2	1/1	1/1	1/1	1/1	2/2	1/1	1/1	1/1	1/1	1/1	1/1	1/1	2/2	2/2	2/2	1/1	1/1	1/1	1/1	1/1	2/2	2/2	1/1	1/1	1/1	1/1	1/1	1/1	1/1	1/1
wPt.672030	1/1	1/1	1/1	1/1	1/1	1/1	2/2	1/1	1/1	1/1	1/1	1/1	1/1	1/1	1/1	1/1	1/1	1/1	2/2	1/1	1/1	1/1	1/1	1/1	2/2	2/2	2/2	1/1	1/1	1/1	1/1	1/1	1/1	1/1	1/1	1/1	1/1	2/2	1/1	2/2	1/1	1/1	1/1	2/2	1/1	2/2	1/1	1/1	2/2
rPt.9324	1/1	1/1	1/1	1/1	1/1	1/1	2/2	1/1	1/1	1/1	1/1	1/1	1/1	1/1	1/1	1/1	1/1	1/1	2/2	1/1	1/1	1/1	1/1	1/1	2/2	2/2	2/2	1/1	1/1	1/1	1/1	1/1	1/1	1/1	1/1	1/1	1/1	2/2	1/1	2/2	1/1	1/1	1/1	2/2	2/2	1/1	1/1	1/1	2/2
wPt.7548	1/1	1/1	1/1	1/1	1/1	1/1	2/2	1/1	1/1	1/1	1/1	1/1	1/1	1/1	1/1	1/1	1/1	1/1	2/2	1/1	1/1	1/1	1/1	1/1	2/2	2/2	2/2	1/1	1/1	1/1	1/1	1/1	1/1	1/1	1/1	1/1	1/1	2/2	1/1	2/2	1/1	1/1	1/1	2/2	1/1	2/2	1/1	1/1	2/2
tPt.6661	1/1	2/2	1/1	1/1	2/2	2/2	1/1	1/1	1/1	1/1	2/2	2/2	1/1	1/1	1/1	2/2	1/1	1/1	2/2	1/1	1/1	1/1	1/1	2/2	1/1	1/1	1/1	2/2	2/2	2/2	2/2	1/1	1/1	1/1	1/1	1/1	1/1	1/1	1/1	1/1	2/2	2/2	2/2	1/1	1/1	1/1	1/1	1/1	1/1
wPt.4270	1/1	1/1	1/1	1/1	1/1	1/1	1/1	2/2	1/1	1/1	1/1	1/1	1/1	1/1	1/1	1/1	1/1	1/1	2/2	1/1	1/1	2/2	1/1	2/2	2/2	2/2	2/2	1/1	1/1	1/1	2/2	1/1	1/1	2/2	1/1	1/1	1/1	1/1	1/1	1/1	1/1	2/2	2/2	2/2	1/1	1/1	2/2	2/2	1/1
wPt.667405	1/1	1/1	1/1	1/1	1/1	1/1	1/1	1/1	1/1	1/1	1/1	1/1	1/1	1/1	1/1	2/2	1/1	1/1	1/1	1/1	1/1	2/2	1/1	1/1	1/1	1/1	1/1	1/1	1/1	1/1	2/2	1/1	1/1	1/1	2/2	2/2	1/1	1/1	1/1	1/1	1/1	2/2	2/2	1/1	2/2	1/1	1/1	1/1	1/1
wPt.741290	1/1	1/1	1/1	1/1	1/1	1/1	1/1	1/1	1/1	1/1	1/1	1/1	1/1	1/1	1/1	2/2	1/1	1/1	1/1	1/1	1/1	2/2	1/1	1/1	1/1	1/1	1/1	1/1	1/1	1/1	2/2	1/1	1/1	1/1	2/2	2/2	1/1	1/1	1/1	1/1	1/1	2/2	2/2	1/1	2/2	1/1	1/1	1/1	1/1
wPt.734157	1/1	1/1	1/1	1/1	1/1	1/1	1/1	1/1	1/1	1/1	1/1	1/1	1/1	1/1	1/1	2/2	1/1	1/1	1/1	1/1	1/1	2/2	1/1	1/1	1/1	1/1	1/1	1/1	1/1	1/1	2/2	1/1	1/1	1/1	2/2	2/2	1/1	1/1	1/1	1/1	1/1	2/2	2/2	1/1	2/2	1/1	1/1	1/1	1/1
wPt.730769	1/1	1/1	1/1	1/1	1/1	1/1	1/1	1/1	2/2	1/1	2/2	2/2	2/2	1/1	1/1	2/2	2/2	1/1	2/2	2/2	2/2	2/2	1/1	2/2	1/1	1/1	1/1	2/2	2/2	2/2	1/1	2/2	2/2	1/1	2/2	2/2	1/1	2/2	2/2	1/1	1/1	2/2	2/2	1/1	2/2	2/2	2/2	2/2	2/2
wPt.5310	1/1	1/1	1/1	1/1	1/1	1/1	1/1	2/2	2/2	1/1	2/2	2/2	1/1	1/1	1/1	2/2	2/2	1/1	2/2	2/2	2/2	2/2	1/1	2/2	1/1	1/1	2/2	2/2	2/2	2/2	1/1	1/1	1/1	1/1	2/2	2/2	1/1	2/2	2/2	1/1	1/1	2/2	2/2	1/1	2/2	2/2	2/2	2/2	2/2
wPt.0832	1/1	2/2	2/2	2/2	2/2	2/2	2/2	1/1	2/2	2/2	2/2	2/2	2/2	2/2	2/2	2/2	1/1	2/2	1/1	1/1	1/1	1/1	1/1	2/2	1/1	1/1	1/1	2/2	2/2	2/2	1/1	2/2	2/2	1/1	1/1	1/1	1/1	1/1	1/1	2/2	2/2	1/1	1/1	1/1	2/2	2/2	2/2	2/2	2/2
wPt.732183	1/1	1/1	1/1	1/1	1/1	1/1	1/1	2/2	2/2	1/1	2/2	2/2	2/2	1/1	1/1	2/2	2/2	1/1	2/2	2/2	2/2	2/2	1/1	2/2	1/1	1/1	2/2	2/2	2/2	2/2	1/1	1/1	1/1	1/1	2/2	2/2	1/1	2/2	2/2	1/1	1/1	2/2	2/2	1/1	2/2	2/2	2/2	2/2	2/2
wPt.729839	1/1	1/1	1/1	1/1	1/1	1/1	1/1	1/1	1/1	1/1	1/1	1/1	1/1	1/1	1/1	2/2	1/1	1/1	2/2	1/1	1/1	2/2	2/2	2/2	1/1	1/1	1/1	2/2	2/2	2/2	1/1	1/1	1/1	1/1	1/1	1/1	2/2	2/2	1/1	2/2	1/1	2/2	2/2	1/1	1/1	1/1	1/1	1/1	1/1
wPt.6696	1/1	2/2	2/2	2/2	2/2	2/2	2/2	1/1	1/1	1/1	2/2	2/2	1/1	1/1	1/1	2/2	1/1	1/1	1/1	1/1	1/1	1/1	1/1	2/2	2/2	2/2	2/2	2/2	2/2	2/2	2/2	1/1	1/1	2/2	1/1	1/1	1/1	2/2	1/1	2/2	2/2	2/2	2/2	2/2	2/2	2/2	2/2	2/2	2/2
wPt.732951	1/1	2/2	2/2	2/2	2/2	2/2	2/2	1/1	1/1	1/1	2/2	2/2	1/1	1/1	1/1	2/2	1/1	1/1	1/1	1/1	1/1	1/1	1/1	2/2	2/2	2/2	2/2	2/2	2/2	2/2	2/2	1/1	1/1	2/2	1/1	1/1	1/1	2/2	1/1	2/2	2/2	2/2	2/2	2/2	2/2	2/2	2/2	2/2	2/2
wPt.741630	1/1	1/1	1/1	1/1	1/1	1/1	1/1	2/2	1/1	1/1	1/1	1/1	1/1	1/1	1/1	1/1	2/2	1/1	2/2	1/1	1/1	2/2	1/1	2/2	2/2	2/2	2/2	1/1	1/1	1/1	2/2	1/1	1/1	2/2	2/2	2/2	2/2	1/1	1/1	1/1	1/1	2/2	2/2	2/2	2/2	1/1	2/2	2/2	1/1
wPt.4229	2/2	1/1	2/2	2/2	1/1	2/2	1/1	1/1	2/2	2/2	1/1	1/1	2/2	2/2	2/2	1/1	2/2	2/2	1/1	2/2	2/2	2/2	2/2	1/1	1/1	1/1	1/1	1/1	1/1	1/1	1/1	2/2	2/2	1/1	2/2	2/2	2/2	1/1	2/2	1/1	1/1	1/1	1/1	1/1	1/1	1/1	1/1	1/1	1/1
wPt.5652	2/2	2/2	2/2	2/2	2/2	2/2	2/2	2/2	2/2	2/2	2/2	2/2	2/2	2/2	2/2	1/1	2/2	1/1	1/1	2/2	2/2	1/1	2/2	1/1	1/1	1/1	1/1	2/2	2/2	2/2	1/1	2/2	2/2	1/1	1/1	1/1	1/1	2/2	2/2	2/2	2/2	1/1	1/1	1/1	2/2	2/2	1/1	1/1	2/2
wPt.7063	2/2	2/2	2/2	2/2	2/2	2/2	2/2	2/2	2/2	1/1	2/2	2/2	2/2	2/2	2/2	1/1	2/2	2/2	1/1	2/2	2/2	1/1	1/1	1/1	2/2	2/2	2/2	1/1	1/1	1/1	2/2	2/2	2/2	2/2	2/2	2/2	1/1	2/2	2/2	1/1	2/2	1/1	1/1	2/2	2/2	2/2	2/2	1/1	2/2
wPt.667618	2/2	2/2	2/2	2/2	2/2	2/2	2/2	2/2	2/2	1/1	2/2	2/2	2/2	2/2	2/2	1/1	2/2	2/2	1/1	2/2	2/2	1/1	1/1	1/1	2/2	2/2	2/2	1/1	1/1	1/1	2/2	2/2	2/2	2/2	2/2	2/2	1/1	2/2	2/2	1/1	2/2	1/1	1/1	2/2	2/2	2/2	2/2	2/2	2/2
wPt.666773	2/2	2/2	2/2	2/2	2/2	2/2	2/2	2/2	2/2	1/1	2/2	2/2	2/2	1/1	1/1	2/2	1/1	2/2	2/2	2/2	2/2	2/2	1/1	2/2	2/2	2/2	2/2	2/2	2/2	2/2	2/2	2/2	2/2	2/2	1/1	1/1	1/1	2/2	2/2	2/2	2/2	2/2	2/2	2/2	2/2	2/2	2/2	2/2	2/2
wPt.2636	1/1	2/2	2/2	2/2	2/2	2/2	2/2	2/2	2/2	2/2	2/2	2/2	2/2	2/2	2/2	2/2	2/2	2/2	2/2	1/1	1/1	2/2	1/1	2/2	2/2	2/2	2/2	2/2	2/2	2/2	2/2	2/2	2/2	2/2	1/1	1/1	1/1	1/1	1/1	2/2	2/2	2/2	2/2	2/2	2/2	2/2	2/2	1/1	2/2
wPt.730591	1/1	2/2	2/2	2/2	2/2	2/2	2/2	2/2	2/2	2/2	2/2	2/2	2/2	2/2	2/2	2/2	2/2	2/2	2/2	1/1	1/1	2/2	1/1	2/2	2/2	2/2	2/2	2/2	2/2	2/2	2/2	2/2	2/2	2/2	1/1	1/1	1/1	1/1	1/1	2/2	2/2	2/2	2/2	2/2	2/2	2/2	2/2	2/2	2/2
wPt.8006	1/1	2/2	2/2	2/2	2/2	2/2	2/2	2/2	2/2	2/2	2/2	2/2	2/2	2/2	2/2	2/2	2/2	2/2	2/2	1/1	1/1	2/2	1/1	2/2	2/2	2/2	2/2	2/2	2/2	2/2	2/2	2/2	2/2	2/2	1/1	1/1	1/1	1/1	1/1	2/2	2/2	2/2	2/2	2/2	2/2	2/2	2/2	2/2	2/2
wPt.9474	2/2	2/2	2/2	2/2	2/2	2/2	1/1	2/2	2/2	2/2	2/2	2/2	2/2	2/2	2/2	1/1	2/2	2/2	1/1	2/2	2/2	2/2	2/2	1/1	1/1	1/1	1/1	1/1	1/1	1/1	1/1	2/2	2/2	1/1	2/2	2/2	2/2	2/2	2/2	1/1	1/1	1/1	1/1	1/1	2/2	2/2	2/2	2/2	1/1
wPt.7599	1/1	2/2	2/2	2/2	1/1	1/1	2/2	2/2	2/2	2/2	2/2	2/2	1/1	1/1	1/1	2/2	1/1	1/1	1/1	2/2	2/2	2/2	2/2	2/2	1/1	1/1	1/1	2/2	2/2	2/2	1/1	1/1	1/1	2/2	1/1	2/2	2/2	2/2	2/2	2/2	2/2	2/2	2/2	1/1	1/1	1/1	1/1	1/1	1/1
wPt.731854	2/2	2/2	2/2	2/2	2/2	2/2	1/1	2/2	2/2	2/2	2/2	2/2	2/2	2/2	2/2	1/1	2/2	2/2	1/1	2/2	2/2	2/2	2/2	1/1	1/1	1/1	1/1	1/1	1/1	1/1	1/1	2/2	2/2	1/1	2/2	2/2	2/2	2/2	2/2	1/1	1/1	1/1	1/1	1/1	2/2	2/2	2/2	2/2	1/1
wPt.732328	2/2	2/2	2/2	2/2	2/2	2/2	1/1	2/2	2/2	2/2	2/2	2/2	2/2	2/2	2/2	1/1	2/2	2/2	1/1	2/2	2/2	2/2	2/2	1/1	1/1	1/1	1/1	1/1	1/1	1/1	1/1	2/2	2/2	1/1	2/2	2/2	2/2	2/2	2/2	1/1	1/1	1/1	1/1	1/1	2/2	2/2	2/2	2/2	1/1
wPt.731842	2/2	2/2	2/2	2/2	2/2	2/2	2/2	2/2	2/2	2/2	2/2	2/2	2/2	2/2	2/2	1/1	2/2	2/2	2/2	2/2	2/2	1/1	2/2	2/2	2/2	2/2	2/2	2/2	2/2	2/2	1/1	2/2	2/2	2/2	1/1	1/1	2/2	2/2	2/2	2/2	2/2	1/1	1/1	2/2	2/2	2/2	2/2	2/2	2/2
tPt.2833	2/2	2/2	2/2	2/2	2/2	2/2	2/2	2/2	2/2	2/2	2/2	2/2	2/2	2/2	2/2	1/1	2/2	2/2	2/2	2/2	2/2	1/1	2/2	1/1	2/2	2/2	2/2	2/2	2/2	2/2	1/1	2/2	2/2	2/2	1/1	1/1	2/2	2/2	2/2	2/2	2/2	1/1	1/1	2/2	2/2	2/2	2/2	2/2	2/2
wPt.731934	2/2	2/2	2/2	2/2	2/2	2/2	2/2	2/2	2/2	2/2	2/2	2/2	2/2	2/2	2/2	1/1	2/2	2/2	2/2	2/2	2/2	1/1	2/2	1/1	2/2	2/2	2/2	2/2	2/2	2/2	1/1	2/2	2/2	2/2	1/1	1/1	2/2	2/2	2/2	2/2	2/2	1/1	1/1	2/2	2/2	2/2	2/2	2/2	2/2
wPt.9679	2/2	2/2	2/2	2/2	2/2	2/2	2/2	2/2	2/2	2/2	2/2	2/2	2/2	2/2	2/2	1/1	2/2	2/2	2/2	2/2	2/2	1/1	2/2	1/1	2/2	2/2	2/2	2/2	2/2	2/2	1/1	2/2	2/2	2/2	1/1	1/1	2/2	2/2	2/2	2/2	2/2	1/1	1/1	2/2	2/2	2/2	2/2	2/2	2/2
wPt.7027	2/2	2/2	2/2	2/2	2/2	2/2	2/2	2/2	2/2	2/2	2/2	2/2	2/2	2/2	2/2	1/1	2/2	2/2	2/2	2/2	2/2	2/2	2/2	1/1	2/2	2/2	2/2	2/2	2/2	2/2	1/1	2/2	2/2	2/2	1/1	1/1	2/2	2/2	2/2	2/2	2/2	1/1	1/1	2/2	2/2	2/2	2/2	2/2	2/2
wPt.9089	2/2	2/2	1/1	1/1	2/2	2/2	2/2	1/1	1/1	2/2	2/2	2/2	2/2	2/2	2/2	2/2	1/1	2/2	2/2	2/2	2/2	1/1	1/1	2/2	2/2	2/2	2/2	2/2	2/2	2/2	2/2	1/1	1/1	2/2	1/1	1/1	2/2	2/2	2/2	2/2	2/2	2/2	2/2	2/2	2/2	2/2	2/2	2/2	1/1
tPt.6716	2/2	1/1	2/2	2/2	2/2	2/2	1/1	2/2	2/2	2/2	1/1	1/1	2/2	2/2	2/2	2/2	2/2	2/2	1/1	2/2	2/2	2/2	2/2	2/2	1/1	1/1	1/1	2/2	2/2	2/2	2/2	2/2	2/2	2/2	2/2	2/2	2/2	2/2	2/2	1/1	2/2	2/2	2/2	1/1	1/1	1/1	1/1	1/1	1/1
wPt.3524	2/2	2/2	2/2	2/2	2/2	2/2	2/2	2/2	2/2	2/2	2/2	2/2	2/2	2/2	2/2	1/1	2/2	2/2	2/2	2/2	2/2	2/2	2/2	2/2	2/2	2/2	2/2	2/2	2/2	2/2	1/1	2/2	2/2	2/2	1/1	1/1	2/2	2/2	2/2	2/2	2/2	1/1	1/1	2/2	2/2	2/2	2/2	2/2	2/2
wPt.664792	2/2	2/2	2/2	2/2	2/2	2/2	2/2	2/2	2/2	2/2	2/2	2/2	2/2	2/2	2/2	1/1	2/2	1/1	1/1	2/2	2/2	1/1	1/1	1/1	2/2	2/2	2/2	1/1	1/1	1/1	2/2	2/2	2/2	2/2	2/2	1/1	2/2	2/2	2/2	1/1	2/2	1/1	1/1	2/2	2/2	2/2	2/2	2/2	2/2
wPt.732355	2/2	2/2	2/2	2/2	2/2	2/2	2/2	2/2	2/2	2/2	2/2	2/2	2/2	2/2	2/2	1/1	2/2	1/1	1/1	2/2	2/2	1/1	1/1	1/1	2/2	2/2	2/2	1/1	1/1	1/1	2/2	2/2	2/2	2/2	2/2	1/1	2/2	2/2	2/2	1/1	2/2	1/1	1/1	2/2	2/2	2/2	2/2	2/2	1/1
wPt.6995	2/2	2/2	2/2	2/2	2/2	2/2	1/1	2/2	2/2	2/2	1/1	1/1	2/2	2/2	2/2	2/2	2/2	2/2	1/1	2/2	2/2	2/2	2/2	2/2	1/1	1/1	1/1	2/2	2/2	2/2	2/2	2/2	2/2	2/2	2/2	2/2	2/2	2/2	2/2	1/1	2/2	2/2	2/2	1/1	2/2	1/1	1/1	1/1	1/1
wPt.730772	2/2	2/2	2/2	2/2	2/2	2/2	2/2	2/2	2/2	2/2	2/2	2/2	2/2	2/2	2/2	1/1	2/2	1/1	1/1	2/2	2/2	1/1	1/1	1/1	2/2	2/2	2/2	1/1	1/1	1/1	2/2	2/2	2/2	2/2	2/2	1/1	2/2	2/2	2/2	1/1	2/2	1/1	1/1	2/2	2/2	2/2	2/2	2/2	2/2
wPt.7857	2/2	2/2	2/2	2/2	2/2	2/2	2/2	2/2	2/2	2/2	2/2	2/2	2/2	2/2	2/2	1/1	2/2	1/1	1/1	2/2	2/2	1/1	1/1	1/1	2/2	2/2	2/2	1/1	1/1	1/1	2/2	2/2	2/2	2/2	2/2	1/1	2/2	2/2	2/2	1/1	2/2	1/1	1/1	2/2	2/2	2/2	2/2	2/2	2/2
wPt.6468	2/2	1/1	2/2	2/2	2/2	2/2	1/1	2/2	2/2	2/2	1/1	1/1	2/2	2/2	2/2	2/2	2/2	2/2	1/1	2/2	2/2	2/2	2/2	2/2	1/1	1/1	1/1	2/2	2/2	2/2	2/2	2/2	2/2	2/2	2/2	2/2	2/2	1/1	2/2	1/1	2/2	2/2	2/2	1/1	1/1	2/2	1/1	1/1	1/1
wPt.731120	2/2	1/1	2/2	2/2	2/2	2/2	1/1	2/2	2/2	2/2	1/1	1/1	2/2	2/2	2/2	2/2	2/2	2/2	1/1	2/2	2/2	2/2	2/2	2/2	1/1	1/1	1/1	2/2	2/2	2/2	2/2	2/2	2/2	2/2	2/2	2/2	2/2	2/2	2/2	1/1	2/2	2/2	2/2	1/1	1/1	1/1	1/1	1/1	1/1
wPt.0902	2/2	2/2	2/2	2/2	2/2	2/2	2/2	2/2	2/2	2/2	2/2	2/2	2/2	2/2	2/2	1/1	2/2	1/1	1/1	2/2	2/2	1/1	1/1	1/1	2/2	2/2	2/2	1/1	1/1	1/1	2/2	2/2	2/2	2/2	2/2	1/1	2/2	2/2	2/2	1/1	2/2	1/1	1/1	2/2	2/2	2/2	2/2	2/2	2/2
wPt.1375	2/2	1/1	2/2	2/2	2/2	2/2	1/1	2/2	2/2	2/2	1/1	1/1	2/2	2/2	2/2	2/2	2/2	2/2	1/1	2/2	2/2	2/2	2/2	2/2	1/1	1/1	1/1	2/2	2/2	2/2	2/2	2/2	2/2	2/2	2/2	2/2	2/2	2/2	2/2	1/1	2/2	2/2	2/2	1/1	1/1	1/1	1/1	1/1	1/1
wPt.5572	2/2	1/1	2/2	2/2	2/2	2/2	1/1	2/2	2/2	2/2	1/1	1/1	2/2	2/2	2/2	2/2	2/2	2/2	1/1	2/2	2/2	2/2	2/2	2/2	1/1	2/2	1/1	2/2	2/2	2/2	2/2	2/2	2/2	2/2	2/2	2/2	2/2	2/2	2/2	1/1	2/2	2/2	2/2	1/1	2/2	2/2	1/1	1/1	1/1
wPt.8124	2/2	1/1	2/2	2/2	1/1	2/2	2/2	2/2	2/2	2/2	1/1	1/1	2/2	2/2	2/2	1/1	2/2	2/2	1/1	2/2	2/2	2/2	2/2	1/1	2/2	2/2	2/2	1/1	1/1	1/1	1/1	2/2	2/2	2/2	2/2	2/2	2/2	2/2	2/2	2/2	1/1	1/1	1/1	2/2	2/2	1/1	1/1	1/1	2/2
wPt.665805	2/2	1/1	1/1	1/1	1/1	1/1	2/2	2/2	2/2	2/2	1/1	1/1	2/2	2/2	2/2	1/1	2/2	2/2	2/2	2/2	2/2	2/2	2/2	1/1	2/2	2/2	2/2	1/1	1/1	1/1	1/1	2/2	2/2	2/2	2/2	2/2	2/2	2/2	2/2	2/2	1/1	1/1	1/1	2/2	2/2	2/2	1/1	1/1	2/2
wPt.3247	2/2	1/1	2/2	2/2	1/1	1/1	2/2	2/2	2/2	2/2	1/1	1/1	2/2	2/2	2/2	1/1	2/2	2/2	2/2	2/2	2/2	2/2	2/2	1/1	2/2	2/2	2/2	1/1	1/1	1/1	1/1	2/2	2/2	2/2	2/2	2/2	2/2	2/2	2/2	2/2	1/1	1/1	1/1	2/2	2/2	1/1	1/1	1/1	2/2
wPt.2582	2/2	1/1	1/1	1/1	1/1	1/1	2/2	2/2	2/2	2/2	1/1	1/1	2/2	2/2	2/2	1/1	2/2	2/2	2/2	2/2	2/2	2/2	2/2	1/1	2/2	2/2	2/2	1/1	1/1	1/1	1/1	2/2	2/2	2/2	2/2	2/2	2/2	2/2	2/2	2/2	1/1	1/1	1/1	2/2	2/2	2/2	2/2	1/1	2/2
wPt.666494	2/2	1/1	2/2	2/2	1/1	1/1	2/2	2/2	2/2	2/2	1/1	1/1	2/2	2/2	2/2	1/1	2/2	2/2	2/2	2/2	2/2	2/2	2/2	1/1	2/2	1/1	2/2	1/1	1/1	1/1	1/1	2/2	2/2	2/2	2/2	2/2	2/2	2/2	2/2	2/2	1/1	1/1	1/1	2/2	2/2	2/2	2/2	2/2	2/2
wPt.669271	2/2	2/2	2/2	2/2	2/2	2/2	2/2	1/1	2/2	2/2	2/2	2/2	2/2	2/2	1/1	2/2	2/2	2/2	1/1	2/2	2/2	1/1	2/2	1/1	1/1	2/2	1/1	2/2	2/2	2/2	1/1	2/2	2/2	1/1	2/2	2/2	2/2	2/2	2/2	2/2	2/2	1/1	1/1	1/1	2/2	2/2	1/1	1/1	2/2
wPt.4145	2/2	1/1	2/2	2/2	1/1	2/2	2/2	2/2	2/2	2/2	1/1	1/1	2/2	2/2	2/2	1/1	2/2	2/2	2/2	2/2	2/2	2/2	2/2	1/1	2/2	2/2	2/2	1/1	1/1	1/1	1/1	2/2	2/2	2/2	2/2	2/2	2/2	2/2	2/2	2/2	1/1	1/1	1/1	2/2	2/2	2/2	2/2	2/2	2/2
wPt.734004	2/2	1/1	2/2	1/1	2/2	2/2	1/1	2/2	1/1	2/2	1/1	1/1	1/1	2/2	2/2	1/1	2/2	2/2	1/1	2/2	2/2	2/2	2/2	1/1	2/2	2/2	2/2	2/2	2/2	2/2	2/2	1/1	2/2	1/1	2/2	2/2	2/2	2/2	2/2	1/1	1/1	2/2	2/2	2/2	2/2	2/2	2/2	2/2	2/2
wPt.734346	2/2	2/2	2/2	2/2	2/2	2/2	1/1	2/2	2/2	2/2	2/2	2/2	2/2	2/2	2/2	2/2	2/2	2/2	2/2	2/2	2/2	2/2	2/2	2/2	1/1	1/1	1/1	2/2	2/2	2/2	2/2	2/2	2/2	2/2	2/2	2/2	2/2	2/2	2/2	1/1	2/2	2/2	2/2	1/1	1/1	1/1	1/1	1/1	1/1
wPt.7204	2/2	2/2	2/2	2/2	2/2	2/2	1/1	2/2	2/2	2/2	2/2	2/2	2/2	2/2	2/2	2/2	2/2	2/2	2/2	2/2	2/2	2/2	2/2	2/2	1/1	1/1	1/1	2/2	2/2	2/2	2/2	2/2	2/2	2/2	2/2	2/2	2/2	2/2	2/2	1/1	2/2	2/2	2/2	1/1	1/1	1/1	1/1	1/1	1/1
wPt.666574	1/1	2/2	2/2	2/2	2/2	2/2	2/2	1/1	2/2	2/2	2/2	2/2	2/2	2/2	2/2	2/2	2/2	1/1	1/1	1/1	1/1	2/2	1/1	2/2	1/1	1/1	1/1	2/2	2/2	2/2	2/2	2/2	2/2	1/1	2/2	2/2	1/1	1/1	1/1	2/2	2/2	2/2	2/2	1/1	2/2	2/2	1/1	2/2	2/2
wPt.671855	1/1	2/2	2/2	2/2	2/2	2/2	2/2	1/1	2/2	2/2	2/2	2/2	2/2	2/2	2/2	2/2	2/2	1/1	1/1	1/1	1/1	2/2	1/1	2/2	1/1	1/1	1/1	2/2	2/2	2/2	2/2	2/2	2/2	1/1	2/2	2/2	1/1	1/1	1/1	2/2	2/2	2/2	2/2	1/1	2/2	2/2	1/1	1/1	2/2
wPt.6904	1/1	2/2	2/2	2/2	2/2	2/2	2/2	1/1	2/2	2/2	2/2	2/2	2/2	2/2	2/2	2/2	2/2	1/1	1/1	1/1	1/1	2/2	1/1	2/2	1/1	1/1	1/1	2/2	2/2	2/2	2/2	2/2	2/2	1/1	2/2	2/2	1/1	1/1	1/1	2/2	2/2	2/2	2/2	1/1	2/2	2/2	1/1	1/1	2/2
tPt.0877	1/1	2/2	2/2	2/2	2/2	2/2	2/2	1/1	2/2	2/2	2/2	2/2	2/2	2/2	2/2	2/2	2/2	1/1	1/1	1/1	1/1	2/2	1/1	2/2	1/1	1/1	1/1	2/2	2/2	2/2	2/2	2/2	2/2	1/1	2/2	2/2	1/1	1/1	1/1	2/2	2/2	2/2	2/2	1/1	2/2	2/2	1/1	1/1	2/2
wPt.731524	2/2	2/2	2/2	2/2	2/2	2/2	1/1	2/2	2/2	2/2	2/2	2/2	2/2	2/2	2/2	2/2	2/2	2/2	2/2	2/2	2/2	2/2	2/2	2/2	1/1	1/1	1/1	2/2	2/2	2/2	2/2	2/2	2/2	2/2	2/2	2/2	2/2	2/2	2/2	1/1	2/2	2/2	2/2	1/1	1/1	1/1	1/1	1/1	1/1
wPt.4681	2/2	2/2	2/2	1/1	2/2	2/2	1/1	2/2	1/1	2/2	2/2	2/2	1/1	2/2	2/2	1/1	2/2	2/2	2/2	2/2	2/2	2/2	2/2	1/1	2/2	2/2	2/2	2/2	2/2	2/2	2/2	1/1	2/2	1/1	2/2	2/2	2/2	2/2	2/2	1/1	1/1	2/2	2/2	2/2	1/1	2/2	2/2	2/2	2/2
wPt.730631	2/2	1/1	2/2	1/1	2/2	2/2	1/1	2/2	1/1	2/2	1/1	1/1	1/1	2/2	2/2	1/1	2/2	2/2	1/1	2/2	2/2	2/2	2/2	1/1	2/2	2/2	2/2	2/2	2/2	2/2	2/2	1/1	2/2	1/1	2/2	2/2	2/2	2/2	2/2	1/1	2/2	2/2	2/2	2/2	2/2	2/2	2/2	2/2	2/2
wPt.0139	2/2	2/2	2/2	1/1	2/2	2/2	1/1	2/2	1/1	2/2	2/2	2/2	1/1	2/2	2/2	1/1	2/2	2/2	1/1	2/2	2/2	2/2	2/2	1/1	2/2	2/2	2/2	2/2	2/2	2/2	2/2	2/2	2/2	1/1	1/1	2/2	2/2	2/2	2/2	1/1	1/1	2/2	2/2	2/2	2/2	2/2	2/2	2/2	2/2
wPt.9113	2/2	2/2	2/2	1/1	2/2	2/2	1/1	2/2	1/1	2/2	2/2	2/2	1/1	2/2	2/2	1/1	2/2	2/2	2/2	2/2	2/2	2/2	2/2	1/1	2/2	2/2	2/2	2/2	2/2	2/2	2/2	1/1	2/2	1/1	2/2	2/2	2/2	2/2	2/2	1/1	1/1	2/2	2/2	2/2	2/2	2/2	2/2	2/2	2/2
wPt.1664	1/1	2/2	1/1	1/1	2/2	2/2	2/2	2/2	2/2	2/2	2/2	2/2	1/1	2/2	2/2	2/2	1/1	2/2	2/2	1/1	1/1	2/2	1/1	2/2	2/2	2/2	2/2	2/2	2/2	2/2	2/2	1/1	1/1	2/2	2/2	2/2	2/2	1/1	1/1	2/2	2/2	2/2	2/2	2/2	2/2	2/2	2/2	2/2	2/2
wPt.9382	1/1	2/2	1/1	1/1	2/2	2/2	2/2	2/2	2/2	2/2	2/2	2/2	2/2	2/2	2/2	2/2	1/1	2/2	2/2	1/1	1/1	2/2	1/1	2/2	2/2	2/2	2/2	2/2	2/2	2/2	2/2	1/1	1/1	2/2	2/2	2/2	2/2	1/1	1/1	2/2	2/2	2/2	2/2	2/2	2/2	2/2	2/2	2/2	2/2
wPt.4907	1/1	2/2	1/1	1/1	2/2	2/2	2/2	2/2	2/2	2/2	2/2	2/2	2/2	2/2	2/2	2/2	1/1	2/2	2/2	1/1	1/1	2/2	1/1	2/2	2/2	2/2	2/2	2/2	2/2	2/2	2/2	1/1	1/1	2/2	2/2	2/2	2/2	1/1	1/1	2/2	2/2	2/2	2/2	2/2	2/2	2/2	2/2	2/2	2/2
wPt.6520	1/1	2/2	2/2	2/2	2/2	2/2	2/2	2/2	2/2	2/2	2/2	2/2	2/2	2/2	2/2	2/2	2/2	2/2	2/2	1/1	1/1	2/2	1/1	2/2	2/2	2/2	2/2	2/2	2/2	2/2	2/2	2/2	2/2	2/2	2/2	2/2	2/2	1/1	1/1	2/2	2/2	2/2	2/2	2/2	2/2	2/2	2/2	2/2	2/2
wPt.665398	2/2	2/2	2/2	2/2	2/2	2/2	2/2	2/2	1/1	2/2	2/2	2/2	2/2	2/2	2/2	2/2	2/2	1/1	1/1	2/2	2/2	2/2	2/2	2/2	2/2	2/2	1/1	2/2	2/2	2/2	2/2	2/2	2/2	2/2	2/2	2/2	1/1	2/2	2/2	2/2	2/2	2/2	2/2	1/1	2/2	2/2	2/2	2/2	2/2
wPt.744786	2/2	2/2	1/1	1/1	1/1	1/1	2/2	2/2	2/2	2/2	1/1	1/1	2/2	2/2	2/2	2/2	2/2	2/2	2/2	2/2	2/2	2/2	2/2	2/2	2/2	2/2	2/2	1/1	1/1	2/2	1/1	2/2	2/2	2/2	2/2	2/2	2/2	2/2	2/2	2/2	2/2	2/2	2/2	2/2	2/2	2/2	2/2	2/2	2/2
wPt.4016	1/1	2/2	2/2	2/2	2/2	2/2	2/2	2/2	2/2	2/2	2/2	2/2	2/2	2/2	2/2	2/2	2/2	2/2	2/2	1/1	1/1	2/2	1/1	2/2	2/2	2/2	2/2	2/2	2/2	2/2	2/2	2/2	2/2	2/2	2/2	2/2	2/2	1/1	1/1	2/2	2/2	2/2	2/2	2/2	2/2	2/2	2/2	2/2	2/2
wPt.3468	1/1	2/2	2/2	2/2	2/2	2/2	2/2	2/2	2/2	2/2	2/2	2/2	2/2	2/2	2/2	2/2	2/2	2/2	2/2	1/1	1/1	2/2	1/1	2/2	2/2	2/2	2/2	2/2	2/2	2/2	2/2	2/2	2/2	2/2	2/2	2/2	2/2	1/1	1/1	2/2	2/2	2/2	2/2	2/2	2/2	2/2	2/2	2/2	2/2
wPt.672029	2/2	2/2	2/2	2/2	2/2	2/2	2/2	2/2	2/2	2/2	2/2	2/2	2/2	2/2	2/2	2/2	2/2	2/2	2/2	2/2	2/2	2/2	2/2	2/2	2/2	2/2	2/2	2/2	2/2	2/2	2/2	2/2	2/2	2/2	1/1	1/1	2/2	2/2	2/2	2/2	2/2	2/2	1/1	2/2	2/2	2/2	2/2	2/2	2/2
wPt.7373	2/2	2/2	2/2	2/2	2/2	2/2	2/2	2/2	2/2	1/1	2/2	2/2	2/2	2/2	2/2	2/2	2/2	2/2	2/2	2/2	2/2	2/2	1/1	2/2	2/2	2/2	2/2	2/2	2/2	2/2	2/2	2/2	2/2	2/2	2/2	2/2	2/2	2/2	2/2	2/2	2/2	2/2	2/2	2/2	2/2	2/2	2/2	2/2	2/2
wPt.0562	2/2	2/2	2/2	2/2	2/2	2/2	2/2	2/2	2/2	1/1	2/2	2/2	2/2	2/2	2/2	2/2	2/2	2/2	2/2	2/2	2/2	2/2	2/2	2/2	2/2	2/2	2/2	2/2	2/2	2/2	2/2	2/2	2/2	2/2	2/2	2/2	2/2	2/2	2/2	2/2	2/2	2/2	2/2	2/2	2/2	2/2	2/2	2/2	2/2
rPt.6189	1/1	1/1	1/1	1/1	1/1	1/1	2/2	1/1	1/1	1/1	1/1	1/1	1/1	1/1	1/1	1/1	1/1	1/1	2/2	1/1	1/1	1/1	1/1	1/1	2/2	2/2	2/2	1/1	1/1	1/1	1/1	1/1	1/1	1/1	1/1	1/1	1/1	2/2	1/1	2/2	1/1	1/1	1/1	2/2	2/2	2/2	1/1	1/1	2/2
wPt.3308	2/2	1/1	1/1	1/1	1/1	1/1	1/1	1/1	1/1	1/1	1/1	1/1	1/1	1/1	1/1	1/1	2/2	1/1	2/2	1/1	1/1	1/1	1/1	1/1	1/1	1/1	1/1	2/2	2/2	2/2	1/1	1/1	1/1	1/1	2/2	1/1	1/1	2/2	2/2	1/1	1/1	1/1	1/1	1/1	1/1	1/1	1/1	1/1	1/1
rPt.9065	2/2	2/2	2/2	2/2	2/2	2/2	2/2	2/2	2/2	2/2	2/2	2/2	2/2	2/2	2/2	1/1	2/2	2/2	2/2	2/2	2/2	1/1	2/2	1/1	2/2	2/2	2/2	2/2	2/2	2/2	1/1	2/2	2/2	2/2	1/1	1/1	2/2	2/2	2/2	2/2	2/2	1/1	1/1	2/2	2/2	2/2	2/2	2/2	2/2
wPt.665036	1/1	1/1	1/1	2/2	1/1	1/1	2/2	1/1	2/2	1/1	1/1	1/1	2/2	1/1	1/1	2/2	1/1	1/1	1/1	1/1	1/1	1/1	1/1	2/2	1/1	1/1	1/1	1/1	1/1	1/1	1/1	2/2	1/1	2/2	1/1	1/1	1/1	1/1	1/1	2/2	2/2	1/1	1/1	1/1	1/1	1/1	1/1	1/1	1/1
wPt.734331	1/1	1/1	1/1	1/1	1/1	1/1	1/1	2/2	1/1	1/1	1/1	1/1	1/1	1/1	1/1	1/1	2/2	1/1	2/2	1/1	1/1	2/2	1/1	2/2	2/2	2/2	2/2	1/1	1/1	1/1	2/2	2/2	2/2	2/2	1/1	1/1	1/1	1/1	1/1	1/1	1/1	2/2	2/2	2/2	1/1	1/1	1/1	2/2	1/1
tPt.9048	1/1	1/1	1/1	1/1	1/1	1/1	2/2	1/1	1/1	2/2	1/1	1/1	1/1	1/1	1/1	1/1	1/1	2/2	2/2	1/1	1/1	2/2	1/1	1/1	2/2	2/2	2/2	1/1	1/1	1/1	1/1	1/1	1/1	2/2	2/2	2/2	2/2	2/2	1/1	2/2	1/1	1/1	1/1	2/2	2/2	1/1	1/1	1/1	2/2
wPt.0696	1/1	1/1	1/1	1/1	1/1	1/1	2/2	1/1	1/1	2/2	1/1	1/1	1/1	1/1	1/1	1/1	1/1	2/2	2/2	1/1	1/1	2/2	1/1	1/1	2/2	2/2	2/2	1/1	1/1	1/1	1/1	1/1	1/1	2/2	2/2	2/2	2/2	2/2	1/1	2/2	1/1	1/1	1/1	2/2	2/2	1/1	1/1	1/1	2/2
wPt.3127	2/2	1/1	1/1	1/1	2/2	2/2	1/1	2/2	1/1	2/2	1/1	1/1	2/2	2/2	2/2	1/1	2/2	1/1	2/2	2/2	2/2	1/1	2/2	1/1	2/2	2/2	2/2	1/1	2/2	1/1	2/2	2/2	2/2	1/1	2/2	2/2	2/2	2/2	2/2	1/1	1/1	1/1	1/1	1/1	1/1	1/1	2/2	2/2	1/1
wPt.1830	1/1	1/1	1/1	1/1	1/1	1/1	1/1	1/1	1/1	1/1	1/1	1/1	1/1	1/1	1/1	1/1	1/1	2/2	1/1	1/1	1/1	1/1	1/1	1/1	1/1	1/1	1/1	1/1	1/1	1/1	1/1	1/1	1/1	1/1	1/1	1/1	1/1	1/1	1/1	1/1	1/1	1/1	1/1	1/1	2/2	2/2	2/2	2/2	2/2
wPt.4283	1/1	1/1	1/1	1/1	1/1	1/1	1/1	2/2	1/1	1/1	1/1	1/1	1/1	1/1	1/1	1/1	1/1	1/1	1/1	1/1	1/1	1/1	1/1	1/1	1/1	1/1	1/1	1/1	1/1	1/1	1/1	1/1	1/1	2/2	1/1	2/2	2/2	1/1	1/1	1/1	1/1	1/1	1/1	1/1	2/2	2/2	2/2	2/2	2/2
wPt.669607	1/1	1/1	1/1	1/1	1/1	1/1	1/1	1/1	1/1	1/1	1/1	1/1	1/1	2/2	1/1	1/1	1/1	2/2	1/1	1/1	1/1	2/2	1/1	1/1	1/1	1/1	1/1	1/1	1/1	1/1	1/1	1/1	1/1	1/1	1/1	1/1	1/1	1/1	1/1	1/1	1/1	1/1	1/1	1/1	1/1	1/1	1/1	1/1	1/1
wPt.6674	1/1	1/1	1/1	1/1	1/1	1/1	1/1	2/2	2/2	1/1	1/1	1/1	1/1	1/1	1/1	1/1	1/1	1/1	1/1	1/1	1/1	1/1	1/1	1/1	1/1	1/1	1/1	1/1	1/1	1/1	1/1	1/1	1/1	1/1	1/1	2/2	2/2	1/1	1/1	1/1	1/1	1/1	1/1	1/1	1/1	2/2	2/2	2/2	2/2
wPt.743099	1/1	1/1	2/2	2/2	1/1	1/1	1/1	1/1	1/1	1/1	2/2	2/2	1/1	1/1	1/1	1/1	1/1	1/1	1/1	1/1	1/1	1/1	1/1	1/1	1/1	1/1	1/1	1/1	1/1	1/1	1/1	1/1	1/1	1/1	2/2	1/1	1/1	2/2	1/1	1/1	1/1	1/1	1/1	1/1	1/1	1/1	1/1	1/1	1/1
wPt.9990	1/1	1/1	1/1	1/1	1/1	2/2	1/1	2/2	1/1	1/1	1/1	1/1	1/1	1/1	1/1	1/1	1/1	1/1	1/1	1/1	1/1	1/1	1/1	1/1	1/1	1/1	1/1	1/1	1/1	1/1	1/1	1/1	1/1	1/1	1/1	2/2	1/1	1/1	1/1	1/1	1/1	1/1	1/1	1/1	2/2	2/2	2/2	2/2	2/2
wPt.7207	1/1	1/1	1/1	1/1	1/1	1/1	1/1	2/2	2/2	1/1	1/1	1/1	1/1	1/1	1/1	1/1	1/1	1/1	1/1	1/1	1/1	1/1	1/1	1/1	1/1	1/1	1/1	1/1	1/1	1/1	1/1	1/1	1/1	2/2	1/1	2/2	2/2	1/1	1/1	1/1	1/1	1/1	1/1	1/1	2/2	2/2	2/2	2/2	2/2
wPt.8563	1/1	1/1	1/1	1/1	1/1	2/2	1/1	2/2	1/1	1/1	1/1	1/1	1/1	1/1	1/1	1/1	1/1	1/1	1/1	1/1	1/1	1/1	1/1	1/1	1/1	1/1	1/1	1/1	1/1	1/1	1/1	1/1	1/1	2/2	1/1	2/2	1/1	1/1	1/1	1/1	1/1	1/1	1/1	1/1	2/2	2/2	2/2	2/2	2/2
wPt.3130	1/1	1/1	1/1	1/1	1/1	2/2	1/1	2/2	2/2	1/1	1/1	1/1	1/1	1/1	1/1	1/1	1/1	1/1	1/1	1/1	1/1	1/1	1/1	1/1	1/1	1/1	1/1	1/1	1/1	1/1	1/1	1/1	1/1	2/2	1/1	2/2	2/2	1/1	1/1	1/1	1/1	1/1	1/1	1/1	2/2	2/2	2/2	2/2	2/2
wPt.9971	1/1	1/1	1/1	1/1	1/1	1/1	1/1	1/1	2/2	1/1	2/2	2/2	1/1	2/2	1/1	1/1	1/1	2/2	2/2	2/2	2/2	1/1	1/1	1/1	1/1	1/1	1/1	1/1	1/1	1/1	1/1	1/1	1/1	1/1	2/2	1/1	2/2	1/1	1/1	1/1	1/1	1/1	1/1	1/1	1/1	1/1	1/1	1/1	1/1
wPt.8721	1/1	1/1	2/2	2/2	1/1	1/1	1/1	2/2	1/1	1/1	2/2	2/2	1/1	2/2	1/1	1/1	1/1	2/2	1/1	1/1	1/1	1/1	1/1	1/1	1/1	1/1	1/1	1/1	1/1	1/1	1/1	2/2	2/2	1/1	2/2	1/1	1/1	1/1	1/1	1/1	1/1	1/1	1/1	1/1	1/1	1/1	1/1	1/1	2/2
wPt.9930	1/1	2/2	1/1	1/1	2/2	2/2	1/1	1/1	1/1	1/1	1/1	1/1	2/2	1/1	1/1	1/1	1/1	1/1	1/1	1/1	1/1	1/1	1/1	1/1	2/2	2/2	1/1	1/1	1/1	1/1	2/2	2/2	2/2	2/2	1/1	1/1	1/1	2/2	2/2	1/1	1/1	1/1	1/1	1/1	1/1	1/1	1/1	1/1	1/1
wPt.0357	1/1	1/1	1/1	1/1	1/1	1/1	1/1	2/2	1/1	1/1	1/1	1/1	1/1	1/1	1/1	2/2	1/1	2/2	2/2	1/1	1/1	2/2	1/1	2/2	1/1	1/1	1/1	2/2	2/2	2/2	2/2	1/1	1/1	1/1	2/2	1/1	2/2	2/2	2/2	1/1	2/2	2/2	2/2	1/1	1/1	1/1	1/1	1/1	2/2
wPt.1048	1/1	1/1	1/1	1/1	1/1	1/1	2/2	2/2	1/1	1/1	1/1	1/1	1/1	2/2	1/1	1/1	1/1	2/2	1/1	1/1	1/1	1/1	1/1	1/1	1/1	1/1	1/1	1/1	1/1	1/1	1/1	1/1	1/1	1/1	1/1	1/1	2/2	1/1	1/1	2/2	2/2	1/1	1/1	1/1	1/1	1/1	1/1	1/1	1/1
wPt.6293	1/1	2/2	1/1	1/1	1/1	1/1	2/2	1/1	1/1	1/1	2/2	2/2	2/2	1/1	1/1	1/1	1/1	2/2	1/1	1/1	1/1	1/1	2/2	1/1	1/1	1/1	1/1	1/1	1/1	1/1	1/1	2/2	2/2	1/1	1/1	1/1	1/1	1/1	1/1	1/1	2/2	1/1	1/1	1/1	2/2	2/2	2/2	2/2	2/2
wPt.3733	1/1	2/2	1/1	1/1	1/1	1/1	1/1	2/2	2/2	1/1	1/1	1/1	1/1	1/1	1/1	1/1	1/1	2/2	2/2	2/2	2/2	1/1	2/2	1/1	1/1	1/1	2/2	1/1	1/1	1/1	1/1	2/2	2/2	2/2	1/1	1/1	1/1	2/2	1/1	1/1	1/1	1/1	1/1	2/2	2/2	2/2	2/2	2/2	2/2
wPt.4164	1/1	2/2	1/1	1/1	1/1	1/1	2/2	1/1	2/2	1/1	1/1	1/1	2/2	1/1	1/1	1/1	2/2	2/2	1/1	1/1	1/1	1/1	1/1	1/1	1/1	1/1	2/2	1/1	1/1	1/1	1/1	2/2	2/2	2/2	1/1	1/1	1/1	1/1	1/1	1/1	1/1	1/1	1/1	2/2	1/1	1/1	1/1	1/1	1/1
wPt.5971	1/1	1/1	2/2	2/2	1/1	1/1	2/2	1/1	1/1	1/1	2/2	2/2	2/2	1/1	1/1	1/1	1/1	2/2	1/1	2/2	2/2	1/1	2/2	1/1	1/1	1/1	1/1	2/2	2/2	2/2	1/1	2/2	2/2	1/1	1/1	1/1	1/1	1/1	1/1	1/1	2/2	1/1	1/1	1/1	1/1	1/1	1/1	1/1	1/1
wPt.6329	1/1	1/1	1/1	1/1	1/1	1/1	1/1	1/1	1/1	2/2	1/1	1/1	2/2	2/2	2/2	1/1	2/2	2/2	1/1	1/1	1/1	1/1	1/1	1/1	1/1	2/2	1/1	1/1	1/1	1/1	1/1	1/1	1/1	1/1	1/1	1/1	1/1	1/1	1/1	1/1	1/1	1/1	1/1	1/1	2/2	2/2	1/1	1/1	1/1
wPt.8015	1/1	1/1	2/2	2/2	1/1	1/1	2/2	2/2	2/2	1/1	2/2	2/2	2/2	1/1	1/1	1/1	1/1	2/2	1/1	2/2	2/2	1/1	2/2	1/1	1/1	1/1	1/1	2/2	2/2	2/2	1/1	2/2	2/2	2/2	1/1	2/2	2/2	1/1	1/1	1/1	2/2	1/1	1/1	1/1	1/1	1/1	1/1	1/1	1/1
tPt.2055	2/2	1/1	2/2	2/2	1/1	1/1	2/2	1/1	1/1	1/1	2/2	2/2	2/2	1/1	1/1	1/1	1/1	2/2	1/1	2/2	2/2	1/1	2/2	1/1	1/1	1/1	1/1	2/2	2/2	2/2	1/1	2/2	2/2	1/1	1/1	1/1	1/1	1/1	1/1	1/1	2/2	1/1	1/1	1/1	1/1	1/1	1/1	1/1	1/1
wPt.5234	1/1	1/1	2/2	2/2	1/1	1/1	2/2	2/2	2/2	1/1	2/2	2/2	2/2	1/1	1/1	1/1	1/1	2/2	1/1	2/2	2/2	1/1	2/2	1/1	1/1	1/1	1/1	2/2	2/2	2/2	1/1	2/2	2/2	2/2	1/1	2/2	2/2	1/1	1/1	1/1	2/2	1/1	1/1	1/1	1/1	1/1	1/1	1/1	1/1
wPt.9270	1/1	1/1	1/1	1/1	1/1	1/1	2/2	2/2	1/1	1/1	1/1	1/1	1/1	1/1	1/1	1/1	2/2	2/2	2/2	2/2	2/2	1/1	1/1	1/1	1/1	1/1	1/1	1/1	1/1	1/1	1/1	1/1	1/1	1/1	1/1	1/1	2/2	1/1	1/1	2/2	2/2	1/1	1/1	1/1	1/1	1/1	1/1	1/1	1/1
wPt.729979	1/1	2/2	2/2	2/2	1/1	1/1	1/1	2/2	2/2	1/1	2/2	2/2	1/1	2/2	1/1	1/1	1/1	1/1	2/2	2/2	2/2	1/1	2/2	1/1	1/1	1/1	2/2	2/2	2/2	2/2	1/1	2/2	2/2	2/2	2/2	1/1	1/1	2/2	2/2	2/2	1/1	2/2	2/2	2/2	2/2	2/2	2/2	2/2	2/2
wPt.6160	2/2	1/1	1/1	1/1	1/1	1/1	1/1	1/1	1/1	2/2	1/1	1/1	2/2	1/1	2/2	1/1	2/2	1/1	1/1	1/1	1/1	1/1	1/1	1/1	2/2	2/2	1/1	2/2	2/2	2/2	1/1	1/1	1/1	1/1	1/1	1/1	1/1	2/2	2/2	1/1	1/1	1/1	1/1	1/1	1/1	1/1	1/1	1/1	1/1
wPt.1325	2/2	1/1	2/2	1/1	1/1	1/1	1/1	2/2	1/1	2/2	1/1	1/1	2/2	1/1	1/1	1/1	2/2	1/1	2/2	1/1	1/1	1/1	1/1	1/1	2/2	2/2	2/2	1/1	1/1	1/1	1/1	2/2	2/2	2/2	2/2	2/2	2/2	1/1	2/2	1/1	1/1	1/1	1/1	1/1	1/1	1/1	1/1	1/1	1/1
wPt.6208	1/1	2/2	2/2	2/2	1/1	1/1	1/1	2/2	2/2	1/1	2/2	2/2	1/1	2/2	1/1	2/2	1/1	2/2	2/2	2/2	2/2	1/1	2/2	1/1	1/1	1/1	2/2	2/2	2/2	2/2	1/1	2/2	2/2	2/2	2/2	1/1	1/1	2/2	2/2	2/2	1/1	2/2	2/2	2/2	1/1	2/2	2/2	2/2	2/2
wPt.1437	2/2	1/1	1/1	1/1	1/1	1/1	1/1	1/1	1/1	2/2	1/1	1/1	1/1	2/2	1/1	2/2	2/2	1/1	1/1	1/1	1/1	1/1	1/1	2/2	1/1	1/1	1/1	2/2	2/2	1/1	1/1	1/1	1/1	1/1	2/2	1/1	1/1	2/2	2/2	2/2	1/1	2/2	2/2	2/2	2/2	2/2	2/2	2/2	2/2
wPt.2095	2/2	1/1	1/1	1/1	1/1	1/1	1/1	1/1	1/1	2/2	1/1	1/1	1/1	2/2	1/1	2/2	2/2	1/1	1/1	1/1	1/1	1/1	1/1	2/2	1/1	1/1	1/1	2/2	2/2	1/1	1/1	1/1	1/1	1/1	2/2	1/1	1/1	2/2	2/2	2/2	1/1	2/2	2/2	2/2	2/2	2/2	2/2	2/2	2/2
wPt.5270	1/1	2/2	1/1	1/1	1/1	1/1	1/1	2/2	1/1	2/2	1/1	1/1	1/1	1/1	2/2	1/1	1/1	2/2	2/2	1/1	1/1	1/1	1/1	1/1	2/2	2/2	2/2	1/1	1/1	1/1	2/2	2/2	2/2	1/1	1/1	1/1	1/1	1/1	2/2	1/1	1/1	1/1	1/1	2/2	2/2	2/2	2/2	2/2	2/2
wPt.8059	1/1	2/2	1/1	1/1	1/1	1/1	2/2	1/1	2/2	1/1	1/1	1/1	2/2	1/1	1/1	2/2	2/2	2/2	1/1	2/2	2/2	1/1	1/1	2/2	1/1	1/1	2/2	1/1	1/1	1/1	1/1	2/2	2/2	2/2	1/1	1/1	1/1	2/2	2/2	2/2	2/2	2/2	2/2	1/1	2/2	1/1	2/2	2/2	1/1
wPt.1541	1/1	2/2	1/1	1/1	1/1	1/1	2/2	1/1	2/2	2/2	1/1	1/1	2/2	1/1	2/2	1/1	2/2	2/2	2/2	1/1	1/1	2/2	1/1	1/1	1/1	1/1	2/2	1/1	1/1	1/1	1/1	2/2	2/2	2/2	2/2	2/2	2/2	1/1	1/1	1/1	1/1	1/1	1/1	1/1	1/1	1/1	1/1	1/1	1/1
wPt.5480	1/1	1/1	1/1	1/1	1/1	1/1	2/2	1/1	1/1	2/2	1/1	1/1	1/1	1/1	1/1	1/1	1/1	2/2	2/2	1/1	1/1	2/2	1/1	1/1	2/2	2/2	2/2	1/1	1/1	1/1	1/1	1/1	1/1	2/2	2/2	2/2	2/2	2/2	1/1	2/2	1/1	1/1	1/1	2/2	2/2	1/1	1/1	1/1	2/2
wPt.3118	2/2	1/1	1/1	1/1	2/2	2/2	1/1	1/1	1/1	2/2	1/1	1/1	1/1	2/2	1/1	1/1	2/2	1/1	1/1	1/1	1/1	1/1	1/1	1/1	2/2	2/2	1/1	1/1	1/1	1/1	1/1	1/1	1/1	1/1	1/1	1/1	1/1	2/2	2/2	1/1	1/1	1/1	1/1	2/2	1/1	1/1	1/1	1/1	1/1
wPt.7935	2/2	1/1	2/2	2/2	1/1	1/1	1/1	2/2	2/2	2/2	2/2	2/2	2/2	1/1	2/2	1/1	2/2	2/2	1/1	2/2	2/2	1/1	2/2	1/1	2/2	2/2	1/1	2/2	2/2	2/2	1/1	1/1	1/1	1/1	2/2	1/1	1/1	1/1	2/2	1/1	1/1	1/1	1/1	1/1	1/1	2/2	1/1	1/1	1/1
wPt.2564	2/2	1/1	2/2	2/2	1/1	2/2	1/1	2/2	2/2	2/2	2/2	2/2	2/2	1/1	2/2	1/1	2/2	2/2	1/1	2/2	2/2	1/1	2/2	1/1	2/2	2/2	1/1	2/2	2/2	2/2	1/1	1/1	1/1	1/1	2/2	1/1	1/1	1/1	2/2	1/1	1/1	1/1	1/1	1/1	1/1	1/1	1/1	1/1	1/1
wPt.663764	2/2	1/1	1/1	1/1	2/2	2/2	1/1	1/1	1/1	2/2	2/2	2/2	2/2	1/1	1/1	1/1	2/2	1/1	1/1	2/2	2/2	1/1	1/1	1/1	2/2	2/2	1/1	1/1	1/1	1/1	1/1	1/1	1/1	2/2	1/1	1/1	2/2	2/2	2/2	1/1	1/1	1/1	1/1	2/2	1/1	1/1	1/1	1/1	1/1
wPt.4924	1/1	2/2	1/1	1/1	2/2	2/2	2/2	1/1	2/2	1/1	1/1	1/1	1/1	2/2	1/1	2/2	1/1	2/2	2/2	1/1	1/1	2/2	2/2	2/2	1/1	1/1	2/2	2/2	2/2	2/2	2/2	2/2	2/2	2/2	1/1	1/1	1/1	1/1	1/1	2/2	2/2	2/2	2/2	2/2	2/2	2/2	2/2	2/2	2/2
wPt.743231	1/1	2/2	1/1	1/1	2/2	2/2	2/2	2/2	2/2	1/1	1/1	1/1	1/1	2/2	1/1	2/2	1/1	2/2	2/2	1/1	1/1	2/2	2/2	2/2	1/1	1/1	2/2	2/2	2/2	2/2	2/2	2/2	2/2	2/2	1/1	1/1	1/1	1/1	1/1	2/2	2/2	2/2	2/2	2/2	2/2	2/2	2/2	2/2	2/2
wPt.741804	1/1	2/2	1/1	1/1	2/2	2/2	2/2	2/2	2/2	1/1	1/1	1/1	1/1	2/2	1/1	2/2	1/1	2/2	2/2	1/1	1/1	2/2	2/2	2/2	1/1	1/1	2/2	2/2	2/2	2/2	2/2	2/2	2/2	2/2	1/1	1/1	1/1	1/1	1/1	2/2	2/2	2/2	2/2	2/2	2/2	2/2	2/2	2/2	2/2
wPt.0406	2/2	2/2	2/2	2/2	2/2	2/2	2/2	1/1	2/2	1/1	2/2	2/2	2/2	2/2	1/1	1/1	2/2	2/2	1/1	1/1	1/1	1/1	2/2	1/1	1/1	1/1	2/2	2/2	2/2	2/2	2/2	2/2	2/2	2/2	1/1	1/1	1/1	2/2	1/1	1/1	1/1	1/1	1/1	1/1	2/2	2/2	1/1	1/1	2/2
wPt.9256	2/2	1/1	2/2	2/2	2/2	2/2	1/1	2/2	1/1	1/1	2/2	2/2	1/1	2/2	1/1	2/2	1/1	1/1	1/1	2/2	2/2	1/1	2/2	2/2	2/2	2/2	1/1	2/2	2/2	2/2	2/2	1/1	1/1	1/1	1/1	1/1	1/1	2/2	2/2	2/2	2/2	2/2	2/2	2/2	2/2	2/2	2/2	2/2	2/2
wPt.1761	2/2	1/1	2/2	2/2	2/2	2/2	1/1	2/2	1/1	1/1	2/2	2/2	1/1	2/2	2/2	2/2	1/1	1/1	1/1	2/2	2/2	1/1	2/2	2/2	2/2	2/2	2/2	2/2	2/2	2/2	2/2	1/1	1/1	1/1	1/1	1/1	1/1	2/2	2/2	2/2	2/2	2/2	2/2	2/2	2/2	2/2	2/2	2/2	1/1
wPt.9952	2/2	2/2	2/2	2/2	2/2	2/2	2/2	1/1	2/2	1/1	2/2	2/2	2/2	2/2	1/1	1/1	2/2	2/2	2/2	1/1	1/1	1/1	2/2	1/1	1/1	1/1	2/2	2/2	2/2	2/2	2/2	2/2	2/2	2/2	1/1	1/1	1/1	2/2	1/1	1/1	1/1	1/1	1/1	2/2	2/2	2/2	1/1	1/1	2/2
wPt.745074	1/1	2/2	2/2	2/2	2/2	2/2	2/2	2/2	2/2	1/1	2/2	2/2	2/2	1/1	2/2	1/1	1/1	2/2	2/2	2/2	2/2	2/2	2/2	1/1	2/2	2/2	2/2	1/1	1/1	2/2	2/2	2/2	2/2	2/2	1/1	2/2	2/2	1/1	1/1	1/1	2/2	1/1	1/1	1/1	1/1	1/1	1/1	1/1	1/1
wPt.665017	1/1	2/2	2/2	2/2	2/2	2/2	2/2	2/2	2/2	1/1	2/2	2/2	2/2	1/1	2/2	1/1	1/1	2/2	2/2	2/2	2/2	2/2	2/2	1/1	2/2	2/2	2/2	1/1	1/1	2/2	2/2	2/2	2/2	2/2	1/1	2/2	2/2	1/1	1/1	1/1	2/2	1/1	1/1	1/1	1/1	1/1	1/1	1/1	1/1
wPt.6116	2/2	2/2	2/2	2/2	2/2	2/2	2/2	1/1	2/2	1/1	2/2	2/2	2/2	2/2	1/1	1/1	2/2	2/2	2/2	1/1	1/1	1/1	2/2	1/1	1/1	1/1	2/2	2/2	2/2	2/2	2/2	2/2	2/2	2/2	1/1	1/1	1/1	2/2	1/1	1/1	1/1	1/1	1/1	2/2	2/2	2/2	1/1	1/1	2/2
wPt.6667	1/1	2/2	2/2	2/2	2/2	2/2	2/2	2/2	2/2	1/1	2/2	2/2	2/2	1/1	2/2	1/1	1/1	2/2	2/2	2/2	2/2	2/2	2/2	1/1	2/2	2/2	2/2	2/2	1/1	2/2	2/2	2/2	2/2	2/2	1/1	2/2	2/2	1/1	1/1	1/1	2/2	1/1	1/1	1/1	1/1	1/1	1/1	1/1	1/1
wPt.3526	1/1	2/2	2/2	2/2	2/2	2/2	2/2	2/2	2/2	1/1	2/2	2/2	2/2	1/1	2/2	1/1	1/1	2/2	2/2	2/2	2/2	2/2	2/2	1/1	2/2	2/2	2/2	1/1	1/1	2/2	2/2	2/2	2/2	2/2	1/1	2/2	2/2	1/1	1/1	1/1	2/2	1/1	1/1	1/1	1/1	1/1	1/1	1/1	1/1
wPt.6282	1/1	2/2	1/1	1/1	2/2	2/2	1/1	1/1	1/1	2/2	1/1	1/1	1/1	2/2	2/2	2/2	2/2	1/1	2/2	1/1	1/1	2/2	1/1	2/2	2/2	2/2	2/2	1/1	1/1	1/1	2/2	1/1	1/1	1/1	1/1	1/1	1/1	2/2	2/2	2/2	1/1	2/2	2/2	2/2	1/1	1/1	1/1	1/1	1/1
wPt.7203	1/1	2/2	1/1	1/1	2/2	2/2	1/1	1/1	1/1	2/2	1/1	1/1	1/1	2/2	2/2	2/2	2/2	1/1	2/2	1/1	1/1	2/2	1/1	2/2	2/2	2/2	2/2	1/1	1/1	1/1	2/2	1/1	1/1	1/1	2/2	1/1	1/1	2/2	2/2	2/2	1/1	2/2	2/2	2/2	1/1	2/2	1/1	1/1	1/1
wPt.9195	1/1	2/2	2/2	2/2	2/2	2/2	2/2	2/2	2/2	1/1	2/2	2/2	1/1	2/2	1/1	2/2	1/1	1/1	1/1	2/2	2/2	2/2	2/2	2/2	2/2	2/2	2/2	1/1	1/1	1/1	2/2	2/2	2/2	2/2	2/2	2/2	2/2	1/1	1/1	2/2	2/2	2/2	2/2	2/2	2/2	2/2	2/2	2/2	2/2
wPt.7636	2/2	1/1	2/2	1/1	2/2	2/2	2/2	1/1	1/1	1/1	2/2	2/2	2/2	2/2	1/1	2/2	2/2	2/2	1/1	2/2	2/2	1/1	2/2	1/1	1/1	1/1	1/1	2/2	1/1	1/1	1/1	2/2	1/1	1/1	1/1	1/1	1/1	2/2	2/2	1/1	1/1	2/2	1/1	2/2	2/2	2/2	2/2	2/2	2/2
wPt.745110	1/1	2/2	2/2	2/2	2/2	2/2	2/2	2/2	2/2	1/1	2/2	2/2	1/1	2/2	1/1	2/2	1/1	1/1	1/1	2/2	2/2	2/2	2/2	2/2	2/2	2/2	2/2	1/1	1/1	1/1	2/2	2/2	2/2	2/2	2/2	2/2	2/2	1/1	1/1	2/2	2/2	2/2	2/2	2/2	1/1	2/2	2/2	2/2	2/2
wPt.2424	1/1	2/2	2/2	2/2	2/2	2/2	2/2	2/2	2/2	1/1	2/2	2/2	1/1	2/2	1/1	2/2	1/1	2/2	2/2	2/2	2/2	2/2	2/2	2/2	1/1	1/1	2/2	1/1	1/1	1/1	2/2	2/2	2/2	2/2	2/2	2/2	2/2	1/1	1/1	2/2	2/2	2/2	2/2	2/2	2/2	2/2	2/2	2/2	2/2
wPt.8560	1/1	2/2	2/2	2/2	2/2	2/2	2/2	2/2	2/2	1/1	2/2	2/2	1/1	2/2	1/1	2/2	1/1	2/2	2/2	2/2	2/2	2/2	2/2	2/2	1/1	1/1	2/2	1/1	1/1	1/1	2/2	2/2	2/2	2/2	2/2	2/2	2/2	1/1	1/1	2/2	2/2	2/2	2/2	2/2	2/2	2/2	2/2	2/2	2/2
wPt.2000	1/1	2/2	2/2	2/2	2/2	2/2	2/2	2/2	2/2	1/1	2/2	2/2	1/1	2/2	1/1	2/2	1/1	2/2	2/2	2/2	2/2	2/2	2/2	2/2	1/1	1/1	2/2	1/1	1/1	1/1	2/2	2/2	2/2	2/2	2/2	2/2	2/2	1/1	1/1	2/2	2/2	2/2	2/2	2/2	2/2	2/2	2/2	2/2	2/2
wPt.4893	1/1	2/2	2/2	2/2	2/2	2/2	2/2	2/2	2/2	1/1	2/2	2/2	1/1	1/1	1/1	2/2	1/1	2/2	2/2	2/2	2/2	2/2	2/2	2/2	2/2	2/2	2/2	1/1	1/1	1/1	2/2	2/2	2/2	2/2	2/2	2/2	2/2	1/1	1/1	2/2	2/2	2/2	2/2	2/2	2/2	2/2	2/2	2/2	2/2
wPt.6247	1/1	2/2	2/2	2/2	2/2	2/2	2/2	2/2	2/2	1/1	2/2	2/2	1/1	1/1	1/1	2/2	1/1	2/2	2/2	2/2	2/2	2/2	2/2	2/2	2/2	2/2	2/2	1/1	1/1	1/1	2/2	2/2	2/2	2/2	2/2	2/2	2/2	1/1	1/1	2/2	2/2	2/2	2/2	2/2	2/2	2/2	2/2	2/2	2/2
tPt.1723	1/1	2/2	2/2	2/2	2/2	2/2	2/2	2/2	2/2	1/1	2/2	2/2	1/1	2/2	1/1	2/2	1/1	2/2	2/2	2/2	2/2	2/2	2/2	2/2	2/2	2/2	2/2	1/1	1/1	1/1	2/2	2/2	2/2	2/2	2/2	2/2	2/2	1/1	1/1	2/2	2/2	2/2	2/2	2/2	2/2	2/2	2/2	2/2	2/2
wPt.1756	2/2	2/2	2/2	2/2	1/1	1/1	2/2	1/1	1/1	2/2	2/2	2/2	2/2	2/2	2/2	2/2	2/2	2/2	2/2	2/2	2/2	2/2	2/2	2/2	2/2	2/2	2/2	2/2	2/2	2/2	2/2	2/2	2/2	2/2	1/1	1/1	1/1	2/2	2/2	2/2	2/2	2/2	2/2	2/2	1/1	2/2	1/1	1/1	1/1
wPt.2899	1/1	2/2	2/2	2/2	2/2	2/2	2/2	2/2	2/2	2/2	2/2	2/2	2/2	2/2	2/2	2/2	1/1	2/2	2/2	2/2	2/2	2/2	2/2	2/2	2/2	2/2	2/2	1/1	1/1	1/1	2/2	2/2	2/2	2/2	2/2	2/2	2/2	1/1	1/1	2/2	2/2	2/2	2/2	2/2	2/2	2/2	2/2	2/2	2/2
wPt.665704	1/1	2/2	2/2	2/2	2/2	2/2	2/2	2/2	2/2	1/1	2/2	2/2	1/1	2/2	2/2	2/2	1/1	2/2	2/2	2/2	2/2	2/2	2/2	2/2	2/2	2/2	2/2	1/1	1/1	1/1	2/2	2/2	2/2	2/2	2/2	2/2	2/2	1/1	1/1	2/2	2/2	2/2	2/2	2/2	2/2	2/2	2/2	2/2	2/2
wPt.744396	1/1	2/2	2/2	2/2	2/2	2/2	2/2	2/2	2/2	2/2	2/2	2/2	2/2	2/2	2/2	2/2	1/1	1/1	2/2	2/2	2/2	2/2	2/2	2/2	2/2	2/2	2/2	1/1	1/1	1/1	2/2	2/2	2/2	2/2	2/2	2/2	2/2	1/1	1/1	2/2	2/2	2/2	2/2	2/2	2/2	2/2	2/2	2/2	2/2
wPt.4218	1/1	2/2	2/2	2/2	2/2	2/2	2/2	2/2	2/2	2/2	2/2	2/2	2/2	2/2	2/2	2/2	1/1	2/2	2/2	2/2	2/2	2/2	2/2	2/2	2/2	2/2	2/2	1/1	1/1	1/1	2/2	2/2	2/2	2/2	2/2	2/2	2/2	1/1	1/1	2/2	2/2	2/2	2/2	2/2	2/2	2/2	2/2	2/2	2/2
wPt.4742	1/1	2/2	2/2	2/2	2/2	2/2	2/2	2/2	2/2	2/2	2/2	2/2	2/2	2/2	2/2	2/2	1/1	1/1	2/2	2/2	2/2	2/2	2/2	2/2	2/2	2/2	2/2	1/1	1/1	1/1	2/2	2/2	2/2	2/2	2/2	2/2	2/2	1/1	1/1	2/2	2/2	2/2	2/2	2/2	2/2	2/2	2/2	2/2	2/2
wPt.5333	1/1	2/2	2/2	2/2	2/2	2/2	2/2	2/2	2/2	2/2	2/2	2/2	2/2	1/1	2/2	2/2	1/1	2/2	2/2	2/2	2/2	2/2	2/2	2/2	2/2	2/2	2/2	2/2	2/2	2/2	2/2	2/2	2/2	2/2	2/2	2/2	2/2	1/1	1/1	2/2	2/2	2/2	2/2	1/1	1/1	1/1	1/1	1/1	2/2
wPt.732061	2/2	1/1	2/2	2/2	2/2	2/2	1/1	2/2	1/1	2/2	2/2	2/2	1/1	2/2	2/2	2/2	1/1	1/1	2/2	2/2	2/2	2/2	2/2	2/2	2/2	2/2	1/1	2/2	2/2	2/2	2/2	1/1	1/1	1/1	2/2	2/2	2/2	2/2	2/2	2/2	2/2	2/2	2/2	1/1	2/2	2/2	2/2	2/2	2/2
wPt.4662	2/2	1/1	2/2	2/2	2/2	2/2	1/1	2/2	1/1	2/2	2/2	2/2	1/1	2/2	2/2	2/2	1/1	1/1	2/2	1/1	2/2	2/2	2/2	2/2	2/2	2/2	1/1	2/2	2/2	2/2	2/2	1/1	1/1	1/1	2/2	2/2	2/2	2/2	2/2	2/2	2/2	2/2	2/2	1/1	2/2	2/2	2/2	2/2	2/2
wPt.8894	1/1	2/2	1/1	1/1	2/2	2/2	1/1	2/2	1/1	2/2	1/1	1/1	1/1	2/2	2/2	2/2	1/1	1/1	2/2	2/2	2/2	2/2	1/1	2/2	2/2	2/2	2/2	2/2	2/2	2/2	2/2	1/1	1/1	1/1	2/2	1/1	1/1	2/2	2/2	2/2	1/1	2/2	2/2	2/2	2/2	1/1	1/1	1/1	1/1
wPt.1547	1/1	2/2	1/1	1/1	2/2	2/2	1/1	1/1	1/1	2/2	1/1	1/1	1/1	2/2	2/2	2/2	1/1	1/1	2/2	2/2	2/2	2/2	1/1	2/2	2/2	2/2	2/2	2/2	2/2	2/2	2/2	1/1	1/1	1/1	2/2	1/1	1/1	2/2	2/2	2/2	1/1	2/2	2/2	2/2	2/2	1/1	1/1	1/1	1/1
wPt.6127	1/1	2/2	1/1	1/1	2/2	2/2	1/1	2/2	1/1	2/2	1/1	1/1	1/1	2/2	2/2	2/2	1/1	1/1	1/1	2/2	2/2	2/2	1/1	2/2	2/2	1/1	2/2	2/2	2/2	2/2	2/2	1/1	1/1	1/1	2/2	1/1	1/1	2/2	2/2	2/2	1/1	2/2	2/2	2/2	2/2	1/1	2/2	1/1	1/1
wPt.8412	1/1	2/2	2/2	2/2	2/2	2/2	2/2	2/2	2/2	2/2	2/2	2/2	2/2	2/2	2/2	2/2	1/1	1/1	2/2	2/2	2/2	2/2	2/2	2/2	2/2	2/2	2/2	2/2	2/2	2/2	2/2	2/2	2/2	2/2	2/2	2/2	2/2	1/1	1/1	2/2	2/2	2/2	2/2	1/1	2/2	2/2	2/2	2/2	2/2
wPt.2162	2/2	2/2	2/2	2/2	2/2	2/2	2/2	2/2	2/2	2/2	2/2	2/2	2/2	1/1	2/2	1/1	2/2	2/2	2/2	1/1	1/1	1/1	2/2	1/1	2/2	2/2	2/2	2/2	2/2	1/1	2/2	2/2	2/2	2/2	2/2	2/2	2/2	1/1	2/2	1/1	1/1	1/1	1/1	2/2	2/2	2/2	1/1	1/1	2/2
wPt.7662	2/2	2/2	2/2	2/2	2/2	2/2	2/2	1/1	1/1	2/2	2/2	2/2	2/2	2/2	2/2	2/2	2/2	2/2	2/2	1/1	1/1	2/2	2/2	2/2	2/2	2/2	2/2	1/1	1/1	2/2	2/2	2/2	2/2	1/1	1/1	1/1	1/1	2/2	2/2	2/2	2/2	2/2	2/2	2/2	1/1	1/1	1/1	1/1	1/1
wPt.3168	2/2	2/2	2/2	2/2	1/1	1/1	2/2	1/1	2/2	2/2	2/2	2/2	2/2	2/2	2/2	2/2	2/2	1/1	2/2	2/2	2/2	2/2	1/1	2/2	2/2	2/2	2/2	2/2	2/2	2/2	2/2	2/2	2/2	2/2	2/2	2/2	2/2	2/2	2/2	2/2	2/2	2/2	2/2	2/2	2/2	2/2	2/2	2/2	2/2
wPt.7576	2/2	2/2	2/2	2/2	2/2	2/2	2/2	2/2	2/2	2/2	2/2	2/2	2/2	1/1	2/2	2/2	2/2	1/1	2/2	2/2	2/2	2/2	2/2	2/2	2/2	2/2	2/2	2/2	2/2	2/2	2/2	2/2	2/2	2/2	2/2	2/2	2/2	2/2	2/2	2/2	2/2	2/2	2/2	2/2	1/1	2/2	1/1	1/1	1/1
wPt.4858	2/2	2/2	2/2	2/2	2/2	2/2	2/2	2/2	2/2	2/2	2/2	2/2	2/2	1/1	2/2	2/2	2/2	1/1	2/2	2/2	2/2	2/2	2/2	2/2	2/2	2/2	2/2	2/2	2/2	2/2	2/2	2/2	2/2	2/2	2/2	2/2	2/2	2/2	2/2	2/2	2/2	2/2	2/2	2/2	2/2	2/2	1/1	1/1	1/1
tPt.3506	2/2	2/2	2/2	2/2	2/2	2/2	2/2	2/2	2/2	2/2	2/2	2/2	2/2	1/1	2/2	2/2	2/2	1/1	2/2	2/2	2/2	2/2	2/2	2/2	2/2	2/2	2/2	2/2	2/2	2/2	2/2	2/2	2/2	2/2	2/2	2/2	2/2	2/2	2/2	2/2	2/2	2/2	2/2	2/2	2/2	2/2	1/1	1/1	1/1
tPt.4887	2/2	2/2	2/2	2/2	2/2	2/2	2/2	2/2	2/2	2/2	2/2	2/2	2/2	1/1	2/2	2/2	2/2	1/1	2/2	2/2	2/2	2/2	2/2	2/2	2/2	2/2	2/2	2/2	2/2	2/2	2/2	2/2	2/2	2/2	2/2	2/2	2/2	2/2	2/2	2/2	2/2	2/2	2/2	2/2	2/2	2/2	1/1	1/1	1/1
wPt.3060	2/2	2/2	2/2	2/2	2/2	2/2	2/2	1/1	1/1	2/2	2/2	2/2	2/2	2/2	2/2	2/2	2/2	1/1	2/2	2/2	2/2	2/2	1/1	2/2	2/2	2/2	2/2	2/2	2/2	2/2	2/2	2/2	2/2	2/2	2/2	2/2	2/2	2/2	2/2	2/2	2/2	2/2	2/2	2/2	2/2	2/2	2/2	2/2	2/2
wPt.664250	2/2	2/2	2/2	2/2	2/2	2/2	2/2	2/2	2/2	2/2	2/2	2/2	2/2	1/1	2/2	2/2	2/2	2/2	2/2	2/2	2/2	2/2	2/2	2/2	2/2	2/2	2/2	2/2	2/2	2/2	2/2	2/2	2/2	1/1	1/1	2/2	2/2	2/2	2/2	2/2	2/2	2/2	2/2	2/2	2/2	2/2	2/2	2/2	2/2
wPt.7954	2/2	2/2	2/2	2/2	2/2	2/2	2/2	1/1	1/1	2/2	2/2	2/2	2/2	2/2	2/2	2/2	2/2	2/2	2/2	2/2	2/2	2/2	2/2	2/2	2/2	2/2	2/2	2/2	2/2	2/2	2/2	2/2	2/2	2/2	1/1	1/1	1/1	2/2	2/2	2/2	2/2	2/2	2/2	2/2	1/1	1/1	1/1	1/1	1/1
wPt.7745	2/2	2/2	2/2	2/2	2/2	2/2	2/2	2/2	2/2	2/2	2/2	2/2	2/2	2/2	2/2	2/2	2/2	2/2	2/2	2/2	2/2	2/2	2/2	2/2	2/2	2/2	2/2	2/2	2/2	2/2	2/2	2/2	2/2	1/1	1/1	2/2	2/2	2/2	2/2	2/2	2/2	2/2	2/2	2/2	2/2	2/2	2/2	2/2	2/2
wPt.6994	2/2	2/2	2/2	2/2	2/2	2/2	2/2	1/1	1/1	2/2	2/2	2/2	2/2	2/2	2/2	2/2	2/2	2/2	2/2	2/2	2/2	2/2	2/2	2/2	2/2	2/2	2/2	2/2	2/2	2/2	2/2	2/2	2/2	1/1	2/2	1/1	1/1	2/2	2/2	2/2	2/2	2/2	2/2	2/2	2/2	1/1	1/1	1/1	1/1
wPt.2175	2/2	2/2	2/2	2/2	2/2	2/2	2/2	2/2	2/2	2/2	2/2	2/2	2/2	1/1	2/2	2/2	2/2	2/2	2/2	2/2	2/2	2/2	2/2	2/2	2/2	2/2	2/2	2/2	2/2	2/2	2/2	2/2	2/2	2/2	1/1	2/2	2/2	2/2	2/2	2/2	2/2	2/2	2/2	2/2	2/2	2/2	2/2	2/2	2/2
wPt.8239	2/2	2/2	2/2	2/2	2/2	2/2	2/2	1/1	1/1	2/2	2/2	2/2	2/2	2/2	2/2	2/2	2/2	2/2	2/2	2/2	2/2	2/2	2/2	2/2	2/2	2/2	2/2	2/2	2/2	2/2	2/2	2/2	2/2	1/1	2/2	1/1	1/1	2/2	2/2	2/2	2/2	2/2	2/2	2/2	2/2	1/1	1/1	1/1	1/1
wPt.0882	2/2	2/2	2/2	2/2	2/2	2/2	2/2	1/1	1/1	2/2	2/2	2/2	2/2	2/2	2/2	2/2	2/2	2/2	2/2	2/2	2/2	2/2	2/2	2/2	2/2	2/2	2/2	2/2	2/2	2/2	2/2	2/2	2/2	1/1	2/2	1/1	1/1	2/2	2/2	2/2	2/2	2/2	2/2	2/2	2/2	1/1	1/1	1/1	1/1
wPt.1852	2/2	2/2	2/2	2/2	2/2	2/2	2/2	1/1	1/1	2/2	2/2	2/2	2/2	2/2	2/2	2/2	2/2	2/2	2/2	2/2	2/2	2/2	2/2	2/2	2/2	2/2	2/2	2/2	2/2	2/2	2/2	2/2	2/2	1/1	2/2	1/1	1/1	2/2	2/2	2/2	2/2	2/2	2/2	2/2	2/2	2/2	1/1	1/1	1/1
wPt.3304	2/2	2/2	2/2	2/2	2/2	2/2	2/2	1/1	1/1	2/2	2/2	2/2	2/2	2/2	2/2	2/2	2/2	2/2	2/2	2/2	2/2	2/2	2/2	2/2	2/2	2/2	2/2	2/2	2/2	2/2	2/2	2/2	2/2	1/1	2/2	1/1	1/1	2/2	2/2	2/2	2/2	2/2	2/2	2/2	2/2	2/2	1/1	1/1	1/1
wPt.0245	2/2	2/2	2/2	2/2	2/2	2/2	2/2	1/1	1/1	2/2	2/2	2/2	2/2	2/2	2/2	2/2	2/2	2/2	2/2	2/2	2/2	2/2	2/2	2/2	2/2	2/2	2/2	2/2	2/2	2/2	2/2	2/2	2/2	1/1	2/2	1/1	1/1	2/2	2/2	2/2	2/2	2/2	2/2	2/2	2/2	2/2	1/1	1/1	1/1
wPt.2991	2/2	2/2	2/2	2/2	2/2	2/2	2/2	2/2	2/2	2/2	1/1	1/1	2/2	2/2	2/2	2/2	2/2	2/2	2/2	2/2	2/2	2/2	2/2	2/2	2/2	2/2	2/2	2/2	2/2	2/2	2/2	2/2	2/2	2/2	2/2	2/2	2/2	2/2	2/2	2/2	2/2	2/2	2/2	2/2	2/2	1/1	1/1	1/1	1/1
wPt.730892	2/2	2/2	2/2	2/2	2/2	2/2	2/2	2/2	2/2	2/2	1/1	1/1	2/2	2/2	2/2	2/2	2/2	2/2	2/2	2/2	2/2	2/2	2/2	2/2	2/2	2/2	2/2	2/2	2/2	2/2	2/2	2/2	2/2	2/2	2/2	2/2	2/2	2/2	2/2	2/2	2/2	2/2	2/2	2/2	2/2	2/2	1/1	1/1	1/1
wPt.745052	2/2	2/2	2/2	2/2	2/2	2/2	2/2	2/2	2/2	2/2	2/2	2/2	2/2	2/2	2/2	2/2	2/2	2/2	2/2	2/2	2/2	2/2	2/2	2/2	2/2	2/2	2/2	2/2	2/2	2/2	2/2	2/2	2/2	2/2	2/2	2/2	2/2	2/2	2/2	2/2	2/2	2/2	2/2	2/2	1/1	1/1	1/1	1/1	1/1
wPt.6585	1/1	2/2	2/2	2/2	2/2	2/2	2/2	1/1	1/1	2/2	2/2	2/2	2/2	2/2	2/2	2/2	2/2	2/2	2/2	2/2	2/2	2/2	2/2	2/2	2/2	2/2	2/2	2/2	2/2	2/2	2/2	2/2	2/2	1/1	2/2	1/1	1/1	2/2	2/2	2/2	2/2	2/2	2/2	2/2	2/2	2/2	2/2	2/2	2/2
wPt.667798	2/2	2/2	2/2	2/2	2/2	2/2	2/2	2/2	2/2	2/2	2/2	2/2	2/2	2/2	2/2	2/2	2/2	2/2	2/2	2/2	2/2	2/2	2/2	2/2	2/2	2/2	2/2	2/2	2/2	2/2	2/2	2/2	2/2	2/2	2/2	2/2	2/2	2/2	2/2	2/2	2/2	2/2	2/2	2/2	2/2	1/1	1/1	1/1	1/1
wPt.664276	1/1	2/2	2/2	2/2	2/2	2/2	2/2	1/1	1/1	2/2	2/2	2/2	2/2	2/2	2/2	2/2	2/2	2/2	2/2	2/2	2/2	2/2	2/2	2/2	2/2	2/2	2/2	2/2	2/2	2/2	2/2	2/2	2/2	1/1	2/2	1/1	1/1	2/2	2/2	2/2	2/2	2/2	2/2	2/2	2/2	2/2	2/2	2/2	2/2
wPt.2297	2/2	2/2	2/2	2/2	2/2	2/2	2/2	2/2	2/2	2/2	2/2	2/2	2/2	1/1	2/2	2/2	2/2	1/1	2/2	2/2	2/2	2/2	2/2	2/2	2/2	2/2	2/2	2/2	2/2	2/2	2/2	2/2	2/2	2/2	2/2	2/2	2/2	2/2	2/2	2/2	2/2	2/2	2/2	2/2	2/2	2/2	2/2	2/2	2/2
rPt.1040	2/2	1/1	2/2	2/2	1/1	1/1	1/1	2/2	2/2	2/2	2/2	2/2	2/2	1/1	2/2	1/1	2/2	2/2	1/1	2/2	2/2	1/1	2/2	1/1	2/2	2/2	1/1	2/2	2/2	2/2	1/1	1/1	1/1	1/1	2/2	1/1	1/1	1/1	2/2	1/1	1/1	1/1	1/1	1/1	1/1	1/1	1/1	1/1	1/1
wPt.9255	2/2	2/2	2/2	2/2	1/1	1/1	2/2	2/2	2/2	1/1	2/2	2/2	1/1	1/1	1/1	2/2	1/1	2/2	1/1	2/2	2/2	1/1	2/2	2/2	1/1	1/1	2/2	2/2	2/2	2/2	2/2	2/2	2/2	2/2	1/1	2/2	2/2	2/2	2/2	2/2	2/2	2/2	2/2	2/2	1/1	1/1	1/1	1/1	2/2
wPt.0137	2/2	2/2	1/1	1/1	1/1	1/1	2/2	1/1	2/2	1/1	2/2	2/2	1/1	1/1	1/1	1/1	1/1	1/1	1/1	1/1	1/1	2/2	1/1	2/2	1/1	1/1	1/1	2/2	2/2	2/2	2/2	1/1	1/1	1/1	2/2	1/1	1/1	1/1	1/1	2/2	1/1	2/2	2/2	1/1	1/1	1/1	1/1	1/1	1/1
wPt.7642	2/2	2/2	1/1	1/1	1/1	1/1	2/2	2/2	1/1	2/2	2/2	2/2	2/2	2/2	2/2	1/1	2/2	2/2	2/2	2/2	2/2	1/1	2/2	1/1	2/2	2/2	2/2	1/1	1/1	1/1	1/1	2/2	2/2	2/2	2/2	2/2	2/2	1/1	1/1	2/2	1/1	1/1	1/1	2/2	2/2	2/2	2/2	2/2	2/2
wPt.2864	2/2	1/1	2/2	2/2	2/2	2/2	2/2	2/2	2/2	2/2	1/1	1/1	2/2	2/2	2/2	2/2	2/2	2/2	1/1	1/1	1/1	1/1	2/2	1/1	2/2	2/2	2/2	1/1	1/1	1/1	1/1	2/2	2/2	2/2	1/1	1/1	1/1	2/2	2/2	1/1	2/2	1/1	1/1	2/2	2/2	2/2	2/2	2/2	2/2
wPt.1519	2/2	1/1	1/1	1/1	2/2	2/2	2/2	2/2	2/2	2/2	2/2	2/2	2/2	2/2	2/2	2/2	2/2	2/2	2/2	2/2	2/2	1/1	2/2	1/1	2/2	2/2	2/2	1/1	1/1	1/1	1/1	2/2	2/2	2/2	1/1	2/2	2/2	2/2	2/2	2/2	2/2	1/1	1/1	2/2	2/2	2/2	2/2	2/2	2/2
wPt.0653	2/2	1/1	2/2	2/2	2/2	2/2	2/2	2/2	2/2	2/2	2/2	2/2	2/2	2/2	2/2	2/2	2/2	2/2	1/1	2/2	2/2	1/1	2/2	1/1	2/2	2/2	2/2	1/1	1/1	1/1	1/1	2/2	2/2	2/2	1/1	1/1	2/2	2/2	2/2	1/1	2/2	1/1	1/1	2/2	2/2	2/2	2/2	2/2	2/2
wPt.7394	2/2	2/2	2/2	2/2	1/1	1/1	2/2	2/2	2/2	2/2	2/2	2/2	2/2	2/2	1/1	1/1	2/2	2/2	2/2	2/2	2/2	2/2	2/2	1/1	2/2	2/2	2/2	1/1	1/1	1/1	1/1	2/2	2/2	2/2	1/1	1/1	2/2	2/2	2/2	2/2	2/2	1/1	1/1	2/2	2/2	2/2	2/2	2/2	2/2
wPt.8218	2/2	2/2	2/2	2/2	2/2	2/2	2/2	1/1	2/2	2/2	2/2	2/2	2/2	2/2	2/2	2/2	2/2	2/2	2/2	2/2	2/2	2/2	2/2	1/1	2/2	2/2	2/2	1/1	1/1	1/1	1/1	2/2	2/2	2/2	2/2	1/1	2/2	2/2	2/2	1/1	2/2	1/1	1/1	2/2	2/2	2/2	2/2	2/2	2/2
wPt.4827	2/2	2/2	2/2	2/2	2/2	2/2	2/2	2/2	2/2	2/2	2/2	2/2	2/2	2/2	2/2	2/2	2/2	2/2	2/2	2/2	2/2	2/2	2/2	1/1	2/2	2/2	2/2	2/2	2/2	2/2	1/1	2/2	2/2	2/2	2/2	2/2	2/2	2/2	2/2	1/1	2/2	1/1	1/1	2/2	2/2	2/2	2/2	2/2	2/2
wPt.667726	2/2	2/2	2/2	2/2	2/2	2/2	2/2	2/2	2/2	2/2	2/2	2/2	2/2	2/2	2/2	2/2	2/2	2/2	2/2	2/2	2/2	2/2	2/2	2/2	2/2	2/2	2/2	2/2	2/2	2/2	2/2	2/2	2/2	2/2	2/2	2/2	2/2	2/2	2/2	2/2	2/2	2/2	2/2	2/2	2/2	2/2	2/2	2/2	2/2
wPt.667006	2/2	2/2	2/2	2/2	2/2	2/2	2/2	2/2	2/2	2/2	2/2	2/2	2/2	2/2	2/2	2/2	2/2	2/2	2/2	2/2	2/2	2/2	2/2	2/2	2/2	2/2	2/2	2/2	2/2	2/2	2/2	2/2	2/2	2/2	2/2	2/2	2/2	2/2	2/2	2/2	2/2	2/2	2/2	2/2	2/2	2/2	2/2	2/2	2/2
wPt.731605	2/2	2/2	2/2	2/2	2/2	2/2	2/2	2/2	2/2	2/2	2/2	2/2	2/2	2/2	2/2	2/2	2/2	2/2	2/2	2/2	2/2	2/2	2/2	2/2	2/2	2/2	2/2	2/2	2/2	2/2	2/2	2/2	2/2	2/2	2/2	2/2	2/2	2/2	2/2	2/2	2/2	2/2	2/2	2/2	2/2	2/2	2/2	2/2	2/2
wPt.2501	1/1	1/1	1/1	1/1	1/1	1/1	1/1	1/1	1/1	1/1	1/1	1/1	1/1	2/2	1/1	1/1	1/1	1/1	1/1	1/1	1/1	1/1	1/1	1/1	1/1	1/1	1/1	1/1	1/1	1/1	1/1	1/1	1/1	1/1	1/1	2/2	1/1	1/1	1/1	1/1	1/1	1/1	1/1	1/1	1/1	1/1	1/1	1/1	1/1
wPt.7947	1/1	1/1	1/1	1/1	1/1	1/1	1/1	1/1	1/1	1/1	1/1	1/1	1/1	2/2	1/1	1/1	1/1	1/1	1/1	1/1	1/1	1/1	1/1	1/1	1/1	1/1	1/1	1/1	1/1	1/1	1/1	1/1	1/1	1/1	1/1	2/2	1/1	1/1	1/1	1/1	1/1	1/1	1/1	1/1	1/1	1/1	1/1	1/1	1/1
wPt.3373	1/1	1/1	2/2	2/2	1/1	1/1	1/1	1/1	1/1	1/1	2/2	2/2	1/1	1/1	1/1	2/2	1/1	1/1	1/1	2/2	2/2	1/1	1/1	2/2	1/1	1/1	1/1	2/2	2/2	2/2	1/1	1/1	1/1	1/1	1/1	1/1	1/1	2/2	2/2	2/2	1/1	2/2	2/2	1/1	1/1	1/1	1/1	1/1	1/1
wPt.0288	1/1	1/1	2/2	2/2	1/1	1/1	1/1	1/1	1/1	1/1	2/2	2/2	1/1	1/1	1/1	2/2	1/1	1/1	1/1	2/2	2/2	1/1	1/1	2/2	1/1	1/1	1/1	2/2	2/2	2/2	1/1	1/1	1/1	1/1	1/1	1/1	1/1	2/2	2/2	2/2	1/1	2/2	2/2	1/1	1/1	1/1	1/1	1/1	1/1
tPt.1755	1/1	1/1	1/1	1/1	1/1	1/1	1/1	1/1	1/1	1/1	1/1	1/1	1/1	1/1	1/1	1/1	1/1	1/1	1/1	1/1	1/1	1/1	1/1	1/1	1/1	1/1	1/1	1/1	1/1	1/1	1/1	1/1	1/1	1/1	2/2	1/1	1/1	1/1	1/1	1/1	1/1	1/1	1/1	1/1	1/1	1/1	1/1	1/1	1/1
wPt.6842	1/1	2/2	1/1	1/1	1/1	1/1	1/1	1/1	1/1	1/1	2/2	2/2	1/1	1/1	2/2	2/2	1/1	1/1	1/1	2/2	2/2	1/1	1/1	1/1	1/1	1/1	1/1	2/2	2/2	2/2	1/1	1/1	1/1	1/1	1/1	1/1	1/1	2/2	2/2	2/2	1/1	2/2	2/2	1/1	2/2	2/2	1/1	1/1	2/2
wPt.0514	1/1	2/2	1/1	1/1	1/1	1/1	1/1	1/1	1/1	1/1	2/2	2/2	1/1	1/1	1/1	2/2	1/1	1/1	1/1	2/2	2/2	1/1	1/1	1/1	1/1	1/1	1/1	2/2	2/2	2/2	2/2	1/1	1/1	1/1	1/1	1/1	1/1	2/2	2/2	2/2	1/1	2/2	2/2	1/1	2/2	2/2	1/1	1/1	2/2
wPt.3002	2/2	2/2	2/2	2/2	1/1	1/1	1/1	1/1	1/1	1/1	2/2	2/2	1/1	1/1	1/1	2/2	1/1	1/1	1/1	2/2	2/2	1/1	1/1	1/1	1/1	1/1	1/1	2/2	2/2	2/2	2/2	1/1	1/1	1/1	1/1	1/1	1/1	2/2	2/2	2/2	1/1	2/2	2/2	1/1	2/2	2/2	1/1	1/1	2/2
wPt.741686	1/1	2/2	1/1	1/1	1/1	1/1	1/1	2/2	1/1	1/1	1/1	1/1	1/1	1/1	1/1	1/1	2/2	1/1	1/1	2/2	2/2	1/1	1/1	1/1	1/1	1/1	1/1	1/1	1/1	1/1	1/1	1/1	1/1	2/2	1/1	1/1	1/1	1/1	1/1	1/1	1/1	1/1	1/1	1/1	1/1	1/1	1/1	1/1	1/1
wPt.1958	1/1	2/2	1/1	1/1	1/1	1/1	1/1	2/2	1/1	1/1	1/1	1/1	1/1	1/1	1/1	1/1	2/2	1/1	1/1	2/2	2/2	1/1	1/1	1/1	1/1	1/1	1/1	1/1	1/1	1/1	1/1	1/1	1/1	2/2	1/1	1/1	1/1	1/1	1/1	1/1	1/1	1/1	1/1	1/1	1/1	1/1	1/1	1/1	1/1
wPt.2056	1/1	1/1	1/1	1/1	1/1	1/1	1/1	1/1	1/1	1/1	1/1	1/1	1/1	1/1	1/1	1/1	1/1	1/1	1/1	1/1	1/1	1/1	1/1	1/1	1/1	1/1	1/1	1/1	1/1	1/1	1/1	1/1	1/1	1/1	2/2	1/1	1/1	1/1	1/1	1/1	1/1	1/1	1/1	1/1	1/1	1/1	1/1	1/1	1/1
wPt.2260	1/1	2/2	1/1	1/1	1/1	1/1	2/2	2/2	1/1	1/1	1/1	1/1	1/1	1/1	1/1	1/1	1/1	1/1	1/1	1/1	1/1	1/1	1/1	1/1	1/1	1/1	1/1	1/1	1/1	1/1	1/1	1/1	1/1	1/1	1/1	1/1	1/1	1/1	1/1	1/1	1/1	1/1	1/1	1/1	1/1	1/1	1/1	1/1	1/1
wPt.6273	1/1	1/1	1/1	1/1	1/1	1/1	1/1	1/1	1/1	1/1	1/1	1/1	1/1	1/1	1/1	1/1	1/1	1/1	1/1	1/1	1/1	1/1	1/1	1/1	1/1	1/1	1/1	1/1	1/1	1/1	1/1	1/1	1/1	1/1	2/2	1/1	1/1	1/1	1/1	1/1	1/1	1/1	1/1	1/1	1/1	1/1	1/1	1/1	1/1
wPt.4172	1/1	1/1	1/1	1/1	1/1	1/1	1/1	1/1	1/1	1/1	1/1	1/1	1/1	1/1	1/1	1/1	1/1	1/1	1/1	1/1	1/1	1/1	1/1	1/1	1/1	1/1	1/1	1/1	1/1	1/1	1/1	1/1	1/1	1/1	2/2	1/1	1/1	1/1	1/1	1/1	1/1	1/1	1/1	1/1	1/1	1/1	1/1	1/1	1/1
wPt.3226	1/1	2/2	1/1	1/1	1/1	1/1	2/2	2/2	1/1	1/1	1/1	1/1	1/1	2/2	1/1	1/1	1/1	2/2	1/1	2/2	2/2	2/2	1/1	2/2	1/1	1/1	1/1	1/1	1/1	1/1	1/1	1/1	1/1	2/2	1/1	1/1	2/2	1/1	1/1	2/2	2/2	1/1	1/1	1/1	1/1	1/1	1/1	1/1	1/1
wPt.672075	2/2	1/1	2/2	2/2	1/1	1/1	1/1	1/1	1/1	1/1	2/2	2/2	1/1	1/1	1/1	1/1	1/1	1/1	2/2	1/1	1/1	1/1	1/1	1/1	1/1	1/1	2/2	1/1	1/1	1/1	1/1	1/1	1/1	1/1	1/1	2/2	1/1	1/1	1/1	1/1	1/1	1/1	1/1	2/2	1/1	1/1	1/1	1/1	1/1
wPt.664558	2/2	1/1	2/2	2/2	1/1	1/1	1/1	1/1	1/1	1/1	2/2	2/2	1/1	1/1	1/1	1/1	1/1	1/1	2/2	1/1	1/1	1/1	1/1	1/1	1/1	1/1	2/2	1/1	1/1	1/1	1/1	1/1	1/1	1/1	1/1	2/2	1/1	1/1	1/1	1/1	1/1	1/1	1/1	2/2	1/1	1/1	1/1	1/1	1/1
wPt.672051	2/2	1/1	2/2	2/2	1/1	1/1	1/1	1/1	1/1	1/1	2/2	2/2	1/1	1/1	1/1	1/1	1/1	1/1	2/2	1/1	1/1	1/1	1/1	1/1	1/1	1/1	2/2	1/1	1/1	1/1	1/1	1/1	1/1	1/1	1/1	2/2	1/1	1/1	1/1	1/1	1/1	1/1	1/1	2/2	1/1	1/1	1/1	1/1	1/1
wPt.672171	2/2	1/1	2/2	2/2	1/1	1/1	1/1	1/1	1/1	1/1	2/2	2/2	1/1	1/1	1/1	1/1	1/1	1/1	2/2	1/1	1/1	1/1	1/1	1/1	1/1	1/1	2/2	1/1	1/1	1/1	1/1	1/1	1/1	1/1	1/1	2/2	1/1	1/1	1/1	1/1	1/1	1/1	1/1	2/2	1/1	1/1	1/1	1/1	1/1
wPt.665253	2/2	1/1	2/2	2/2	1/1	1/1	1/1	1/1	1/1	1/1	2/2	2/2	1/1	1/1	1/1	1/1	1/1	1/1	2/2	1/1	1/1	1/1	1/1	1/1	1/1	1/1	2/2	1/1	1/1	1/1	1/1	1/1	1/1	1/1	1/1	2/2	1/1	1/1	1/1	1/1	1/1	1/1	1/1	2/2	1/1	1/1	1/1	1/1	1/1
wPt.8149	1/1	1/1	1/1	1/1	2/2	2/2	1/1	1/1	1/1	2/2	1/1	1/1	1/1	2/2	1/1	1/1	1/1	1/1	2/2	1/1	1/1	1/1	1/1	1/1	1/1	1/1	1/1	1/1	1/1	1/1	1/1	1/1	1/1	2/2	1/1	1/1	2/2	2/2	2/2	1/1	1/1	1/1	1/1	1/1	2/2	2/2	2/2	2/2	1/1
wPt.0008	1/1	1/1	1/1	1/1	2/2	2/2	1/1	1/1	1/1	2/2	1/1	1/1	1/1	2/2	2/2	1/1	1/1	1/1	1/1	1/1	1/1	1/1	1/1	1/1	2/2	2/2	1/1	1/1	1/1	1/1	1/1	1/1	1/1	2/2	1/1	1/1	2/2	2/2	2/2	1/1	1/1	1/1	1/1	1/1	2/2	2/2	2/2	2/2	1/1
wPt.6967	1/1	1/1	1/1	1/1	2/2	2/2	1/1	1/1	1/1	2/2	1/1	1/1	1/1	2/2	1/1	1/1	1/1	1/1	1/1	1/1	1/1	1/1	1/1	1/1	1/1	1/1	1/1	1/1	1/1	1/1	1/1	1/1	1/1	1/1	1/1	1/1	2/2	2/2	2/2	1/1	1/1	1/1	1/1	1/1	2/2	2/2	2/2	2/2	1/1
wPt.8043	1/1	1/1	1/1	1/1	2/2	2/2	1/1	1/1	1/1	2/2	1/1	1/1	1/1	2/2	1/1	1/1	1/1	1/1	1/1	1/1	1/1	2/2	1/1	1/1	1/1	1/1	1/1	1/1	1/1	1/1	1/1	1/1	1/1	2/2	1/1	1/1	2/2	2/2	2/2	1/1	1/1	1/1	1/1	1/1	2/2	2/2	2/2	2/2	1/1
wPt.7151	1/1	1/1	1/1	1/1	2/2	2/2	1/1	1/1	1/1	2/2	1/1	1/1	1/1	2/2	2/2	1/1	1/1	1/1	1/1	1/1	1/1	1/1	1/1	1/1	2/2	2/2	1/1	1/1	1/1	1/1	1/1	1/1	1/1	2/2	1/1	1/1	2/2	2/2	2/2	1/1	1/1	1/1	1/1	1/1	2/2	2/2	2/2	2/2	1/1
wPt.9314	1/1	1/1	1/1	1/1	1/1	1/1	2/2	2/2	1/1	2/2	1/1	1/1	1/1	2/2	1/1	1/1	1/1	2/2	2/2	1/1	1/1	2/2	2/2	2/2	1/1	1/1	1/1	1/1	1/1	1/1	1/1	1/1	1/1	1/1	2/2	1/1	1/1	1/1	1/1	2/2	2/2	2/2	2/2	1/1	1/1	1/1	1/1	1/1	1/1
wPt.7299	1/1	1/1	1/1	1/1	1/1	1/1	1/1	1/1	1/1	1/1	2/2	2/2	1/1	2/2	1/1	2/2	1/1	1/1	1/1	2/2	2/2	1/1	2/2	2/2	1/1	1/1	1/1	2/2	2/2	2/2	1/1	1/1	1/1	2/2	1/1	2/2	2/2	2/2	2/2	2/2	1/1	2/2	2/2	1/1	2/2	2/2	1/1	1/1	2/2
wPt.0393	1/1	2/2	1/1	1/1	1/1	2/2	2/2	2/2	2/2	1/1	1/1	1/1	1/1	1/1	1/1	2/2	2/2	2/2	1/1	2/2	2/2	2/2	2/2	2/2	1/1	1/1	2/2	2/2	2/2	2/2	2/2	1/1	1/1	1/1	1/1	1/1	2/2	1/1	1/1	2/2	2/2	2/2	2/2	1/1	1/1	1/1	1/1	1/1	2/2
wPt.5987	1/1	2/2	1/1	1/1	1/1	1/1	2/2	2/2	1/1	1/1	2/2	2/2	1/1	1/1	1/1	2/2	1/1	1/1	1/1	1/1	1/1	1/1	1/1	2/2	1/1	1/1	2/2	2/2	2/2	2/2	2/2	2/2	2/2	1/1	1/1	1/1	1/1	1/1	1/1	2/2	2/2	2/2	2/2	1/1	2/2	2/2	2/2	1/1	2/2
wPt.1441	1/1	2/2	1/1	1/1	1/1	2/2	2/2	2/2	2/2	1/1	1/1	1/1	2/2	1/1	1/1	2/2	2/2	2/2	1/1	2/2	2/2	2/2	2/2	2/2	1/1	1/1	2/2	2/2	2/2	2/2	2/2	1/1	1/1	2/2	1/1	1/1	2/2	1/1	1/1	2/2	2/2	2/2	2/2	1/1	2/2	1/1	1/1	1/1	2/2
wPt.4051	1/1	1/1	2/2	2/2	1/1	1/1	1/1	1/1	1/1	1/1	2/2	2/2	2/2	2/2	1/1	2/2	1/1	1/1	1/1	2/2	2/2	1/1	2/2	2/2	1/1	1/1	1/1	2/2	2/2	2/2	1/1	1/1	1/1	1/1	2/2	2/2	2/2	2/2	2/2	2/2	1/1	2/2	2/2	1/1	2/2	2/2	1/1	1/1	1/1
wPt.8192	2/2	1/1	2/2	2/2	2/2	2/2	1/1	1/1	1/1	2/2	2/2	2/2	2/2	2/2	2/2	1/1	1/1	1/1	1/1	1/1	1/1	1/1	1/1	1/1	1/1	1/1	1/1	1/1	1/1	1/1	1/1	2/2	2/2	1/1	1/1	2/2	1/1	1/1	1/1	1/1	1/1	1/1	1/1	2/2	2/2	2/2	2/2	2/2	1/1
wPt.3782	1/1	2/2	1/1	1/1	1/1	2/2	2/2	1/1	1/1	1/1	2/2	2/2	2/2	1/1	2/2	1/1	2/2	1/1	2/2	2/2	2/2	1/1	1/1	2/2	2/2	2/2	1/1	1/1	1/1	2/2	2/2	1/1	1/1	1/1	1/1	1/1	1/1	2/2	1/1	2/2	2/2	1/1	1/1	1/1	2/2	2/2	2/2	2/2	2/2
wPt.742244	1/1	1/1	1/1	1/1	1/1	1/1	1/1	1/1	1/1	1/1	2/2	2/2	1/1	1/1	1/1	2/2	1/1	1/1	1/1	2/2	2/2	2/2	1/1	2/2	1/1	1/1	1/1	1/1	1/1	1/1	2/2	1/1	1/1	1/1	2/2	1/1	1/1	2/2	2/2	2/2	2/2	2/2	2/2	1/1	1/1	1/1	1/1	1/1	1/1
wPt.740561	1/1	1/1	1/1	1/1	1/1	1/1	1/1	2/2	1/1	1/1	2/2	2/2	1/1	1/1	1/1	2/2	1/1	1/1	1/1	1/1	1/1	2/2	1/1	2/2	1/1	1/1	1/1	1/1	1/1	1/1	2/2	1/1	1/1	1/1	2/2	2/2	1/1	1/1	1/1	2/2	2/2	2/2	2/2	1/1	2/2	1/1	1/1	1/1	1/1
wPt.6959	1/1	2/2	1/1	1/1	1/1	1/1	2/2	1/1	2/2	1/1	1/1	1/1	1/1	1/1	1/1	2/2	2/2	2/2	2/2	2/2	2/2	2/2	2/2	2/2	2/2	2/2	2/2	2/2	2/2	2/2	2/2	1/1	1/1	2/2	2/2	1/1	2/2	1/1	1/1	2/2	2/2	2/2	2/2	1/1	1/1	1/1	1/1	1/1	2/2
wPt.9207	1/1	1/1	1/1	1/1	1/1	1/1	1/1	1/1	1/1	1/1	2/2	2/2	1/1	1/1	1/1	2/2	1/1	1/1	1/1	2/2	2/2	2/2	1/1	2/2	1/1	1/1	1/1	1/1	1/1	1/1	2/2	1/1	1/1	1/1	2/2	1/1	1/1	2/2	2/2	2/2	2/2	2/2	2/2	1/1	1/1	1/1	1/1	1/1	1/1
wPt.0808	2/2	2/2	2/2	2/2	1/1	2/2	2/2	2/2	2/2	1/1	2/2	2/2	1/1	1/1	1/1	2/2	1/1	2/2	1/1	2/2	2/2	2/2	2/2	2/2	1/1	1/1	2/2	2/2	2/2	2/2	2/2	2/2	2/2	1/1	1/1	1/1	1/1	1/1	1/1	2/2	2/2	2/2	2/2	2/2	2/2	2/2	1/1	1/1	2/2
wPt.4625	1/1	2/2	1/1	1/1	2/2	2/2	2/2	2/2	2/2	2/2	1/1	1/1	2/2	2/2	2/2	2/2	2/2	2/2	1/1	2/2	2/2	2/2	2/2	2/2	1/1	1/1	1/1	2/2	2/2	2/2	2/2	2/2	2/2	2/2	1/1	1/1	1/1	2/2	2/2	2/2	2/2	2/2	2/2	1/1	2/2	2/2	1/1	2/2	2/2
wPt.0002	1/1	2/2	1/1	1/1	2/2	2/2	2/2	2/2	2/2	2/2	1/1	1/1	2/2	2/2	2/2	2/2	2/2	2/2	1/1	2/2	2/2	2/2	2/2	2/2	1/1	1/1	1/1	2/2	2/2	2/2	2/2	2/2	2/2	2/2	1/1	1/1	1/1	2/2	2/2	2/2	2/2	2/2	2/2	1/1	2/2	2/2	2/2	1/1	2/2
wPt.4617	1/1	2/2	1/1	1/1	2/2	2/2	2/2	2/2	2/2	2/2	1/1	1/1	2/2	2/2	2/2	2/2	2/2	2/2	1/1	2/2	2/2	2/2	2/2	2/2	1/1	1/1	1/1	2/2	2/2	2/2	2/2	2/2	2/2	2/2	1/1	1/1	1/1	2/2	2/2	2/2	2/2	2/2	2/2	1/1	2/2	2/2	2/2	2/2	2/2
wPt.2083	2/2	1/1	2/2	2/2	2/2	1/1	1/1	2/2	2/2	2/2	1/1	1/1	1/1	2/2	1/1	2/2	1/1	1/1	1/1	1/1	1/1	1/1	2/2	1/1	1/1	1/1	2/2	2/2	2/2	1/1	1/1	2/2	2/2	2/2	2/2	2/2	2/2	2/2	2/2	1/1	1/1	2/2	2/2	1/1	2/2	1/1	1/1	1/1	1/1
wPt.744897	2/2	2/2	2/2	2/2	2/2	2/2	2/2	2/2	2/2	1/1	1/1	1/1	2/2	1/1	2/2	2/2	2/2	1/1	2/2	1/1	1/1	2/2	2/2	2/2	2/2	2/2	2/2	2/2	2/2	2/2	2/2	2/2	2/2	1/1	1/1	2/2	1/1	2/2	2/2	2/2	2/2	2/2	2/2	2/2	2/2	2/2	2/2	2/2	2/2
wPt.6668	2/2	1/1	2/2	2/2	2/2	2/2	1/1	1/1	1/1	2/2	2/2	2/2	2/2	2/2	2/2	1/1	1/1	1/1	1/1	1/1	1/1	1/1	1/1	1/1	1/1	1/1	1/1	1/1	1/1	1/1	1/1	2/2	2/2	2/2	2/2	2/2	1/1	2/2	2/2	1/1	1/1	1/1	1/1	2/2	2/2	2/2	2/2	2/2	1/1
wPt.4553	2/2	1/1	2/2	2/2	2/2	2/2	2/2	2/2	2/2	2/2	1/1	1/1	2/2	2/2	2/2	1/1	2/2	2/2	1/1	1/1	2/2	1/1	2/2	1/1	2/2	2/2	1/1	2/2	2/2	2/2	2/2	1/1	1/1	2/2	2/2	2/2	2/2	2/2	2/2	2/2	2/2	1/1	1/1	1/1	1/1	2/2	1/1	1/1	1/1
wPt.0961	2/2	1/1	2/2	2/2	2/2	2/2	2/2	2/2	2/2	2/2	1/1	1/1	2/2	2/2	2/2	1/1	2/2	2/2	1/1	1/1	2/2	1/1	2/2	1/1	2/2	2/2	1/1	2/2	2/2	2/2	2/2	1/1	1/1	2/2	2/2	2/2	2/2	2/2	2/2	2/2	2/2	1/1	1/1	1/1	1/1	1/1	1/1	1/1	1/1
wPt.3393	2/2	1/1	2/2	2/2	2/2	2/2	2/2	1/1	1/1	1/1	1/1	1/1	1/1	2/2	2/2	1/1	1/1	1/1	2/2	1/1	1/1	2/2	1/1	2/2	2/2	2/2	2/2	1/1	1/1	1/1	1/1	1/1	1/1	1/1	2/2	1/1	2/2	1/1	1/1	1/1	2/2	1/1	1/1	2/2	1/1	2/2	2/2	2/2	1/1
wPt.1706	2/2	1/1	2/2	2/2	2/2	2/2	2/2	2/2	1/1	2/2	1/1	1/1	1/1	2/2	2/2	1/1	2/2	1/1	1/1	2/2	2/2	1/1	2/2	1/1	2/2	2/2	1/1	2/2	2/2	2/2	2/2	1/1	1/1	2/2	2/2	2/2	2/2	2/2	2/2	2/2	2/2	2/2	2/2	2/2	1/1	1/1	1/1	1/1	1/1
wPt.1510	1/1	2/2	1/1	1/1	2/2	2/2	2/2	2/2	2/2	2/2	1/1	1/1	2/2	2/2	2/2	2/2	2/2	2/2	1/1	2/2	2/2	2/2	2/2	2/2	2/2	2/2	1/1	2/2	2/2	2/2	2/2	2/2	2/2	2/2	2/2	1/1	2/2	2/2	2/2	2/2	2/2	2/2	2/2	1/1	2/2	2/2	2/2	2/2	2/2
wPt.6075	1/1	2/2	1/1	1/1	2/2	2/2	2/2	2/2	2/2	2/2	1/1	1/1	2/2	2/2	2/2	2/2	2/2	2/2	2/2	2/2	2/2	2/2	2/2	2/2	2/2	2/2	1/1	2/2	2/2	2/2	2/2	2/2	2/2	2/2	2/2	1/1	2/2	2/2	2/2	2/2	2/2	2/2	2/2	1/1	2/2	2/2	2/2	2/2	2/2
wPt.3992	2/2	2/2	2/2	2/2	1/1	1/1	2/2	2/2	2/2	2/2	2/2	2/2	2/2	1/1	1/1	2/2	2/2	2/2	2/2	2/2	2/2	2/2	2/2	2/2	2/2	2/2	2/2	2/2	2/2	2/2	2/2	2/2	2/2	2/2	2/2	2/2	2/2	2/2	2/2	2/2	2/2	2/2	2/2	1/1	2/2	2/2	1/1	1/1	2/2
wPt.0744	2/2	2/2	2/2	2/2	2/2	2/2	2/2	2/2	2/2	2/2	2/2	2/2	1/1	2/2	2/2	2/2	1/1	2/2	2/2	2/2	2/2	2/2	2/2	2/2	2/2	2/2	2/2	2/2	2/2	2/2	2/2	2/2	2/2	2/2	1/1	1/1	2/2	2/2	2/2	2/2	2/2	2/2	2/2	2/2	2/2	2/2	2/2	2/2	2/2
wPt.0551	2/2	2/2	2/2	2/2	2/2	2/2	2/2	2/2	2/2	2/2	2/2	2/2	2/2	2/2	2/2	2/2	2/2	1/1	2/2	1/1	1/1	2/2	2/2	2/2	2/2	2/2	2/2	2/2	2/2	2/2	2/2	2/2	2/2	1/1	2/2	2/2	2/2	2/2	2/2	2/2	2/2	2/2	2/2	2/2	2/2	2/2	2/2	2/2	2/2
wPt.3135	2/2	2/2	2/2	2/2	2/2	2/2	2/2	2/2	2/2	2/2	1/1	1/1	2/2	2/2	2/2	2/2	2/2	2/2	2/2	2/2	2/2	2/2	2/2	2/2	2/2	2/2	2/2	2/2	2/2	2/2	2/2	2/2	2/2	2/2	1/1	2/2	2/2	2/2	2/2	2/2	2/2	2/2	2/2	2/2	2/2	2/2	2/2	2/2	2/2
wPt.5533	2/2	1/1	2/2	2/2	2/2	2/2	2/2	1/1	2/2	2/2	2/2	2/2	2/2	2/2	2/2	2/2	1/1	1/1	2/2	1/1	1/1	2/2	2/2	2/2	2/2	2/2	2/2	2/2	2/2	2/2	2/2	2/2	2/2	1/1	2/2	2/2	2/2	2/2	2/2	2/2	2/2	2/2	2/2	2/2	2/2	2/2	2/2	2/2	2/2
wPt.6495	2/2	1/1	2/2	2/2	2/2	2/2	2/2	1/1	2/2	2/2	2/2	2/2	2/2	2/2	2/2	2/2	1/1	1/1	2/2	1/1	1/1	2/2	2/2	2/2	2/2	2/2	2/2	2/2	2/2	2/2	2/2	2/2	2/2	1/1	2/2	2/2	2/2	2/2	2/2	2/2	2/2	2/2	2/2	2/2	2/2	2/2	2/2	2/2	2/2
wPt.4637	2/2	1/1	1/1	1/1	2/2	2/2	2/2	2/2	2/2	2/2	1/1	1/1	2/2	2/2	2/2	1/1	2/2	2/2	2/2	1/1	1/1	2/2	2/2	2/2	2/2	2/2	2/2	1/1	1/1	1/1	2/2	2/2	2/2	2/2	2/2	2/2	2/2	1/1	1/1	1/1	2/2	1/1	1/1	2/2	1/1	1/1	1/1	2/2	1/1
wPt.6083	2/2	1/1	1/1	1/1	2/2	2/2	2/2	2/2	2/2	2/2	1/1	1/1	1/1	1/1	2/2	1/1	2/2	2/2	2/2	1/1	1/1	2/2	2/2	2/2	2/2	2/2	2/2	1/1	1/1	1/1	2/2	2/2	2/2	2/2	2/2	2/2	2/2	1/1	1/1	1/1	2/2	1/1	1/1	2/2	1/1	1/1	2/2	2/2	1/1
wPt.2100	2/2	1/1	1/1	1/1	2/2	2/2	2/2	2/2	2/2	2/2	1/1	1/1	2/2	2/2	2/2	1/1	2/2	2/2	2/2	1/1	1/1	2/2	2/2	2/2	2/2	2/2	2/2	1/1	1/1	1/1	2/2	2/2	2/2	2/2	2/2	2/2	2/2	1/1	1/1	1/1	2/2	1/1	1/1	2/2	1/1	1/1	2/2	2/2	1/1
wPt.4796	2/2	1/1	1/1	1/1	2/2	2/2	2/2	2/2	2/2	2/2	1/1	1/1	2/2	2/2	2/2	1/1	2/2	2/2	2/2	1/1	1/1	2/2	2/2	2/2	2/2	2/2	2/2	1/1	1/1	1/1	2/2	2/2	2/2	2/2	2/2	2/2	2/2	1/1	1/1	2/2	2/2	1/1	1/1	2/2	1/1	1/1	2/2	2/2	1/1
wPt.4835	2/2	2/2	2/2	2/2	2/2	2/2	2/2	2/2	2/2	2/2	2/2	2/2	2/2	2/2	2/2	2/2	2/2	2/2	2/2	1/1	1/1	2/2	2/2	2/2	2/2	2/2	2/2	2/2	2/2	2/2	2/2	2/2	2/2	2/2	2/2	2/2	2/2	2/2	2/2	2/2	2/2	2/2	2/2	2/2	2/2	2/2	2/2	2/2	2/2
wPt.6447	2/2	2/2	2/2	2/2	2/2	2/2	2/2	2/2	2/2	2/2	2/2	2/2	2/2	2/2	2/2	2/2	2/2	2/2	2/2	1/1	1/1	2/2	2/2	2/2	2/2	2/2	2/2	2/2	2/2	2/2	2/2	2/2	2/2	2/2	2/2	2/2	2/2	2/2	2/2	2/2	2/2	2/2	2/2	2/2	2/2	2/2	2/2	2/2	2/2
wPt.4810	1/1	2/2	1/1	2/2	2/2	2/2	2/2	2/2	2/2	2/2	2/2	2/2	2/2	2/2	2/2	2/2	2/2	2/2	2/2	2/2	2/2	2/2	2/2	2/2	2/2	2/2	2/2	2/2	2/2	2/2	2/2	2/2	2/2	2/2	2/2	2/2	2/2	2/2	2/2	2/2	2/2	2/2	2/2	2/2	2/2	2/2	2/2	2/2	2/2
wPt.4345	2/2	2/2	1/1	1/1	2/2	2/2	2/2	2/2	2/2	2/2	1/1	1/1	2/2	2/2	2/2	1/1	2/2	2/2	2/2	1/1	1/1	2/2	2/2	1/1	2/2	2/2	2/2	1/1	1/1	1/1	2/2	2/2	2/2	2/2	2/2	2/2	2/2	1/1	1/1	1/1	2/2	1/1	1/1	2/2	2/2	2/2	2/2	2/2	2/2
wPt.6768	2/2	2/2	2/2	2/2	2/2	2/2	2/2	2/2	2/2	2/2	2/2	2/2	2/2	2/2	2/2	2/2	2/2	2/2	2/2	2/2	2/2	2/2	2/2	2/2	2/2	2/2	2/2	2/2	2/2	2/2	2/2	2/2	2/2	2/2	2/2	2/2	2/2	2/2	2/2	2/2	2/2	2/2	2/2	2/2	1/1	2/2	1/1	1/1	1/1
tPt.6794	1/1	1/1	1/1	1/1	2/2	2/2	1/1	1/1	1/1	2/2	1/1	1/1	1/1	2/2	2/2	1/1	1/1	1/1	1/1	1/1	1/1	1/1	1/1	1/1	2/2	2/2	1/1	1/1	1/1	1/1	1/1	1/1	1/1	2/2	1/1	1/1	2/2	2/2	2/2	1/1	1/1	1/1	1/1	1/1	2/2	2/2	2/2	2/2	1/1
rPt.4199	1/1	1/1	1/1	1/1	1/1	1/1	1/1	2/2	1/1	1/1	2/2	2/2	1/1	1/1	1/1	2/2	1/1	1/1	1/1	2/2	2/2	2/2	1/1	2/2	1/1	2/2	1/1	1/1	1/1	1/1	2/2	1/1	1/1	1/1	2/2	2/2	1/1	2/2	2/2	1/1	2/2	2/2	2/2	1/1	2/2	1/1	1/1	1/1	1/1
wPt.3648	2/2	2/2	2/2	2/2	2/2	2/2	2/2	2/2	2/2	2/2	1/1	1/1	2/2	2/2	2/2	2/2	2/2	2/2	2/2	2/2	2/2	2/2	2/2	2/2	2/2	2/2	2/2	2/2	2/2	2/2	2/2	2/2	2/2	2/2	1/1	2/2	2/2	2/2	2/2	2/2	2/2	2/2	2/2	2/2	2/2	2/2	2/2	2/2	2/2
wPt.0494	1/1	1/1	1/1	1/1	2/2	2/2	1/1	1/1	2/2	1/1	1/1	1/1	1/1	2/2	1/1	2/2	1/1	2/2	1/1	1/1	1/1	1/1	1/1	1/1	2/2	2/2	1/1	1/1	1/1	1/1	1/1	1/1	1/1	1/1	1/1	2/2	1/1	1/1	1/1	1/1	1/1	1/1	1/1	1/1	1/1	1/1	1/1	1/1	1/1
wPt.7108	1/1	1/1	2/2	2/2	1/1	1/1	1/1	1/1	2/2	1/1	1/1	1/1	1/1	1/1	1/1	2/2	1/1	1/1	1/1	1/1	1/1	1/1	1/1	1/1	1/1	1/1	1/1	2/2	2/2	2/2	2/2	1/1	1/1	1/1	2/2	2/2	1/1	2/2	2/2	1/1	1/1	1/1	1/1	1/1	2/2	2/2	2/2	2/2	2/2
wPt.665927	1/1	2/2	1/1	1/1	1/1	1/1	2/2	2/2	2/2	1/1	1/1	1/1	2/2	1/1	1/1	1/1	1/1	1/1	2/2	1/1	1/1	1/1	1/1	2/2	1/1	1/1	1/1	1/1	1/1	1/1	1/1	1/1	1/1	2/2	1/1	1/1	1/1	2/2	2/2	1/1	2/2	1/1	1/1	1/1	1/1	1/1	1/1	1/1	1/1
wPt.0303	1/1	2/2	1/1	1/1	1/1	1/1	2/2	2/2	2/2	1/1	1/1	1/1	2/2	1/1	1/1	1/1	1/1	1/1	2/2	1/1	1/1	1/1	1/1	2/2	1/1	1/1	1/1	1/1	1/1	1/1	1/1	1/1	1/1	2/2	1/1	1/1	1/1	2/2	1/1	1/1	2/2	1/1	1/1	1/1	1/1	1/1	2/2	1/1	1/1
wPt.1080	1/1	1/1	2/2	2/2	1/1	1/1	1/1	1/1	1/1	1/1	2/2	2/2	2/2	2/2	1/1	2/2	1/1	1/1	1/1	2/2	2/2	1/1	2/2	2/2	1/1	1/1	1/1	2/2	2/2	2/2	1/1	1/1	1/1	1/1	2/2	2/2	2/2	2/2	2/2	2/2	1/1	2/2	2/2	1/1	2/2	1/1	1/1	1/1	1/1
wPt.7076	1/1	1/1	2/2	2/2	1/1	1/1	1/1	1/1	1/1	1/1	2/2	2/2	2/2	2/2	1/1	2/2	1/1	1/1	1/1	2/2	2/2	1/1	2/2	2/2	1/1	1/1	1/1	2/2	2/2	2/2	1/1	1/1	1/1	1/1	2/2	2/2	2/2	2/2	2/2	2/2	1/1	2/2	2/2	1/1	2/2	2/2	1/1	1/1	1/1
wPt.0827	2/2	2/2	2/2	2/2	2/2	2/2	1/1	2/2	2/2	2/2	2/2	2/2	2/2	2/2	2/2	2/2	1/1	2/2	2/2	2/2	2/2	2/2	2/2	2/2	2/2	2/2	2/2	2/2	2/2	2/2	2/2	2/2	2/2	2/2	2/2	2/2	2/2	2/2	2/2	1/1	2/2	2/2	2/2	2/2	2/2	2/2	2/2	2/2	2/2
wPt.5283	1/1	1/1	1/1	1/1	1/1	1/1	1/1	1/1	1/1	2/2	1/1	1/1	1/1	1/1	1/1	1/1	1/1	1/1	1/1	1/1	1/1	1/1	1/1	1/1	1/1	1/1	1/1	1/1	1/1	1/1	1/1	1/1	1/1	1/1	1/1	1/1	1/1	1/1	1/1	1/1	1/1	1/1	1/1	1/1	1/1	1/1	1/1	1/1	1/1
wPt.5069	1/1	1/1	1/1	1/1	2/2	2/2	1/1	1/1	2/2	1/1	1/1	1/1	1/1	1/1	1/1	2/2	1/1	1/1	1/1	1/1	1/1	1/1	1/1	1/1	2/2	2/2	1/1	1/1	1/1	1/1	1/1	1/1	1/1	1/1	1/1	2/2	1/1	1/1	1/1	1/1	1/1	1/1	1/1	1/1	1/1	1/1	1/1	1/1	1/1
wPt.0126	1/1	1/1	1/1	1/1	2/2	2/2	1/1	1/1	2/2	1/1	1/1	1/1	1/1	1/1	1/1	2/2	1/1	2/2	1/1	1/1	1/1	1/1	1/1	1/1	2/2	2/2	1/1	1/1	1/1	1/1	1/1	1/1	1/1	1/1	1/1	2/2	1/1	1/1	1/1	1/1	1/1	1/1	1/1	1/1	1/1	1/1	1/1	1/1	1/1
wPt.6320	1/1	1/1	1/1	1/1	2/2	2/2	1/1	1/1	2/2	1/1	1/1	1/1	1/1	1/1	1/1	2/2	1/1	2/2	1/1	1/1	1/1	1/1	1/1	1/1	2/2	2/2	1/1	1/1	1/1	1/1	1/1	1/1	1/1	1/1	1/1	2/2	1/1	1/1	1/1	1/1	1/1	1/1	1/1	1/1	1/1	1/1	1/1	1/1	1/1
wPt.3093	2/2	2/2	1/1	1/1	1/1	1/1	2/2	2/2	1/1	1/1	1/1	1/1	1/1	1/1	1/1	1/1	1/1	2/2	2/2	1/1	1/1	1/1	1/1	1/1	1/1	1/1	1/1	1/1	1/1	1/1	1/1	1/1	1/1	1/1	1/1	1/1	1/1	1/1	1/1	2/2	1/1	1/1	1/1	1/1	1/1	1/1	1/1	1/1	1/1
wPt.7251	1/1	1/1	1/1	1/1	1/1	1/1	1/1	1/1	2/2	2/2	1/1	1/1	1/1	1/1	1/1	2/2	1/1	2/2	1/1	1/1	1/1	1/1	1/1	1/1	2/2	2/2	1/1	1/1	1/1	1/1	1/1	1/1	1/1	1/1	1/1	2/2	1/1	1/1	1/1	1/1	1/1	1/1	1/1	1/1	1/1	1/1	2/2	1/1	1/1
wPt.2305	2/2	2/2	1/1	1/1	1/1	1/1	2/2	2/2	2/2	2/2	1/1	1/1	1/1	2/2	1/1	1/1	1/1	1/1	1/1	1/1	1/1	1/1	1/1	1/1	1/1	1/1	1/1	1/1	1/1	1/1	1/1	1/1	1/1	1/1	1/1	2/2	1/1	1/1	1/1	1/1	2/2	1/1	1/1	1/1	1/1	1/1	1/1	1/1	1/1
wPt.9813	1/1	1/1	1/1	1/1	2/2	2/2	1/1	1/1	2/2	1/1	1/1	1/1	1/1	2/2	1/1	2/2	1/1	2/2	1/1	1/1	1/1	1/1	1/1	1/1	2/2	2/2	1/1	1/1	1/1	1/1	1/1	1/1	1/1	1/1	1/1	2/2	1/1	1/1	1/1	1/1	1/1	1/1	1/1	1/1	1/1	1/1	1/1	1/1	1/1
wPt.8615	1/1	2/2	1/1	1/1	1/1	1/1	2/2	2/2	1/1	2/2	1/1	1/1	1/1	1/1	1/1	1/1	1/1	1/1	2/2	2/2	2/2	1/1	1/1	1/1	1/1	1/1	2/2	1/1	1/1	1/1	1/1	1/1	1/1	1/1	1/1	1/1	1/1	1/1	1/1	2/2	1/1	1/1	1/1	1/1	1/1	2/2	2/2	2/2	1/1
wPt.0884	1/1	1/1	1/1	1/1	2/2	2/2	1/1	1/1	2/2	1/1	1/1	1/1	1/1	1/1	1/1	2/2	1/1	1/1	1/1	1/1	1/1	1/1	1/1	1/1	1/1	1/1	1/1	1/1	1/1	1/1	1/1	1/1	1/1	1/1	2/2	2/2	1/1	1/1	1/1	1/1	1/1	1/1	1/1	1/1	2/2	2/2	1/1	1/1	2/2
wPt.3447	1/1	2/2	1/1	1/1	1/1	1/1	1/1	1/1	1/1	1/1	1/1	1/1	1/1	1/1	1/1	1/1	1/1	1/1	1/1	1/1	1/1	1/1	1/1	1/1	1/1	1/1	1/1	1/1	1/1	1/1	1/1	1/1	1/1	1/1	1/1	1/1	1/1	1/1	1/1	1/1	1/1	1/1	1/1	1/1	1/1	1/1	1/1	1/1	1/1
wPt.9877	1/1	1/1	1/1	1/1	1/1	1/1	1/1	1/1	1/1	1/1	1/1	1/1	1/1	1/1	1/1	1/1	1/1	1/1	1/1	1/1	1/1	1/1	1/1	2/2	1/1	1/1	1/1	1/1	1/1	2/2	2/2	1/1	1/1	1/1	2/2	1/1	1/1	1/1	1/1	1/1	1/1	2/2	2/2	1/1	2/2	2/2	1/1	1/1	2/2
wPt.4120	1/1	1/1	1/1	1/1	1/1	1/1	1/1	1/1	1/1	1/1	1/1	1/1	1/1	1/1	1/1	1/1	1/1	1/1	1/1	1/1	1/1	1/1	1/1	2/2	1/1	1/1	1/1	1/1	1/1	2/2	2/2	1/1	1/1	1/1	2/2	1/1	1/1	1/1	1/1	1/1	1/1	2/2	2/2	1/1	2/2	2/2	1/1	1/1	2/2
wPt.1149	2/2	2/2	1/1	1/1	1/1	1/1	1/1	2/2	2/2	1/1	1/1	1/1	1/1	1/1	1/1	1/1	1/1	1/1	1/1	1/1	1/1	1/1	1/1	1/1	1/1	1/1	1/1	1/1	1/1	1/1	1/1	1/1	1/1	2/2	1/1	1/1	2/2	1/1	1/1	1/1	2/2	1/1	1/1	1/1	2/2	2/2	2/2	2/2	2/2
wPt.0465	2/2	1/1	1/1	1/1	2/2	2/2	1/1	1/1	2/2	1/1	1/1	1/1	1/1	1/1	1/1	2/2	1/1	2/2	1/1	1/1	1/1	1/1	1/1	2/2	2/2	2/2	1/1	1/1	1/1	2/2	2/2	1/1	1/1	1/1	2/2	2/2	1/1	1/1	1/1	1/1	1/1	2/2	2/2	1/1	2/2	2/2	1/1	1/1	2/2
wPt.7318	1/1	2/2	2/2	1/1	1/1	1/1	1/1	1/1	1/1	1/1	2/2	2/2	1/1	1/1	1/1	1/1	1/1	1/1	1/1	1/1	1/1	2/2	1/1	2/2	1/1	1/1	1/1	2/2	2/2	2/2	2/2	1/1	1/1	1/1	2/2	1/1	1/1	1/1	1/1	2/2	1/1	2/2	2/2	1/1	2/2	2/2	2/2	2/2	1/1
wPt.3190	1/1	1/1	1/1	1/1	1/1	1/1	1/1	1/1	2/2	1/1	1/1	1/1	1/1	1/1	1/1	1/1	1/1	2/2	2/2	2/2	2/2	2/2	1/1	2/2	1/1	2/2	2/2	1/1	1/1	1/1	1/1	2/2	2/2	1/1	1/1	1/1	1/1	1/1	1/1	1/1	1/1	2/2	2/2	2/2	1/1	1/1	1/1	1/1	1/1
wPt.8387	1/1	1/1	2/2	2/2	1/1	1/1	1/1	1/1	2/2	1/1	1/1	1/1	1/1	1/1	1/1	2/2	1/1	1/1	1/1	1/1	1/1	1/1	1/1	1/1	1/1	1/1	1/1	2/2	2/2	2/2	2/2	1/1	1/1	1/1	2/2	2/2	1/1	2/2	2/2	1/1	1/1	1/1	1/1	1/1	2/2	2/2	2/2	2/2	2/2
wPt.5646	1/1	1/1	1/1	1/1	1/1	1/1	1/1	1/1	2/2	1/1	1/1	2/2	1/1	1/1	1/1	2/2	1/1	1/1	1/1	1/1	1/1	2/2	2/2	2/2	2/2	2/2	2/2	1/1	1/1	1/1	1/1	2/2	2/2	1/1	1/1	2/2	1/1	1/1	1/1	1/1	2/2	2/2	2/2	2/2	1/1	1/1	1/1	1/1	1/1
wPt.8211	1/1	1/1	1/1	1/1	2/2	2/2	1/1	1/1	1/1	1/1	2/2	2/2	2/2	1/1	2/2	1/1	1/1	2/2	1/1	1/1	1/1	1/1	1/1	1/1	1/1	1/1	1/1	1/1	1/1	1/1	1/1	1/1	1/1	1/1	1/1	1/1	1/1	1/1	1/1	1/1	1/1	1/1	1/1	2/2	2/2	2/2	2/2	2/2	2/2
wPt.744187	1/1	2/2	1/1	1/1	1/1	1/1	2/2	2/2	1/1	2/2	2/2	2/2	2/2	2/2	2/2	1/1	2/2	1/1	1/1	1/1	1/1	1/1	1/1	1/1	1/1	1/1	1/1	1/1	1/1	1/1	1/1	1/1	1/1	2/2	1/1	1/1	1/1	1/1	1/1	2/2	2/2	1/1	1/1	1/1	1/1	1/1	1/1	1/1	1/1
wPt.3004	2/2	2/2	1/1	1/1	2/2	2/2	2/2	2/2	1/1	2/2	2/2	2/2	2/2	2/2	2/2	1/1	2/2	1/1	2/2	1/1	1/1	1/1	1/1	1/1	1/1	1/1	1/1	1/1	1/1	1/1	1/1	1/1	1/1	2/2	1/1	1/1	1/1	1/1	1/1	2/2	2/2	1/1	1/1	1/1	1/1	2/2	1/1	1/1	1/1
wPt.744769	2/2	2/2	1/1	1/1	2/2	2/2	2/2	2/2	1/1	2/2	2/2	2/2	2/2	2/2	2/2	1/1	2/2	1/1	1/1	1/1	1/1	1/1	1/1	1/1	1/1	1/1	1/1	1/1	1/1	1/1	1/1	1/1	1/1	2/2	1/1	1/1	1/1	1/1	1/1	2/2	2/2	1/1	1/1	1/1	2/2	2/2	2/2	1/1	2/2
wPt.744987	2/2	2/2	1/1	1/1	2/2	2/2	2/2	2/2	1/1	2/2	2/2	2/2	2/2	2/2	2/2	1/1	2/2	1/1	2/2	1/1	1/1	1/1	1/1	1/1	1/1	1/1	1/1	1/1	1/1	1/1	1/1	1/1	1/1	2/2	1/1	1/1	1/1	1/1	1/1	2/2	2/2	1/1	1/1	1/1	1/1	2/2	1/1	1/1	1/1
wPt.8938	1/1	1/1	1/1	1/1	1/1	1/1	1/1	1/1	2/2	1/1	1/1	1/1	1/1	1/1	1/1	2/2	1/1	1/1	2/2	1/1	1/1	2/2	2/2	2/2	2/2	2/2	2/2	1/1	1/1	1/1	1/1	2/2	2/2	1/1	1/1	2/2	1/1	1/1	1/1	1/1	2/2	2/2	2/2	1/1	1/1	1/1	1/1	1/1	1/1
wPt.7046	2/2	2/2	1/1	1/1	2/2	2/2	2/2	2/2	1/1	2/2	2/2	2/2	2/2	2/2	2/2	1/1	2/2	1/1	1/1	1/1	1/1	1/1	1/1	1/1	1/1	1/1	1/1	1/1	1/1	1/1	1/1	1/1	1/1	2/2	1/1	1/1	1/1	1/1	1/1	2/2	2/2	1/1	1/1	1/1	2/2	2/2	2/2	1/1	2/2
wPt.6156	1/1	1/1	1/1	1/1	1/1	1/1	1/1	1/1	2/2	1/1	1/1	1/1	1/1	1/1	1/1	2/2	1/1	1/1	2/2	1/1	1/1	2/2	2/2	2/2	2/2	2/2	2/2	1/1	1/1	1/1	1/1	2/2	2/2	1/1	1/1	2/2	1/1	1/1	1/1	1/1	2/2	2/2	2/2	1/1	1/1	1/1	1/1	1/1	1/1
wPt.5677	1/1	2/2	1/1	1/1	2/2	2/2	2/2	2/2	2/2	2/2	2/2	2/2	2/2	2/2	2/2	2/2	2/2	2/2	1/1	1/1	1/1	1/1	1/1	1/1	1/1	2/2	1/1	1/1	1/1	1/1	1/1	1/1	1/1	2/2	1/1	2/2	1/1	1/1	1/1	2/2	2/2	1/1	1/1	1/1	1/1	1/1	1/1	1/1	1/1
wPt.4300	1/1	1/1	2/2	2/2	1/1	1/1	2/2	1/1	1/1	2/2	2/2	2/2	1/1	2/2	2/2	2/2	1/1	1/1	2/2	1/1	1/1	1/1	1/1	1/1	2/2	2/2	1/1	1/1	1/1	1/1	1/1	1/1	1/1	2/2	2/2	2/2	2/2	1/1	1/1	1/1	1/1	1/1	1/1	1/1	1/1	2/2	2/2	2/2	1/1
tPt.3700	1/1	1/1	2/2	2/2	1/1	1/1	1/1	2/2	1/1	1/1	1/1	1/1	1/1	1/1	1/1	1/1	1/1	1/1	2/2	2/2	2/2	2/2	2/2	1/1	1/1	1/1	2/2	2/2	2/2	1/1	1/1	2/2	2/2	1/1	1/1	1/1	2/2	2/2	2/2	1/1	1/1	1/1	1/1	2/2	1/1	1/1	2/2	2/2	1/1
wPt.2407	2/2	2/2	1/1	1/1	2/2	2/2	2/2	2/2	1/1	1/1	2/2	2/2	2/2	2/2	2/2	1/1	2/2	2/2	2/2	2/2	2/2	1/1	2/2	1/1	1/1	1/1	2/2	1/1	1/1	1/1	1/1	2/2	2/2	2/2	1/1	1/1	1/1	2/2	2/2	2/2	1/1	1/1	1/1	2/2	1/1	2/2	2/2	2/2	2/2
wPt.3723	2/2	1/1	2/2	2/2	2/2	2/2	2/2	1/1	2/2	2/2	1/1	1/1	1/1	2/2	1/1	1/1	1/1	1/1	2/2	2/2	2/2	2/2	2/2	2/2	1/1	1/1	1/1	2/2	2/2	2/2	2/2	2/2	2/2	2/2	1/1	2/2	2/2	2/2	2/2	1/1	2/2	2/2	2/2	1/1	2/2	2/2	2/2	2/2	1/1
wPt.4814	2/2	2/2	1/1	1/1	2/2	2/2	2/2	2/2	1/1	2/2	2/2	2/2	2/2	2/2	2/2	1/1	2/2	2/2	2/2	1/1	1/1	1/1	2/2	1/1	1/1	1/1	2/2	2/2	2/2	2/2	1/1	2/2	2/2	1/1	1/1	1/1	1/1	2/2	2/2	2/2	1/1	1/1	1/1	2/2	2/2	2/2	2/2	2/2	2/2
wPt.2273	1/1	2/2	2/2	2/2	2/2	2/2	1/1	2/2	1/1	2/2	2/2	2/2	2/2	2/2	2/2	2/2	2/2	2/2	2/2	2/2	2/2	1/1	2/2	1/1	1/1	1/1	1/1	1/1	1/1	1/1	1/1	2/2	2/2	2/2	1/1	2/2	1/1	2/2	2/2	1/1	1/1	1/1	1/1	2/2	1/1	2/2	1/1	1/1	2/2
wPt.9515	1/1	1/1	2/2	2/2	2/2	2/2	1/1	1/1	2/2	1/1	1/1	1/1	1/1	1/1	1/1	2/2	1/1	2/2	2/2	2/2	2/2	2/2	2/2	1/1	2/2	2/2	2/2	2/2	2/2	1/1	1/1	2/2	2/2	2/2	1/1	2/2	2/2	2/2	2/2	1/1	1/1	1/1	1/1	2/2	1/1	1/1	2/2	2/2	1/1
wPt.0194	2/2	2/2	1/1	1/1	2/2	2/2	2/2	2/2	1/1	2/2	2/2	2/2	2/2	2/2	2/2	2/2	2/2	2/2	1/1	2/2	2/2	1/1	2/2	1/1	1/1	1/1	2/2	2/2	2/2	2/2	1/1	2/2	2/2	1/1	1/1	2/2	1/1	2/2	2/2	2/2	1/1	1/1	1/1	2/2	2/2	2/2	2/2	2/2	2/2
wPt.2994	1/1	2/2	2/2	2/2	2/2	2/2	1/1	2/2	1/1	2/2	2/2	2/2	2/2	2/2	2/2	2/2	2/2	2/2	2/2	2/2	2/2	1/1	2/2	1/1	1/1	1/1	1/1	1/1	1/1	1/1	1/1	2/2	2/2	2/2	1/1	2/2	1/1	2/2	2/2	1/1	1/1	1/1	1/1	2/2	1/1	1/1	1/1	1/1	2/2
tPt.8504	1/1	1/1	2/2	2/2	2/2	2/2	1/1	1/1	2/2	1/1	1/1	1/1	1/1	1/1	1/1	2/2	1/1	2/2	2/2	2/2	2/2	2/2	2/2	1/1	2/2	2/2	2/2	2/2	2/2	1/1	1/1	2/2	2/2	2/2	1/1	2/2	2/2	2/2	2/2	1/1	1/1	1/1	1/1	2/2	1/1	1/1	2/2	2/2	1/1
wPt.4600	2/2	2/2	1/1	1/1	2/2	2/2	2/2	2/2	1/1	2/2	2/2	2/2	2/2	2/2	2/2	1/1	2/2	2/2	2/2	1/1	1/1	1/1	2/2	1/1	1/1	1/1	2/2	2/2	2/2	2/2	1/1	2/2	2/2	1/1	1/1	1/1	1/1	2/2	2/2	2/2	1/1	1/1	1/1	2/2	2/2	2/2	2/2	2/2	2/2
wPt.5892	2/2	2/2	2/2	2/2	2/2	2/2	2/2	2/2	1/1	2/2	2/2	2/2	2/2	2/2	2/2	2/2	2/2	2/2	1/1	2/2	2/2	1/1	2/2	1/1	2/2	2/2	2/2	1/1	1/1	1/1	1/1	2/2	2/2	1/1	2/2	2/2	1/1	2/2	2/2	2/2	1/1	1/1	1/1	2/2	2/2	2/2	1/1	1/1	2/2
wPt.7887	2/2	2/2	2/2	2/2	2/2	2/2	2/2	2/2	1/1	2/2	2/2	2/2	2/2	2/2	2/2	2/2	2/2	2/2	1/1	2/2	2/2	1/1	2/2	1/1	2/2	2/2	2/2	1/1	1/1	1/1	1/1	2/2	2/2	1/1	2/2	2/2	1/1	2/2	2/2	2/2	1/1	1/1	1/1	2/2	2/2	2/2	1/1	1/1	2/2
wPt.9299	2/2	2/2	2/2	2/2	2/2	2/2	2/2	2/2	1/1	2/2	2/2	2/2	2/2	2/2	2/2	2/2	2/2	2/2	1/1	2/2	2/2	1/1	2/2	1/1	2/2	2/2	2/2	1/1	1/1	1/1	1/1	2/2	2/2	1/1	2/2	2/2	1/1	2/2	2/2	2/2	1/1	1/1	1/1	2/2	2/2	2/2	1/1	1/1	2/2
wPt.0504	1/1	1/1	2/2	2/2	1/1	1/1	1/1	1/1	1/1	1/1	1/1	1/1	1/1	1/1	1/1	1/1	1/1	1/1	2/2	2/2	2/2	2/2	2/2	2/2	1/1	1/1	2/2	2/2	2/2	1/1	1/1	2/2	2/2	1/1	1/1	1/1	2/2	2/2	2/2	1/1	1/1	1/1	1/1	2/2	1/1	2/2	2/2	2/2	2/2
wPt.5462	1/1	1/1	2/2	2/2	2/2	2/2	1/1	1/1	1/1	1/1	1/1	1/1	1/1	1/1	1/1	2/2	2/2	1/1	1/1	1/1	1/1	1/1	2/2	1/1	1/1	1/1	1/1	2/2	2/2	2/2	2/2	1/1	1/1	2/2	2/2	2/2	2/2	2/2	2/2	1/1	1/1	1/1	1/1	1/1	2/2	2/2	2/2	2/2	2/2
wPt.4045	2/2	2/2	1/1	1/1	2/2	2/2	2/2	2/2	1/1	2/2	2/2	2/2	2/2	2/2	2/2	2/2	2/2	2/2	2/2	2/2	2/2	1/1	2/2	1/1	1/1	1/1	2/2	2/2	2/2	2/2	1/1	2/2	2/2	1/1	1/1	2/2	1/1	2/2	2/2	2/2	1/1	1/1	1/1	2/2	2/2	2/2	2/2	2/2	2/2
wPt.8936	1/1	1/1	2/2	2/2	2/2	2/2	1/1	2/2	1/1	1/1	1/1	1/1	1/1	1/1	1/1	1/1	1/1	1/1	2/2	2/2	2/2	2/2	2/2	2/2	2/2	2/2	2/2	2/2	2/2	2/2	2/2	2/2	2/2	1/1	1/1	1/1	2/2	2/2	2/2	1/1	1/1	2/2	2/2	2/2	1/1	1/1	2/2	1/1	1/1
wPt.664119	2/2	2/2	1/1	1/1	2/2	2/2	2/2	2/2	1/1	2/2	2/2	1/1	2/2	2/2	2/2	2/2	2/2	2/2	2/2	2/2	1/1	1/1	2/2	1/1	1/1	1/1	2/2	2/2	2/2	2/2	1/1	2/2	2/2	1/1	1/1	2/2	1/1	2/2	2/2	2/2	1/1	1/1	1/1	2/2	2/2	2/2	2/2	2/2	2/2
wPt.8233	2/2	2/2	1/1	1/1	2/2	2/2	2/2	2/2	1/1	2/2	2/2	2/2	2/2	2/2	2/2	2/2	2/2	2/2	2/2	2/2	2/2	1/1	2/2	1/1	1/1	1/1	2/2	2/2	2/2	2/2	1/1	2/2	2/2	1/1	1/1	2/2	1/1	2/2	2/2	2/2	1/1	1/1	1/1	2/2	2/2	2/2	2/2	2/2	2/2
wPt.3710	1/1	1/1	2/2	2/2	2/2	2/2	1/1	1/1	1/1	1/1	2/2	1/1	1/1	1/1	1/1	1/1	1/1	1/1	2/2	2/2	2/2	2/2	2/2	2/2	2/2	2/2	2/2	2/2	2/2	2/2	2/2	2/2	2/2	1/1	1/1	1/1	2/2	2/2	2/2	1/1	1/1	2/2	2/2	2/2	1/1	1/1	2/2	2/2	1/1
wPt.0635	2/2	2/2	1/1	1/1	2/2	2/2	2/2	2/2	1/1	2/2	2/2	2/2	2/2	2/2	2/2	2/2	2/2	2/2	2/2	2/2	2/2	1/1	2/2	1/1	1/1	1/1	2/2	2/2	2/2	2/2	1/1	2/2	2/2	1/1	1/1	2/2	1/1	2/2	2/2	2/2	1/1	1/1	1/1	2/2	2/2	2/2	2/2	2/2	2/2
wPt.743502	2/2	2/2	1/1	1/1	2/2	2/2	2/2	2/2	1/1	2/2	2/2	2/2	2/2	2/2	2/2	2/2	2/2	2/2	2/2	2/2	1/1	1/1	2/2	1/1	1/1	1/1	2/2	2/2	2/2	2/2	1/1	2/2	2/2	1/1	1/1	2/2	1/1	2/2	2/2	2/2	1/1	1/1	1/1	2/2	2/2	2/2	2/2	2/2	2/2
wPt.0266	2/2	2/2	1/1	1/1	2/2	2/2	2/2	2/2	1/1	2/2	2/2	2/2	2/2	2/2	2/2	2/2	2/2	2/2	2/2	2/2	2/2	2/2	2/2	1/1	1/1	1/1	2/2	2/2	2/2	2/2	1/1	2/2	2/2	1/1	1/1	2/2	1/1	2/2	2/2	2/2	1/1	1/1	1/1	2/2	2/2	2/2	2/2	2/2	2/2
wPt.3939	1/1	2/2	2/2	2/2	2/2	2/2	1/1	1/1	1/1	1/1	1/1	1/1	2/2	1/1	1/1	2/2	2/2	2/2	1/1	2/2	2/2	1/1	1/1	1/1	1/1	1/1	1/1	2/2	2/2	2/2	2/2	1/1	1/1	2/2	2/2	2/2	2/2	2/2	2/2	1/1	1/1	1/1	1/1	1/1	2/2	2/2	2/2	2/2	2/2
wPt.4140	2/2	1/1	2/2	2/2	2/2	2/2	1/1	1/1	2/2	1/1	1/1	1/1	1/1	1/1	1/1	2/2	1/1	2/2	2/2	2/2	2/2	2/2	2/2	1/1	1/1	1/1	2/2	2/2	2/2	2/2	2/2	2/2	2/2	2/2	2/2	2/2	2/2	2/2	2/2	1/1	1/1	1/1	1/1	2/2	2/2	2/2	2/2	2/2	2/2
wPt.3445	2/2	1/1	2/2	2/2	2/2	2/2	1/1	1/1	2/2	1/1	1/1	1/1	1/1	1/1	1/1	2/2	1/1	2/2	2/2	2/2	2/2	2/2	2/2	1/1	1/1	1/1	2/2	2/2	2/2	2/2	2/2	2/2	2/2	2/2	2/2	2/2	2/2	2/2	2/2	1/1	1/1	1/1	1/1	2/2	2/2	2/2	2/2	2/2	2/2
wPt.1826	2/2	2/2	2/2	2/2	2/2	2/2	2/2	1/1	2/2	2/2	1/1	1/1	1/1	2/2	1/1	1/1	1/1	1/1	2/2	2/2	2/2	2/2	2/2	2/2	1/1	1/1	1/1	2/2	2/2	2/2	2/2	2/2	2/2	2/2	1/1	2/2	2/2	2/2	2/2	1/1	2/2	2/2	2/2	1/1	2/2	2/2	2/2	2/2	1/1
tPt.8569	2/2	1/1	2/2	2/2	2/2	2/2	1/1	1/1	2/2	1/1	1/1	1/1	1/1	1/1	1/1	2/2	1/1	2/2	2/2	2/2	2/2	2/2	2/2	1/1	1/1	1/1	2/2	2/2	2/2	2/2	2/2	2/2	2/2	1/1	2/2	2/2	2/2	2/2	2/2	1/1	1/1	1/1	1/1	2/2	2/2	2/2	2/2	2/2	2/2
wPt.9925	2/2	2/2	2/2	2/2	2/2	2/2	2/2	1/1	2/2	2/2	1/1	1/1	1/1	2/2	2/2	2/2	1/1	1/1	2/2	1/1	1/1	2/2	1/1	2/2	2/2	2/2	1/1	2/2	2/2	2/2	2/2	2/2	2/2	1/1	2/2	2/2	2/2	1/1	1/1	2/2	2/2	2/2	2/2	1/1	2/2	2/2	2/2	2/2	1/1
wPt.8246	2/2	1/1	2/2	2/2	2/2	2/2	1/1	1/1	2/2	1/1	1/1	1/1	1/1	1/1	1/1	2/2	1/1	2/2	2/2	2/2	2/2	2/2	2/2	1/1	1/1	1/1	2/2	2/2	2/2	2/2	2/2	2/2	2/2	2/2	2/2	2/2	2/2	2/2	2/2	1/1	1/1	1/1	1/1	2/2	2/2	2/2	2/2	2/2	2/2
wPt.6936	2/2	2/2	2/2	2/2	1/1	1/1	1/1	2/2	2/2	2/2	1/1	1/1	1/1	2/2	1/1	2/2	1/1	1/1	2/2	2/2	2/2	2/2	2/2	2/2	2/2	2/2	2/2	2/2	2/2	2/2	2/2	2/2	2/2	2/2	2/2	2/2	1/1	1/1	1/1	1/1	1/1	2/2	2/2	1/1	1/1	1/1	1/1	1/1	1/1
wPt.2356	2/2	2/2	1/1	1/1	2/2	2/2	1/1	2/2	1/1	2/2	2/2	2/2	2/2	2/2	2/2	2/2	2/2	2/2	1/1	2/2	2/2	2/2	2/2	2/2	1/1	1/1	2/2	2/2	2/2	2/2	2/2	2/2	2/2	1/1	1/1	2/2	1/1	2/2	2/2	2/2	2/2	2/2	2/2	2/2	2/2	2/2	1/1	1/1	2/2
wPt.4309	2/2	2/2	2/2	2/2	1/1	1/1	1/1	2/2	2/2	2/2	1/1	1/1	1/1	2/2	1/1	2/2	1/1	1/1	2/2	2/2	2/2	2/2	2/2	2/2	2/2	2/2	2/2	1/1	2/2	2/2	2/2	2/2	2/2	2/2	2/2	2/2	2/2	2/2	2/2	2/2	2/2	2/2	2/2	1/1	2/2	1/1	1/1	1/1	1/1
wPt.2449	2/2	1/1	2/2	2/2	2/2	2/2	1/1	1/1	2/2	1/1	1/1	1/1	1/1	1/1	1/1	2/2	1/1	2/2	2/2	2/2	1/1	2/2	2/2	2/2	2/2	1/1	2/2	2/2	2/2	2/2	2/2	2/2	2/2	1/1	2/2	2/2	2/2	2/2	2/2	1/1	1/1	2/2	2/2	2/2	2/2	2/2	2/2	2/2	2/2
wPt.8920	2/2	2/2	2/2	2/2	1/1	1/1	2/2	1/1	2/2	2/2	1/1	1/1	1/1	2/2	1/1	2/2	1/1	1/1	1/1	2/2	2/2	2/2	2/2	2/2	2/2	2/2	2/2	2/2	2/2	2/2	2/2	2/2	2/2	2/2	2/2	2/2	2/2	2/2	2/2	2/2	2/2	2/2	2/2	1/1	1/1	1/1	1/1	1/1	1/1
wPt.2838	1/1	1/1	2/2	2/2	2/2	2/2	1/1	1/1	1/1	2/2	1/1	1/1	1/1	1/1	1/1	2/2	1/1	2/2	2/2	2/2	2/2	2/2	2/2	2/2	2/2	2/2	2/2	2/2	2/2	2/2	2/2	2/2	2/2	1/1	2/2	2/2	2/2	2/2	2/2	1/1	1/1	2/2	2/2	2/2	2/2	2/2	2/2	2/2	2/2
wPt.8803	2/2	1/1	2/2	2/2	2/2	2/2	1/1	1/1	2/2	1/1	1/1	1/1	1/1	1/1	1/1	2/2	1/1	2/2	2/2	2/2	2/2	2/2	2/2	2/2	2/2	2/2	2/2	2/2	2/2	2/2	2/2	2/2	2/2	1/1	2/2	2/2	2/2	2/2	2/2	1/1	1/1	2/2	2/2	2/2	2/2	2/2	2/2	2/2	2/2
wPt.9992	1/1	1/1	2/2	2/2	2/2	2/2	1/1	1/1	2/2	1/1	1/1	1/1	1/1	1/1	1/1	2/2	1/1	2/2	2/2	2/2	2/2	2/2	2/2	2/2	2/2	2/2	2/2	2/2	2/2	2/2	2/2	2/2	2/2	1/1	2/2	2/2	2/2	2/2	2/2	1/1	1/1	2/2	2/2	2/2	2/2	2/2	2/2	2/2	2/2
wPt.2933	2/2	1/1	2/2	2/2	2/2	2/2	1/1	1/1	2/2	1/1	1/1	1/1	1/1	1/1	1/1	2/2	1/1	2/2	2/2	2/2	2/2	2/2	2/2	2/2	2/2	2/2	2/2	2/2	2/2	2/2	2/2	2/2	2/2	1/1	2/2	2/2	2/2	2/2	2/2	1/1	1/1	2/2	2/2	2/2	2/2	2/2	2/2	2/2	2/2
wPt.669693	2/2	1/1	2/2	2/2	2/2	2/2	1/1	1/1	2/2	1/1	1/1	1/1	1/1	1/1	1/1	2/2	1/1	2/2	2/2	2/2	2/2	2/2	2/2	2/2	2/2	2/2	2/2	2/2	2/2	2/2	2/2	2/2	2/2	2/2	2/2	2/2	2/2	2/2	2/2	1/1	1/1	2/2	2/2	2/2	2/2	2/2	2/2	2/2	2/2
wPt.3533	2/2	1/1	1/1	1/1	2/2	2/2	2/2	2/2	2/2	2/2	2/2	2/2	2/2	2/2	2/2	2/2	2/2	2/2	2/2	2/2	2/2	2/2	2/2	2/2	1/1	1/1	1/1	2/2	2/2	2/2	2/2	2/2	2/2	2/2	1/1	2/2	2/2	2/2	2/2	2/2	2/2	2/2	2/2	2/2	1/1	2/2	2/2	1/1	2/2
wPt.3833	1/1	1/1	2/2	2/2	2/2	2/2	1/1	1/1	1/1	1/1	1/1	1/1	2/2	1/1	2/2	2/2	2/2	2/2	2/2	2/2	2/2	2/2	2/2	2/2	2/2	2/2	2/2	2/2	2/2	2/2	2/2	2/2	2/2	2/2	2/2	1/1	2/2	2/2	2/2	2/2	1/1	2/2	2/2	2/2	2/2	2/2	2/2	2/2	2/2
wPt.2878	2/2	2/2	2/2	2/2	1/1	1/1	2/2	2/2	1/1	2/2	2/2	2/2	2/2	2/2	2/2	1/1	2/2	1/1	2/2	2/2	2/2	2/2	2/2	1/1	1/1	1/1	2/2	2/2	2/2	1/1	1/1	2/2	2/2	2/2	1/1	1/1	2/2	2/2	2/2	2/2	2/2	1/1	1/1	2/2	1/1	1/1	2/2	2/2	1/1
wPt.666460	2/2	1/1	2/2	1/1	2/2	2/2	2/2	1/1	2/2	2/2	1/1	2/2	2/2	2/2	1/1	2/2	2/2	2/2	2/2	2/2	2/2	1/1	2/2	1/1	2/2	2/2	2/2	1/1	1/1	1/1	1/1	2/2	2/2	2/2	1/1	2/2	1/1	1/1	1/1	2/2	1/1	1/1	1/1	1/1	2/2	2/2	2/2	2/2	1/1
wPt.4038	2/2	2/2	2/2	2/2	2/2	2/2	2/2	2/2	1/1	2/2	2/2	2/2	2/2	2/2	2/2	1/1	2/2	1/1	2/2	2/2	2/2	2/2	2/2	1/1	1/1	1/1	2/2	2/2	2/2	2/2	2/2	2/2	2/2	2/2	1/1	1/1	2/2	2/2	2/2	2/2	2/2	1/1	1/1	2/2	1/1	2/2	2/2	2/2	1/1
wPt.2737	2/2	2/2	2/2	2/2	2/2	2/2	2/2	2/2	2/2	1/1	2/2	2/2	2/2	2/2	2/2	2/2	2/2	2/2	1/1	2/2	2/2	1/1	2/2	1/1	2/2	1/1	2/2	1/1	1/1	1/1	1/1	2/2	2/2	2/2	2/2	2/2	2/2	2/2	2/2	1/1	2/2	1/1	1/1	2/2	2/2	2/2	2/2	2/2	2/2
wPt.1075	1/1	1/1	2/2	2/2	2/2	2/2	1/1	1/1	2/2	2/2	2/2	2/2	1/1	2/2	2/2	2/2	2/2	1/1	1/1	2/2	2/2	2/2	2/2	2/2	2/2	2/2	2/2	2/2	2/2	2/2	2/2	2/2	2/2	2/2	2/2	2/2	2/2	2/2	2/2	2/2	1/1	2/2	2/2	2/2	2/2	2/2	2/2	2/2	1/1
wPt.9511	2/2	1/1	2/2	2/2	2/2	2/2	2/2	2/2	2/2	2/2	2/2	2/2	2/2	2/2	2/2	2/2	2/2	2/2	2/2	2/2	2/2	2/2	2/2	2/2	2/2	2/2	2/2	2/2	2/2	2/2	2/2	2/2	2/2	2/2	2/2	2/2	2/2	2/2	2/2	2/2	2/2	2/2	2/2	2/2	2/2	2/2	2/2	2/2	2/2
wPt.743486	1/1	1/1	2/2	2/2	2/2	2/2	1/1	2/2	2/2	2/2	1/1	1/1	2/2	2/2	2/2	2/2	2/2	2/2	2/2	2/2	2/2	2/2	2/2	2/2	2/2	2/2	2/2	2/2	2/2	2/2	2/2	2/2	2/2	2/2	2/2	2/2	2/2	2/2	2/2	2/2	2/2	2/2	2/2	2/2	2/2	2/2	2/2	2/2	2/2
wPt.0530	1/1	1/1	2/2	2/2	1/1	1/1	1/1	1/1	1/1	1/1	1/1	1/1	1/1	1/1	1/1	1/1	1/1	2/2	1/1	2/2	2/2	2/2	2/2	1/1	1/1	1/1	2/2	2/2	2/2	1/1	1/1	2/2	2/2	1/1	1/1	1/1	2/2	2/2	2/2	1/1	1/1	1/1	1/1	2/2	1/1	1/1	2/2	2/2	2/2
wPt.2592	1/1	2/2	2/2	2/2	1/1	1/1	1/1	2/2	1/1	1/1	2/2	2/2	1/1	1/1	2/2	2/2	1/1	2/2	1/1	1/1	1/1	2/2	1/1	2/2	1/1	1/1	1/1	2/2	2/2	2/2	2/2	1/1	1/1	1/1	2/2	1/1	2/2	2/2	2/2	1/1	2/2	2/2	2/2	1/1	1/1	1/1	2/2	1/1	2/2
wPt.3328	1/1	2/2	1/1	1/1	1/1	1/1	2/2	2/2	2/2	2/2	1/1	1/1	2/2	2/2	1/1	1/1	2/2	1/1	2/2	2/2	2/2	2/2	2/2	2/2	2/2	2/2	2/2	2/2	2/2	2/2	2/2	2/2	2/2	1/1	2/2	2/2	1/1	1/1	1/1	2/2	2/2	2/2	2/2	1/1	2/2	2/2	2/2	2/2	2/2
wPt.1100	1/1	2/2	1/1	1/1	1/1	2/2	2/2	2/2	2/2	2/2	1/1	1/1	2/2	2/2	1/1	1/1	2/2	1/1	2/2	2/2	2/2	2/2	2/2	2/2	2/2	2/2	2/2	2/2	2/2	2/2	2/2	2/2	2/2	1/1	2/2	2/2	1/1	1/1	1/1	2/2	2/2	2/2	2/2	1/1	2/2	2/2	2/2	2/2	2/2
wPt.0493	1/1	1/1	1/1	1/1	1/1	1/1	1/1	1/1	1/1	1/1	1/1	1/1	1/1	1/1	1/1	1/1	1/1	1/1	1/1	1/1	2/2	2/2	1/1	2/2	1/1	1/1	1/1	2/2	2/2	2/2	2/2	1/1	1/1	1/1	1/1	1/1	1/1	2/2	2/2	2/2	2/2	2/2	2/2	1/1	1/1	2/2	1/1	1/1	2/2
wPt.731125	1/1	1/1	1/1	1/1	1/1	1/1	1/1	1/1	1/1	1/1	1/1	1/1	1/1	1/1	1/1	1/1	1/1	1/1	1/1	1/1	2/2	2/2	1/1	2/2	1/1	1/1	1/1	2/2	2/2	2/2	2/2	1/1	1/1	1/1	1/1	1/1	1/1	2/2	2/2	1/1	2/2	2/2	2/2	1/1	2/2	1/1	1/1	1/1	2/2
wPt.731132	1/1	1/1	1/1	1/1	1/1	1/1	1/1	1/1	1/1	1/1	1/1	1/1	1/1	1/1	1/1	1/1	1/1	1/1	1/1	1/1	2/2	2/2	1/1	2/2	1/1	1/1	1/1	2/2	2/2	2/2	2/2	1/1	1/1	1/1	1/1	1/1	1/1	2/2	2/2	1/1	2/2	2/2	2/2	1/1	1/1	1/1	1/1	1/1	2/2
wPt.744300	1/1	2/2	1/1	1/1	2/2	2/2	1/1	1/1	1/1	1/1	1/1	1/1	2/2	2/2	1/1	2/2	2/2	2/2	1/1	2/2	2/2	1/1	1/1	1/1	1/1	1/1	1/1	1/1	1/1	1/1	1/1	1/1	1/1	2/2	1/1	2/2	2/2	2/2	2/2	1/1	1/1	1/1	1/1	1/1	2/2	2/2	1/1	1/1	2/2
wPt.4315	1/1	1/1	1/1	1/1	1/1	1/1	1/1	2/2	1/1	1/1	1/1	1/1	1/1	1/1	2/2	2/2	1/1	2/2	1/1	1/1	2/2	2/2	1/1	2/2	1/1	1/1	1/1	2/2	2/2	2/2	2/2	1/1	1/1	1/1	1/1	1/1	2/2	2/2	2/2	1/1	2/2	2/2	2/2	1/1	1/1	1/1	1/1	1/1	1/1
wPt.7508	1/1	2/2	2/2	2/2	2/2	2/2	1/1	2/2	1/1	1/1	2/2	2/2	1/1	1/1	2/2	1/1	1/1	1/1	2/2	1/1	1/1	1/1	1/1	1/1	1/1	1/1	2/2	1/1	1/1	1/1	1/1	1/1	1/1	2/2	1/1	1/1	1/1	2/2	2/2	1/1	1/1	1/1	1/1	1/1	1/1	1/1	1/1	1/1	1/1
wPt.8343	1/1	1/1	1/1	1/1	1/1	1/1	1/1	2/2	1/1	1/1	1/1	1/1	1/1	1/1	2/2	2/2	1/1	2/2	1/1	1/1	1/1	2/2	1/1	2/2	1/1	1/1	1/1	2/2	2/2	2/2	2/2	1/1	1/1	1/1	1/1	1/1	2/2	2/2	2/2	1/1	2/2	2/2	2/2	1/1	1/1	1/1	1/1	1/1	2/2
wPt.731386	1/1	1/1	1/1	1/1	1/1	1/1	1/1	2/2	1/1	1/1	1/1	1/1	1/1	1/1	2/2	2/2	1/1	2/2	1/1	1/1	2/2	2/2	1/1	2/2	1/1	1/1	1/1	2/2	2/2	2/2	2/2	1/1	1/1	1/1	1/1	1/1	2/2	2/2	2/2	1/1	2/2	2/2	2/2	1/1	1/1	1/1	2/2	2/2	2/2
wPt.7842	1/1	1/1	1/1	1/1	1/1	1/1	1/1	2/2	1/1	1/1	1/1	1/1	1/1	1/1	2/2	2/2	1/1	2/2	1/1	1/1	1/1	2/2	1/1	2/2	1/1	1/1	1/1	2/2	2/2	2/2	2/2	1/1	1/1	1/1	1/1	1/1	2/2	2/2	2/2	1/1	2/2	2/2	2/2	1/1	1/1	1/1	2/2	1/1	2/2
wPt.730876	1/1	1/1	1/1	1/1	1/1	1/1	1/1	2/2	1/1	1/1	1/1	1/1	1/1	1/1	2/2	2/2	1/1	2/2	1/1	1/1	2/2	2/2	1/1	2/2	1/1	1/1	1/1	2/2	2/2	2/2	2/2	1/1	1/1	1/1	1/1	1/1	2/2	2/2	2/2	1/1	2/2	2/2	2/2	1/1	1/1	1/1	2/2	2/2	2/2
wPt.8422	1/1	1/1	1/1	1/1	1/1	1/1	1/1	2/2	1/1	1/1	1/1	1/1	1/1	1/1	1/1	2/2	1/1	2/2	1/1	1/1	2/2	2/2	1/1	2/2	1/1	1/1	1/1	2/2	2/2	2/2	2/2	1/1	1/1	1/1	1/1	1/1	2/2	2/2	2/2	1/1	2/2	2/2	2/2	1/1	1/1	1/1	2/2	1/1	2/2
wPt.731810	1/1	2/2	2/2	2/2	1/1	1/1	1/1	2/2	1/1	1/1	2/2	2/2	1/1	1/1	2/2	2/2	1/1	2/2	1/1	1/1	1/1	2/2	1/1	2/2	1/1	1/1	1/1	2/2	2/2	2/2	2/2	1/1	1/1	1/1	2/2	1/1	2/2	2/2	2/2	1/1	2/2	2/2	2/2	1/1	2/2	1/1	1/1	1/1	1/1
wPt.1405	1/1	1/1	1/1	1/1	1/1	1/1	1/1	2/2	1/1	1/1	1/1	1/1	1/1	1/1	2/2	2/2	1/1	2/2	1/1	1/1	2/2	2/2	1/1	2/2	1/1	1/1	1/1	2/2	2/2	2/2	2/2	1/1	1/1	1/1	1/1	1/1	2/2	2/2	2/2	1/1	2/2	2/2	2/2	1/1	1/1	1/1	2/2	1/1	2/2
wPt.665461	1/1	1/1	1/1	1/1	1/1	1/1	1/1	2/2	1/1	1/1	1/1	1/1	1/1	1/1	2/2	2/2	1/1	2/2	1/1	1/1	2/2	2/2	1/1	2/2	1/1	1/1	1/1	2/2	2/2	2/2	2/2	1/1	1/1	1/1	1/1	1/1	2/2	2/2	2/2	1/1	2/2	2/2	2/2	1/1	1/1	1/1	2/2	2/2	2/2
wPt.3923	1/1	1/1	2/2	2/2	1/1	1/1	1/1	2/2	1/1	1/1	1/1	1/1	1/1	1/1	1/1	1/1	2/2	1/1	1/1	1/1	1/1	1/1	1/1	1/1	1/1	1/1	2/2	1/1	1/1	1/1	1/1	1/1	1/1	2/2	1/1	2/2	2/2	1/1	1/1	1/1	1/1	1/1	1/1	1/1	1/1	1/1	1/1	1/1	1/1
wPt.0231	1/1	1/1	1/1	1/1	1/1	1/1	2/2	1/1	1/1	2/2	1/1	1/1	1/1	1/1	1/1	1/1	1/1	2/2	2/2	2/2	2/2	2/2	2/2	2/2	2/2	2/2	2/2	2/2	2/2	2/2	2/2	1/1	1/1	1/1	2/2	1/1	2/2	2/2	2/2	2/2	2/2	2/2	2/2	1/1	2/2	1/1	2/2	2/2	1/1
wPt.4555	1/1	1/1	1/1	1/1	1/1	1/1	2/2	1/1	1/1	2/2	1/1	1/1	1/1	1/1	1/1	1/1	1/1	2/2	2/2	2/2	2/2	2/2	2/2	2/2	2/2	2/2	2/2	2/2	2/2	2/2	2/2	1/1	1/1	1/1	2/2	1/1	2/2	2/2	2/2	2/2	2/2	2/2	2/2	1/1	1/1	1/1	2/2	2/2	1/1
wPt.665730	2/2	2/2	2/2	2/2	2/2	2/2	2/2	2/2	2/2	2/2	2/2	2/2	2/2	1/1	1/1	2/2	2/2	1/1	2/2	1/1	1/1	2/2	2/2	2/2	1/1	1/1	1/1	2/2	2/2	2/2	2/2	2/2	2/2	2/2	1/1	1/1	1/1	2/2	2/2	1/1	2/2	2/2	2/2	2/2	1/1	1/1	1/1	1/1	1/1
wPt.733729	2/2	2/2	2/2	2/2	2/2	2/2	2/2	2/2	2/2	1/1	2/2	2/2	2/2	1/1	1/1	2/2	2/2	1/1	2/2	1/1	1/1	2/2	2/2	2/2	1/1	1/1	1/1	2/2	2/2	2/2	2/2	2/2	2/2	2/2	1/1	1/1	1/1	2/2	2/2	1/1	2/2	2/2	2/2	2/2	1/1	1/1	1/1	1/1	1/1
wPt.665471	2/2	2/2	2/2	2/2	2/2	2/2	2/2	2/2	2/2	1/1	2/2	2/2	2/2	1/1	1/1	2/2	2/2	1/1	2/2	1/1	1/1	2/2	2/2	2/2	1/1	1/1	1/1	2/2	2/2	2/2	2/2	2/2	2/2	2/2	1/1	1/1	1/1	2/2	2/2	1/1	2/2	2/2	2/2	2/2	1/1	1/1	1/1	1/1	1/1
wPt.663849	1/1	1/1	1/1	1/1	1/1	1/1	1/1	2/2	1/1	2/2	1/1	1/1	1/1	2/2	2/2	1/1	1/1	2/2	1/1	2/2	2/2	1/1	1/1	1/1	2/2	2/2	2/2	1/1	1/1	1/1	1/1	1/1	1/1	1/1	2/2	2/2	2/2	1/1	1/1	2/2	1/1	1/1	1/1	1/1	2/2	2/2	2/2	2/2	2/2
wPt.663992	1/1	1/1	1/1	1/1	1/1	1/1	1/1	1/1	1/1	2/2	1/1	1/1	1/1	2/2	2/2	1/1	1/1	2/2	1/1	2/2	2/2	1/1	1/1	1/1	2/2	2/2	2/2	1/1	1/1	1/1	1/1	1/1	1/1	1/1	2/2	2/2	2/2	1/1	1/1	2/2	1/1	1/1	1/1	1/1	2/2	2/2	2/2	2/2	2/2
wPt.664020	1/1	1/1	1/1	1/1	1/1	1/1	1/1	2/2	1/1	2/2	1/1	1/1	1/1	2/2	2/2	1/1	1/1	2/2	1/1	2/2	2/2	1/1	1/1	1/1	2/2	2/2	2/2	1/1	1/1	1/1	1/1	1/1	1/1	1/1	2/2	2/2	2/2	1/1	1/1	2/2	1/1	1/1	1/1	1/1	2/2	2/2	2/2	2/2	2/2
wPt.664286	1/1	1/1	1/1	1/1	1/1	1/1	1/1	2/2	1/1	2/2	1/1	1/1	1/1	2/2	2/2	1/1	1/1	2/2	1/1	2/2	2/2	1/1	1/1	1/1	2/2	2/2	2/2	1/1	1/1	1/1	1/1	1/1	1/1	1/1	2/2	2/2	2/2	1/1	1/1	2/2	1/1	1/1	1/1	1/1	2/2	2/2	2/2	2/2	2/2
wPt.744656	1/1	1/1	1/1	1/1	1/1	1/1	1/1	2/2	1/1	2/2	1/1	1/1	1/1	2/2	2/2	1/1	1/1	2/2	1/1	2/2	2/2	1/1	1/1	1/1	2/2	2/2	2/2	1/1	1/1	1/1	1/1	1/1	1/1	1/1	2/2	2/2	2/2	1/1	1/1	2/2	1/1	1/1	1/1	1/1	2/2	2/2	2/2	2/2	2/2
wPt.744866	1/1	1/1	1/1	1/1	1/1	1/1	1/1	2/2	1/1	2/2	1/1	1/1	1/1	2/2	2/2	1/1	1/1	2/2	1/1	2/2	2/2	1/1	1/1	1/1	2/2	2/2	2/2	1/1	1/1	1/1	1/1	1/1	1/1	1/1	2/2	2/2	2/2	1/1	1/1	2/2	1/1	1/1	1/1	1/1	2/2	2/2	2/2	2/2	2/2
wPt.745068	1/1	1/1	1/1	1/1	1/1	1/1	1/1	2/2	1/1	2/2	1/1	1/1	1/1	2/2	2/2	1/1	1/1	2/2	1/1	2/2	2/2	1/1	1/1	1/1	2/2	2/2	2/2	1/1	1/1	1/1	1/1	1/1	1/1	1/1	2/2	2/2	2/2	1/1	1/1	2/2	1/1	1/1	1/1	1/1	2/2	2/2	2/2	2/2	2/2
wPt.743269	1/1	1/1	1/1	1/1	2/2	1/1	1/1	2/2	1/1	2/2	1/1	1/1	1/1	2/2	2/2	1/1	1/1	2/2	1/1	2/2	2/2	1/1	1/1	1/1	2/2	2/2	2/2	1/1	1/1	1/1	1/1	1/1	1/1	1/1	2/2	2/2	2/2	1/1	1/1	2/2	1/1	1/1	1/1	1/1	2/2	2/2	2/2	2/2	2/2
wPt.744271	1/1	1/1	1/1	1/1	1/1	1/1	1/1	2/2	1/1	2/2	1/1	1/1	1/1	2/2	1/1	1/1	1/1	2/2	1/1	2/2	2/2	1/1	1/1	1/1	2/2	2/2	2/2	1/1	1/1	1/1	1/1	1/1	1/1	1/1	2/2	2/2	2/2	1/1	1/1	2/2	1/1	1/1	1/1	1/1	2/2	2/2	2/2	2/2	2/2
wPt.0366	1/1	1/1	1/1	1/1	1/1	1/1	1/1	2/2	1/1	2/2	1/1	1/1	1/1	2/2	1/1	1/1	1/1	2/2	1/1	2/2	2/2	1/1	1/1	1/1	2/2	2/2	2/2	1/1	1/1	1/1	1/1	1/1	1/1	1/1	2/2	2/2	2/2	1/1	1/1	2/2	1/1	1/1	1/1	1/1	2/2	2/2	2/2	2/2	2/2
wPt.745070	1/1	1/1	1/1	1/1	1/1	1/1	1/1	2/2	1/1	2/2	1/1	1/1	1/1	2/2	2/2	1/1	1/1	2/2	1/1	2/2	2/2	1/1	1/1	1/1	2/2	2/2	2/2	1/1	1/1	1/1	1/1	1/1	1/1	1/1	2/2	2/2	2/2	1/1	1/1	2/2	1/1	1/1	1/1	1/1	2/2	2/2	2/2	2/2	2/2
wPt.742858	1/1	1/1	1/1	1/1	1/1	1/1	1/1	2/2	1/1	2/2	1/1	1/1	1/1	2/2	2/2	1/1	1/1	2/2	1/1	2/2	2/2	1/1	1/1	1/1	2/2	2/2	2/2	1/1	1/1	1/1	1/1	1/1	1/1	1/1	2/2	2/2	2/2	1/1	1/1	2/2	1/1	1/1	1/1	1/1	2/2	2/2	2/2	2/2	2/2
wPt.743671	1/1	1/1	1/1	1/1	1/1	1/1	1/1	1/1	1/1	2/2	1/1	1/1	1/1	2/2	2/2	1/1	1/1	2/2	1/1	2/2	2/2	1/1	1/1	1/1	2/2	2/2	2/2	1/1	1/1	1/1	1/1	1/1	1/1	1/1	2/2	2/2	2/2	1/1	1/1	2/2	1/1	1/1	1/1	1/1	2/2	2/2	2/2	2/2	2/2
wPt.663989	1/1	1/1	1/1	1/1	1/1	1/1	1/1	2/2	1/1	2/2	1/1	1/1	1/1	2/2	2/2	1/1	1/1	2/2	1/1	2/2	2/2	1/1	1/1	1/1	2/2	2/2	2/2	1/1	1/1	1/1	1/1	1/1	1/1	1/1	2/2	2/2	2/2	1/1	1/1	2/2	1/1	1/1	1/1	1/1	2/2	2/2	2/2	2/2	2/2
wPt.744265	1/1	1/1	1/1	1/1	1/1	1/1	1/1	1/1	1/1	2/2	1/1	1/1	1/1	2/2	2/2	1/1	1/1	2/2	1/1	2/2	2/2	1/1	1/1	1/1	2/2	2/2	2/2	1/1	1/1	1/1	1/1	1/1	1/1	1/1	2/2	2/2	2/2	1/1	1/1	2/2	1/1	1/1	1/1	1/1	2/2	2/2	2/2	2/2	2/2
wPt.742840	1/1	1/1	1/1	1/1	1/1	1/1	1/1	2/2	1/1	2/2	1/1	1/1	1/1	2/2	2/2	1/1	1/1	2/2	1/1	2/2	2/2	1/1	1/1	1/1	2/2	2/2	2/2	1/1	1/1	1/1	1/1	1/1	1/1	1/1	2/2	2/2	2/2	1/1	1/1	2/2	1/1	1/1	1/1	1/1	2/2	2/2	2/2	2/2	2/2
wPt.742911	1/1	1/1	1/1	1/1	1/1	1/1	1/1	2/2	1/1	2/2	1/1	1/1	1/1	2/2	2/2	1/1	1/1	2/2	1/1	2/2	2/2	1/1	1/1	1/1	2/2	2/2	2/2	1/1	1/1	1/1	1/1	1/1	1/1	1/1	2/2	2/2	2/2	1/1	1/1	2/2	1/1	1/1	1/1	1/1	2/2	2/2	2/2	2/2	2/2
wPt.744388	1/1	1/1	1/1	1/1	1/1	1/1	1/1	2/2	1/1	2/2	1/1	1/1	1/1	2/2	2/2	1/1	1/1	2/2	1/1	2/2	2/2	1/1	1/1	1/1	2/2	2/2	2/2	1/1	1/1	1/1	1/1	1/1	1/1	1/1	2/2	2/2	2/2	1/1	1/1	2/2	1/1	1/1	1/1	1/1	2/2	2/2	2/2	2/2	2/2
wPt.743140	1/1	1/1	1/1	1/1	1/1	1/1	1/1	2/2	1/1	2/2	1/1	1/1	1/1	2/2	2/2	1/1	1/1	2/2	1/1	2/2	2/2	1/1	1/1	1/1	2/2	2/2	2/2	1/1	1/1	1/1	1/1	1/1	1/1	1/1	2/2	2/2	2/2	1/1	1/1	2/2	1/1	1/1	1/1	1/1	2/2	2/2	2/2	2/2	2/2
wPt.743384	1/1	1/1	1/1	1/1	1/1	1/1	1/1	2/2	1/1	2/2	1/1	1/1	1/1	2/2	2/2	1/1	1/1	2/2	1/1	2/2	2/2	1/1	1/1	1/1	2/2	2/2	2/2	1/1	1/1	1/1	1/1	1/1	1/1	1/1	2/2	2/2	2/2	1/1	1/1	2/2	1/1	1/1	1/1	1/1	2/2	2/2	2/2	2/2	2/2
wPt.743666	1/1	1/1	1/1	1/1	1/1	1/1	1/1	2/2	1/1	2/2	1/1	1/1	1/1	2/2	2/2	1/1	1/1	2/2	1/1	2/2	2/2	1/1	1/1	1/1	2/2	2/2	2/2	1/1	1/1	1/1	1/1	1/1	1/1	1/1	2/2	2/2	2/2	1/1	1/1	2/2	1/1	1/1	1/1	1/1	2/2	2/2	2/2	2/2	2/2
wPt.744124	1/1	1/1	1/1	1/1	1/1	1/1	1/1	2/2	1/1	2/2	1/1	1/1	1/1	2/2	2/2	1/1	1/1	2/2	1/1	2/2	2/2	1/1	1/1	1/1	2/2	2/2	2/2	1/1	1/1	1/1	1/1	1/1	1/1	1/1	2/2	2/2	2/2	1/1	1/1	2/2	1/1	1/1	1/1	1/1	2/2	2/2	2/2	2/2	2/2
wPt.745121	1/1	1/1	1/1	1/1	1/1	1/1	1/1	2/2	1/1	2/2	1/1	1/1	1/1	2/2	2/2	1/1	1/1	2/2	1/1	2/2	2/2	1/1	1/1	1/1	2/2	2/2	2/2	1/1	1/1	1/1	1/1	1/1	1/1	1/1	2/2	2/2	2/2	1/1	1/1	2/2	1/1	1/1	1/1	1/1	2/2	2/2	2/2	2/2	2/2
wPt.743860	1/1	1/1	1/1	1/1	1/1	1/1	1/1	2/2	1/1	2/2	1/1	1/1	1/1	2/2	1/1	1/1	1/1	2/2	2/2	2/2	2/2	1/1	1/1	1/1	2/2	2/2	2/2	1/1	1/1	1/1	1/1	1/1	1/1	1/1	2/2	2/2	2/2	1/1	1/1	2/2	1/1	1/1	1/1	1/1	2/2	2/2	2/2	2/2	2/2
wPt.663792	1/1	1/1	1/1	1/1	1/1	1/1	1/1	2/2	1/1	2/2	1/1	1/1	1/1	2/2	2/2	1/1	1/1	2/2	1/1	2/2	2/2	1/1	1/1	1/1	2/2	2/2	2/2	1/1	1/1	1/1	1/1	1/1	1/1	1/1	2/2	2/2	2/2	1/1	1/1	2/2	1/1	1/1	1/1	1/1	2/2	2/2	2/2	2/2	2/2
wPt.743306	1/1	1/1	1/1	1/1	1/1	1/1	1/1	2/2	1/1	2/2	1/1	1/1	1/1	2/2	2/2	1/1	1/1	2/2	1/1	2/2	2/2	1/1	1/1	1/1	2/2	2/2	2/2	1/1	1/1	1/1	1/1	1/1	1/1	1/1	2/2	2/2	2/2	1/1	1/1	2/2	1/1	1/1	1/1	1/1	2/2	2/2	2/2	2/2	2/2
wPt.744675	1/1	1/1	1/1	1/1	1/1	1/1	1/1	2/2	1/1	2/2	1/1	1/1	1/1	2/2	2/2	1/1	1/1	2/2	1/1	2/2	2/2	1/1	1/1	1/1	2/2	2/2	2/2	1/1	1/1	1/1	1/1	1/1	1/1	1/1	2/2	2/2	2/2	1/1	2/2	2/2	1/1	1/1	1/1	1/1	2/2	2/2	2/2	2/2	2/2
wPt.744976	1/1	1/1	1/1	1/1	1/1	1/1	1/1	1/1	1/1	2/2	1/1	1/1	1/1	2/2	2/2	1/1	1/1	2/2	1/1	2/2	2/2	1/1	1/1	1/1	2/2	2/2	2/2	1/1	1/1	1/1	1/1	1/1	1/1	1/1	2/2	2/2	2/2	1/1	2/2	2/2	1/1	1/1	1/1	1/1	2/2	2/2	2/2	2/2	2/2
wPt.666104	1/1	1/1	1/1	1/1	1/1	1/1	1/1	2/2	1/1	2/2	1/1	1/1	1/1	2/2	2/2	1/1	1/1	2/2	1/1	2/2	2/2	1/1	1/1	1/1	2/2	2/2	2/2	1/1	1/1	1/1	1/1	1/1	1/1	1/1	2/2	2/2	2/2	1/1	2/2	2/2	1/1	1/1	1/1	1/1	2/2	2/2	2/2	2/2	2/2
wPt.5049	1/1	1/1	1/1	1/1	1/1	1/1	1/1	2/2	1/1	2/2	1/1	1/1	1/1	2/2	2/2	1/1	1/1	2/2	1/1	2/2	2/2	1/1	1/1	1/1	2/2	2/2	2/2	1/1	1/1	1/1	1/1	1/1	1/1	1/1	2/2	2/2	2/2	1/1	2/2	2/2	1/1	1/1	1/1	1/1	2/2	2/2	2/2	2/2	2/2
wPt.664317	1/1	1/1	1/1	1/1	1/1	1/1	1/1	2/2	1/1	2/2	1/1	1/1	1/1	2/2	2/2	1/1	1/1	2/2	1/1	2/2	2/2	1/1	1/1	1/1	2/2	2/2	2/2	1/1	1/1	1/1	1/1	1/1	1/1	1/1	2/2	2/2	2/2	1/1	2/2	2/2	1/1	1/1	1/1	1/1	2/2	2/2	2/2	2/2	2/2
wPt.743380	1/1	1/1	1/1	1/1	1/1	1/1	1/1	2/2	1/1	2/2	1/1	1/1	1/1	2/2	2/2	1/1	1/1	2/2	1/1	2/2	2/2	1/1	1/1	1/1	2/2	2/2	2/2	1/1	1/1	1/1	1/1	1/1	1/1	1/1	2/2	2/2	2/2	1/1	2/2	2/2	1/1	1/1	1/1	1/1	2/2	2/2	2/2	2/2	2/2
wPt.745008	1/1	1/1	1/1	1/1	1/1	1/1	1/1	2/2	1/1	2/2	1/1	1/1	1/1	2/2	2/2	1/1	1/1	2/2	1/1	2/2	2/2	1/1	1/1	1/1	2/2	2/2	2/2	1/1	1/1	1/1	1/1	1/1	1/1	1/1	2/2	2/2	2/2	1/1	1/1	2/2	1/1	1/1	1/1	1/1	2/2	2/2	2/2	2/2	2/2
wPt.664309	1/1	1/1	1/1	1/1	1/1	1/1	1/1	2/2	1/1	2/2	1/1	1/1	1/1	2/2	2/2	1/1	1/1	2/2	1/1	2/2	2/2	1/1	1/1	1/1	2/2	2/2	2/2	1/1	1/1	1/1	1/1	1/1	1/1	1/1	2/2	2/2	2/2	1/1	2/2	2/2	1/1	1/1	1/1	1/1	2/2	2/2	2/2	2/2	2/2
wPt.743651	1/1	1/1	1/1	1/1	1/1	1/1	1/1	1/1	1/1	2/2	1/1	1/1	1/1	2/2	2/2	1/1	1/1	2/2	1/1	2/2	2/2	1/1	1/1	1/1	2/2	2/2	2/2	1/1	1/1	1/1	1/1	1/1	1/1	1/1	2/2	2/2	2/2	1/1	2/2	2/2	1/1	1/1	1/1	1/1	2/2	2/2	2/2	2/2	2/2
wPt.664412	1/1	1/1	1/1	1/1	1/1	1/1	1/1	2/2	1/1	2/2	1/1	1/1	1/1	2/2	2/2	1/1	1/1	2/2	1/1	2/2	2/2	1/1	1/1	1/1	2/2	2/2	2/2	1/1	1/1	1/1	1/1	1/1	1/1	1/1	2/2	2/2	2/2	1/1	2/2	2/2	1/1	1/1	1/1	1/1	2/2	2/2	2/2	2/2	2/2
wPt.669154	1/1	1/1	1/1	1/1	1/1	1/1	1/1	2/2	1/1	2/2	1/1	1/1	1/1	2/2	2/2	1/1	1/1	2/2	1/1	2/2	2/2	1/1	1/1	1/1	2/2	2/2	2/2	1/1	1/1	1/1	1/1	1/1	1/1	1/1	2/2	2/2	2/2	1/1	2/2	2/2	1/1	1/1	1/1	1/1	2/2	2/2	2/2	2/2	2/2
wPt.664971	1/1	1/1	1/1	1/1	1/1	1/1	1/1	2/2	1/1	2/2	1/1	1/1	1/1	2/2	2/2	1/1	1/1	2/2	1/1	2/2	2/2	1/1	1/1	1/1	2/2	2/2	2/2	1/1	1/1	1/1	1/1	1/1	1/1	1/1	2/2	2/2	2/2	1/1	2/2	2/2	1/1	1/1	1/1	1/1	2/2	2/2	2/2	2/2	2/2
wPt.745062	1/1	1/1	1/1	1/1	1/1	1/1	1/1	2/2	1/1	2/2	1/1	1/1	1/1	2/2	2/2	1/1	1/1	2/2	1/1	2/2	2/2	1/1	1/1	1/1	2/2	2/2	2/2	1/1	1/1	1/1	1/1	1/1	1/1	1/1	2/2	2/2	2/2	1/1	2/2	2/2	1/1	1/1	1/1	1/1	1/1	2/2	2/2	2/2	2/2
wPt.664047	1/1	1/1	1/1	1/1	1/1	1/1	1/1	2/2	1/1	2/2	1/1	1/1	1/1	2/2	2/2	1/1	1/1	2/2	1/1	2/2	2/2	1/1	1/1	1/1	2/2	2/2	2/2	1/1	1/1	1/1	1/1	1/1	1/1	1/1	2/2	2/2	2/2	1/1	2/2	2/2	1/1	1/1	1/1	1/1	2/2	2/2	2/2	2/2	2/2
wPt.744644	1/1	1/1	1/1	1/1	1/1	1/1	2/2	2/2	1/1	2/2	1/1	1/1	2/2	2/2	2/2	1/1	1/1	1/1	2/2	1/1	1/1	1/1	1/1	1/1	2/2	2/2	2/2	1/1	1/1	1/1	1/1	1/1	1/1	1/1	2/2	2/2	2/2	1/1	2/2	2/2	2/2	1/1	1/1	1/1	2/2	2/2	2/2	2/2	2/2
wPt.666850	1/1	1/1	1/1	1/1	1/1	1/1	1/1	1/1	2/2	2/2	2/2	2/2	1/1	2/2	2/2	1/1	1/1	2/2	2/2	2/2	2/2	1/1	1/1	1/1	2/2	2/2	2/2	1/1	1/1	1/1	1/1	1/1	1/1	2/2	2/2	2/2	2/2	1/1	1/1	2/2	1/1	1/1	1/1	1/1	2/2	2/2	2/2	2/2	2/2
wPt.743589	1/1	1/1	1/1	1/1	1/1	1/1	1/1	1/1	2/2	2/2	2/2	2/2	1/1	2/2	2/2	1/1	1/1	2/2	2/2	2/2	2/2	1/1	1/1	1/1	2/2	2/2	2/2	1/1	1/1	1/1	1/1	1/1	1/1	2/2	2/2	2/2	2/2	1/1	1/1	2/2	1/1	1/1	1/1	1/1	2/2	2/2	2/2	2/2	2/2
wPt.744347	1/1	1/1	1/1	1/1	1/1	1/1	2/2	1/1	1/1	1/1	1/1	1/1	2/2	2/2	2/2	1/1	1/1	1/1	2/2	1/1	1/1	1/1	1/1	1/1	2/2	2/2	2/2	1/1	1/1	1/1	1/1	1/1	1/1	1/1	2/2	2/2	2/2	1/1	2/2	2/2	2/2	1/1	1/1	1/1	2/2	2/2	2/2	2/2	2/2
wPt.744521	1/1	1/1	1/1	1/1	1/1	1/1	2/2	2/2	1/1	2/2	1/1	1/1	2/2	2/2	2/2	1/1	1/1	1/1	2/2	1/1	1/1	1/1	1/1	1/1	2/2	2/2	2/2	1/1	1/1	1/1	1/1	1/1	1/1	1/1	2/2	2/2	2/2	1/1	2/2	2/2	2/2	1/1	1/1	1/1	2/2	2/2	2/2	2/2	2/2
wPt.664368	1/1	1/1	1/1	1/1	1/1	1/1	2/2	2/2	1/1	2/2	1/1	1/1	2/2	2/2	2/2	1/1	1/1	1/1	2/2	1/1	1/1	1/1	1/1	1/1	2/2	2/2	2/2	1/1	1/1	1/1	1/1	1/1	1/1	1/1	2/2	2/2	2/2	1/1	2/2	2/2	2/2	1/1	1/1	1/1	2/2	2/2	2/2	2/2	2/2
wPt.730402	2/2	2/2	2/2	2/2	2/2	2/2	2/2	2/2	2/2	2/2	2/2	2/2	2/2	2/2	1/1	2/2	2/2	2/2	2/2	2/2	2/2	1/1	2/2	2/2	2/2	2/2	2/2	2/2	2/2	2/2	2/2	2/2	2/2	2/2	1/1	2/2	2/2	1/1	1/1	2/2	2/2	2/2	2/2	1/1	2/2	2/2	1/1	1/1	1/1
wPt.731831	1/1	1/1	1/1	1/1	1/1	1/1	2/2	2/2	2/2	2/2	2/2	2/2	2/2	2/2	2/2	1/1	1/1	2/2	2/2	2/2	2/2	1/1	1/1	1/1	2/2	2/2	2/2	1/1	1/1	1/1	1/1	1/1	1/1	2/2	2/2	2/2	2/2	1/1	2/2	2/2	2/2	1/1	1/1	1/1	2/2	2/2	2/2	2/2	2/2
wPt.743491	1/1	1/1	1/1	1/1	1/1	1/1	2/2	2/2	2/2	2/2	2/2	2/2	2/2	2/2	2/2	1/1	1/1	2/2	2/2	2/2	2/2	1/1	1/1	1/1	2/2	2/2	2/2	1/1	1/1	1/1	1/1	1/1	1/1	2/2	1/1	2/2	2/2	1/1	1/1	2/2	2/2	1/1	1/1	1/1	2/2	2/2	2/2	2/2	2/2
wPt.5150	1/1	1/1	1/1	1/1	1/1	1/1	2/2	2/2	2/2	2/2	2/2	2/2	2/2	2/2	2/2	1/1	1/1	2/2	2/2	2/2	2/2	1/1	1/1	1/1	2/2	2/2	2/2	1/1	1/1	1/1	1/1	1/1	1/1	2/2	1/1	2/2	2/2	1/1	1/1	2/2	2/2	1/1	1/1	1/1	2/2	2/2	2/2	2/2	2/2
wPt.664478	1/1	1/1	1/1	1/1	1/1	1/1	2/2	2/2	2/2	2/2	2/2	2/2	2/2	2/2	2/2	1/1	1/1	2/2	2/2	2/2	2/2	1/1	1/1	1/1	2/2	2/2	2/2	1/1	1/1	1/1	1/1	1/1	1/1	2/2	2/2	2/2	2/2	1/1	2/2	2/2	2/2	1/1	1/1	1/1	2/2	2/2	2/2	2/2	2/2
wPt.743632	1/1	1/1	1/1	1/1	1/1	1/1	2/2	2/2	2/2	2/2	2/2	2/2	2/2	2/2	2/2	1/1	1/1	2/2	2/2	1/1	2/2	1/1	1/1	1/1	2/2	2/2	2/2	1/1	1/1	1/1	1/1	1/1	1/1	2/2	2/2	2/2	2/2	1/1	2/2	2/2	2/2	1/1	1/1	1/1	2/2	2/2	2/2	2/2	2/2
wPt.1269	1/1	1/1	1/1	1/1	1/1	1/1	2/2	2/2	2/2	2/2	2/2	2/2	2/2	2/2	2/2	1/1	1/1	2/2	2/2	2/2	2/2	1/1	1/1	1/1	2/2	2/2	2/2	1/1	1/1	1/1	1/1	1/1	1/1	2/2	1/1	2/2	2/2	1/1	1/1	2/2	2/2	1/1	1/1	1/1	2/2	2/2	2/2	2/2	2/2
wPt.668026	2/2	1/1	1/1	1/1	1/1	1/1	2/2	2/2	2/2	2/2	2/2	2/2	2/2	2/2	2/2	1/1	1/1	1/1	2/2	2/2	2/2	1/1	1/1	1/1	2/2	2/2	2/2	1/1	1/1	1/1	1/1	1/1	1/1	2/2	2/2	2/2	2/2	1/1	2/2	2/2	2/2	1/1	1/1	1/1	2/2	2/2	2/2	2/2	2/2
wPt.743102	1/1	1/1	1/1	1/1	1/1	1/1	2/2	2/2	2/2	2/2	2/2	2/2	2/2	2/2	2/2	1/1	1/1	2/2	2/2	2/2	2/2	1/1	1/1	1/1	2/2	2/2	2/2	1/1	1/1	1/1	1/1	1/1	1/1	2/2	2/2	2/2	2/2	1/1	2/2	2/2	2/2	1/1	1/1	1/1	2/2	2/2	2/2	2/2	2/2
wPt.664320	1/1	1/1	1/1	1/1	1/1	1/1	2/2	2/2	2/2	2/2	2/2	2/2	2/2	2/2	2/2	1/1	1/1	2/2	2/2	2/2	2/2	1/1	1/1	1/1	2/2	2/2	2/2	1/1	1/1	1/1	1/1	1/1	1/1	2/2	2/2	2/2	2/2	1/1	2/2	2/2	2/2	1/1	1/1	1/1	2/2	2/2	2/2	2/2	2/2
wPt.743601	1/1	1/1	1/1	1/1	1/1	1/1	2/2	2/2	2/2	2/2	2/2	2/2	2/2	2/2	2/2	1/1	1/1	2/2	2/2	2/2	2/2	1/1	1/1	1/1	2/2	2/2	2/2	1/1	1/1	1/1	1/1	1/1	1/1	2/2	2/2	2/2	2/2	1/1	2/2	2/2	2/2	1/1	1/1	1/1	2/2	2/2	2/2	2/2	2/2
wPt.798604	2/2	1/1	2/2	2/2	1/1	1/1	1/1	2/2	1/1	1/1	1/1	1/1	1/1	2/2	1/1	2/2	2/2	2/2	1/1	2/2	2/2	2/2	2/2	2/2	2/2	2/2	2/2	2/2	2/2	2/2	2/2	2/2	2/2	1/1	2/2	2/2	2/2	2/2	1/1	2/2	1/1	2/2	2/2	2/2	1/1	1/1	1/1	1/1	1/1
wPt.744596	2/2	1/1	2/2	2/2	1/1	1/1	1/1	1/1	1/1	1/1	1/1	1/1	1/1	2/2	1/1	2/2	2/2	2/2	1/1	2/2	2/2	2/2	2/2	2/2	2/2	2/2	2/2	2/2	2/2	2/2	2/2	2/2	2/2	1/1	2/2	2/2	2/2	2/2	1/1	2/2	1/1	2/2	2/2	2/2	1/1	1/1	1/1	1/1	1/1
wPt.0934	2/2	1/1	2/2	2/2	1/1	1/1	1/1	2/2	1/1	1/1	1/1	1/1	1/1	2/2	1/1	2/2	2/2	2/2	1/1	2/2	2/2	2/2	2/2	2/2	2/2	2/2	2/2	2/2	2/2	2/2	2/2	2/2	2/2	1/1	2/2	2/2	2/2	2/2	1/1	2/2	1/1	2/2	2/2	2/2	2/2	1/1	1/1	1/1	1/1
wPt.664384	2/2	2/2	2/2	2/2	2/2	2/2	2/2	1/1	2/2	2/2	2/2	2/2	2/2	2/2	1/1	1/1	2/2	1/1	2/2	2/2	2/2	1/1	2/2	1/1	2/2	2/2	2/2	1/1	1/1	1/1	1/1	2/2	2/2	2/2	2/2	2/2	1/1	1/1	1/1	2/2	1/1	1/1	1/1	1/1	2/2	2/2	2/2	2/2	2/2
wPt.743602	2/2	1/1	1/1	1/1	2/2	2/2	1/1	2/2	2/2	2/2	2/2	2/2	2/2	2/2	2/2	2/2	2/2	2/2	2/2	2/2	2/2	2/2	2/2	2/2	2/2	2/2	1/1	2/2	2/2	2/2	2/2	1/1	1/1	2/2	1/1	2/2	2/2	2/2	2/2	1/1	2/2	2/2	2/2	2/2	2/2	2/2	2/2	2/2	2/2
wPt.2339	2/2	1/1	1/1	1/1	2/2	2/2	1/1	2/2	2/2	2/2	2/2	2/2	2/2	2/2	2/2	2/2	2/2	2/2	2/2	2/2	2/2	2/2	2/2	2/2	2/2	2/2	1/1	2/2	2/2	2/2	2/2	1/1	1/1	2/2	1/1	2/2	2/2	2/2	2/2	1/1	2/2	2/2	2/2	2/2	2/2	2/2	2/2	2/2	2/2
wPt.2258	2/2	2/2	1/1	1/1	1/1	1/1	2/2	2/2	1/1	2/2	2/2	2/2	2/2	2/2	2/2	1/1	2/2	2/2	2/2	2/2	2/2	1/1	2/2	1/1	2/2	2/2	2/2	1/1	1/1	1/1	1/1	2/2	2/2	2/2	2/2	2/2	2/2	1/1	1/1	2/2	1/1	1/1	1/1	2/2	2/2	2/2	2/2	2/2	2/2
wPt.663848	2/2	1/1	1/1	1/1	2/2	2/2	1/1	2/2	2/2	2/2	2/2	2/2	2/2	2/2	2/2	2/2	2/2	2/2	2/2	2/2	2/2	2/2	2/2	2/2	2/2	2/2	1/1	2/2	2/2	2/2	2/2	1/1	1/1	2/2	1/1	2/2	2/2	2/2	2/2	1/1	2/2	2/2	2/2	2/2	2/2	2/2	2/2	2/2	2/2
wPt.664022	2/2	1/1	1/1	1/1	2/2	2/2	1/1	2/2	2/2	2/2	2/2	2/2	2/2	2/2	2/2	2/2	2/2	2/2	2/2	2/2	2/2	2/2	2/2	2/2	2/2	2/2	1/1	2/2	2/2	2/2	2/2	1/1	1/1	2/2	1/1	2/2	2/2	2/2	2/2	2/2	2/2	2/2	2/2	2/2	2/2	2/2	2/2	2/2	2/2
wPt.672113	2/2	1/1	1/1	1/1	2/2	2/2	1/1	2/2	2/2	2/2	2/2	2/2	2/2	2/2	2/2	2/2	2/2	2/2	2/2	2/2	2/2	2/2	2/2	2/2	2/2	2/2	1/1	2/2	2/2	2/2	2/2	1/1	1/1	2/2	1/1	2/2	2/2	2/2	2/2	1/1	2/2	2/2	2/2	2/2	2/2	2/2	2/2	2/2	2/2
wPt.663984	2/2	1/1	1/1	1/1	2/2	2/2	1/1	2/2	2/2	2/2	2/2	2/2	2/2	2/2	2/2	2/2	2/2	2/2	2/2	2/2	2/2	2/2	2/2	2/2	2/2	2/2	1/1	2/2	2/2	2/2	2/2	1/1	1/1	2/2	1/1	2/2	2/2	2/2	2/2	1/1	2/2	2/2	2/2	2/2	2/2	2/2	2/2	2/2	2/2
wPt.671684	2/2	2/2	1/1	1/1	2/2	2/2	2/2	2/2	2/2	2/2	2/2	2/2	2/2	2/2	2/2	2/2	2/2	2/2	2/2	2/2	2/2	1/1	2/2	1/1	2/2	2/2	2/2	1/1	1/1	1/1	1/1	2/2	2/2	2/2	1/1	2/2	2/2	1/1	1/1	2/2	1/1	1/1	1/1	1/1	2/2	2/2	2/2	2/2	1/1
wPt.666144	2/2	2/2	1/1	1/1	2/2	2/2	2/2	2/2	2/2	2/2	2/2	2/2	2/2	2/2	2/2	2/2	2/2	2/2	2/2	2/2	2/2	1/1	2/2	1/1	2/2	2/2	2/2	1/1	1/1	1/1	1/1	2/2	2/2	2/2	1/1	2/2	2/2	1/1	1/1	2/2	1/1	1/1	1/1	1/1	2/2	2/2	2/2	2/2	1/1
wPt.664387	2/2	2/2	1/1	1/1	2/2	2/2	2/2	2/2	2/2	2/2	2/2	2/2	2/2	2/2	2/2	2/2	2/2	2/2	2/2	2/2	2/2	1/1	2/2	1/1	2/2	2/2	2/2	1/1	1/1	1/1	1/1	2/2	2/2	2/2	1/1	2/2	2/2	1/1	1/1	2/2	1/1	1/1	1/1	1/1	2/2	2/2	2/2	2/2	2/2
tPt.4614	2/2	2/2	1/1	1/1	2/2	2/2	2/2	2/2	2/2	2/2	2/2	2/2	2/2	2/2	2/2	2/2	2/2	2/2	2/2	2/2	1/1	1/1	2/2	1/1	2/2	2/2	2/2	1/1	1/1	1/1	1/1	2/2	2/2	2/2	1/1	2/2	2/2	1/1	1/1	2/2	1/1	1/1	1/1	1/1	2/2	2/2	2/2	2/2	2/2
wPt.667548	2/2	2/2	1/1	1/1	2/2	2/2	2/2	2/2	2/2	2/2	2/2	2/2	2/2	2/2	2/2	2/2	2/2	2/2	2/2	2/2	2/2	1/1	2/2	1/1	2/2	2/2	2/2	1/1	1/1	1/1	1/1	2/2	2/2	2/2	1/1	2/2	2/2	1/1	1/1	2/2	1/1	1/1	1/1	1/1	2/2	2/2	2/2	2/2	2/2
wPt.1628	2/2	2/2	1/1	1/1	2/2	2/2	2/2	2/2	2/2	2/2	2/2	2/2	2/2	2/2	2/2	2/2	2/2	2/2	2/2	2/2	2/2	1/1	2/2	1/1	2/2	2/2	2/2	1/1	1/1	1/1	1/1	2/2	2/2	2/2	1/1	2/2	2/2	1/1	1/1	2/2	1/1	1/1	1/1	1/1	2/2	2/2	2/2	2/2	2/2
wPt.668096	2/2	2/2	2/2	2/2	2/2	2/2	2/2	2/2	2/2	2/2	2/2	2/2	2/2	2/2	2/2	2/2	2/2	2/2	2/2	2/2	1/1	1/1	2/2	1/1	2/2	2/2	2/2	1/1	1/1	1/1	1/1	2/2	2/2	2/2	2/2	2/2	2/2	1/1	1/1	2/2	1/1	1/1	1/1	2/2	2/2	2/2	2/2	2/2	1/1
wPt.664012	2/2	1/1	1/1	1/1	2/2	2/2	2/2	2/2	2/2	2/2	1/1	1/1	2/2	2/2	2/2	2/2	2/2	2/2	2/2	2/2	2/2	1/1	2/2	1/1	2/2	2/2	2/2	1/1	1/1	1/1	1/1	2/2	2/2	2/2	1/1	2/2	2/2	1/1	1/1	2/2	1/1	1/1	1/1	1/1	2/2	2/2	2/2	2/2	2/2
wPt.8034	2/2	1/1	1/1	1/1	2/2	2/2	2/2	2/2	2/2	2/2	1/1	1/1	2/2	2/2	2/2	2/2	2/2	2/2	2/2	2/2	1/1	1/1	2/2	1/1	2/2	2/2	2/2	1/1	1/1	1/1	1/1	2/2	2/2	2/2	2/2	2/2	2/2	1/1	1/1	2/2	1/1	1/1	1/1	1/1	2/2	2/2	1/1	2/2	2/2
wPt.3359	2/2	1/1	2/2	2/2	2/2	2/2	1/1	2/2	1/1	2/2	2/2	2/2	1/1	2/2	2/2	2/2	2/2	2/2	1/1	2/2	2/2	2/2	2/2	2/2	2/2	2/2	2/2	2/2	2/2	2/2	2/2	2/2	2/2	1/1	2/2	2/2	2/2	2/2	1/1	2/2	1/1	2/2	2/2	2/2	2/2	2/2	2/2	2/2	2/2
wPt.663733	2/2	2/2	2/2	2/2	2/2	2/2	2/2	2/2	2/2	2/2	2/2	2/2	2/2	2/2	2/2	2/2	2/2	2/2	2/2	2/2	2/2	1/1	2/2	1/1	2/2	2/2	2/2	1/1	1/1	1/1	1/1	2/2	2/2	2/2	2/2	2/2	2/2	2/2	1/1	2/2	1/1	1/1	1/1	2/2	2/2	2/2	2/2	2/2	2/2
wPt.743096	2/2	1/1	2/2	2/2	2/2	2/2	1/1	2/2	1/1	2/2	2/2	2/2	1/1	2/2	2/2	2/2	2/2	2/2	1/1	2/2	2/2	2/2	2/2	2/2	2/2	2/2	2/2	2/2	2/2	2/2	2/2	2/2	2/2	1/1	2/2	2/2	2/2	2/2	1/1	2/2	1/1	2/2	2/2	2/2	2/2	2/2	2/2	2/2	2/2
wPt.743549	2/2	1/1	2/2	2/2	2/2	2/2	1/1	2/2	1/1	2/2	2/2	2/2	1/1	2/2	2/2	2/2	2/2	2/2	1/1	2/2	2/2	2/2	2/2	2/2	2/2	2/2	2/2	2/2	2/2	2/2	2/2	2/2	2/2	1/1	2/2	2/2	2/2	2/2	1/1	2/2	1/1	2/2	2/2	2/2	2/2	2/2	2/2	2/2	2/2
wPt.1859	1/1	2/2	2/2	2/2	1/1	2/2	2/2	2/2	2/2	2/2	2/2	2/2	2/2	2/2	2/2	2/2	2/2	1/1	2/2	2/2	2/2	2/2	2/2	2/2	2/2	2/2	2/2	2/2	2/2	2/2	2/2	1/1	1/1	2/2	2/2	1/1	2/2	1/1	1/1	2/2	2/2	2/2	2/2	2/2	2/2	2/2	1/1	1/1	2/2
wPt.665687	1/1	2/2	2/2	2/2	1/1	1/1	2/2	2/2	2/2	2/2	2/2	2/2	2/2	2/2	2/2	2/2	2/2	2/2	2/2	2/2	2/2	2/2	2/2	2/2	2/2	2/2	2/2	2/2	2/2	2/2	2/2	1/1	1/1	2/2	2/2	1/1	2/2	1/1	1/1	2/2	2/2	2/2	2/2	2/2	2/2	2/2	1/1	1/1	2/2
wPt.664400	1/1	2/2	2/2	2/2	1/1	1/1	2/2	2/2	2/2	2/2	2/2	2/2	2/2	2/2	2/2	2/2	2/2	2/2	2/2	2/2	2/2	2/2	2/2	2/2	2/2	2/2	2/2	2/2	2/2	2/2	2/2	1/1	1/1	2/2	2/2	1/1	2/2	1/1	1/1	2/2	2/2	2/2	2/2	2/2	2/2	2/2	1/1	1/1	2/2
wPt.745067	2/2	2/2	2/2	2/2	2/2	2/2	1/1	2/2	2/2	2/2	2/2	2/2	1/1	2/2	2/2	2/2	2/2	2/2	2/2	2/2	2/2	2/2	2/2	2/2	2/2	2/2	2/2	2/2	2/2	2/2	2/2	2/2	2/2	2/2	1/1	2/2	2/2	2/2	1/1	2/2	1/1	2/2	2/2	2/2	2/2	2/2	2/2	2/2	2/2
wPt.744444	2/2	2/2	2/2	2/2	2/2	2/2	1/1	2/2	2/2	2/2	2/2	2/2	1/1	2/2	2/2	2/2	2/2	2/2	2/2	2/2	2/2	2/2	2/2	2/2	2/2	2/2	2/2	2/2	2/2	2/2	2/2	2/2	2/2	2/2	2/2	2/2	2/2	2/2	2/2	2/2	1/1	2/2	2/2	2/2	2/2	2/2	2/2	2/2	2/2
wPt.730942	1/1	1/1	1/1	1/1	1/1	1/1	1/1	1/1	1/1	1/1	1/1	1/1	1/1	1/1	1/1	1/1	1/1	1/1	1/1	1/1	1/1	1/1	1/1	2/2	1/1	1/1	1/1	1/1	1/1	1/1	1/1	1/1	1/1	1/1	1/1	1/1	1/1	1/1	1/1	2/2	2/2	2/2	2/2	1/1	1/1	1/1	1/1	1/1	1/1
wPt.733947	2/2	2/2	1/1	1/1	1/1	1/1	1/1	1/1	1/1	1/1	2/2	2/2	1/1	1/1	1/1	1/1	1/1	1/1	1/1	2/2	2/2	1/1	1/1	1/1	1/1	1/1	1/1	1/1	1/1	1/1	1/1	1/1	1/1	1/1	1/1	1/1	1/1	1/1	2/2	1/1	1/1	1/1	1/1	1/1	1/1	1/1	2/2	2/2	1/1
wPt.734195	1/1	1/1	1/1	1/1	2/2	2/2	1/1	1/1	1/1	1/1	1/1	1/1	1/1	1/1	1/1	1/1	1/1	1/1	1/1	2/2	2/2	1/1	1/1	1/1	1/1	1/1	1/1	1/1	1/1	1/1	1/1	1/1	1/1	1/1	1/1	1/1	1/1	2/2	2/2	1/1	1/1	1/1	1/1	1/1	1/1	1/1	2/2	2/2	2/2
wPt.730747	1/1	1/1	1/1	1/1	1/1	1/1	1/1	1/1	1/1	1/1	1/1	1/1	1/1	1/1	1/1	1/1	1/1	1/1	1/1	1/1	1/1	1/1	1/1	1/1	1/1	1/1	1/1	1/1	1/1	1/1	1/1	1/1	1/1	1/1	1/1	1/1	1/1	1/1	2/2	1/1	1/1	1/1	1/1	1/1	1/1	1/1	1/1	1/1	1/1
wPt.732636	2/2	1/1	1/1	1/1	2/2	2/2	1/1	1/1	1/1	1/1	1/1	1/1	1/1	1/1	1/1	1/1	1/1	1/1	1/1	1/1	1/1	2/2	1/1	2/2	1/1	1/1	1/1	1/1	1/1	1/1	1/1	1/1	1/1	1/1	2/2	1/1	1/1	1/1	1/1	2/2	2/2	1/1	1/1	1/1	1/1	1/1	1/1	1/1	1/1
wPt.743307	1/1	1/1	1/1	1/1	1/1	1/1	1/1	1/1	1/1	1/1	1/1	1/1	2/2	1/1	1/1	1/1	1/1	1/1	1/1	1/1	1/1	1/1	1/1	1/1	1/1	1/1	1/1	1/1	1/1	1/1	1/1	1/1	1/1	2/2	1/1	1/1	1/1	1/1	1/1	1/1	1/1	1/1	1/1	1/1	2/2	2/2	2/2	2/2	2/2
wPt.732666	1/1	1/1	1/1	1/1	1/1	1/1	1/1	1/1	1/1	1/1	1/1	1/1	2/2	1/1	1/1	1/1	1/1	1/1	1/1	1/1	1/1	1/1	1/1	1/1	1/1	1/1	1/1	1/1	1/1	1/1	1/1	1/1	1/1	2/2	1/1	1/1	1/1	1/1	1/1	1/1	1/1	1/1	1/1	1/1	2/2	2/2	2/2	2/2	2/2
wPt.666986	1/1	2/2	1/1	1/1	1/1	1/1	1/1	1/1	1/1	1/1	1/1	2/2	1/1	2/2	2/2	1/1	1/1	1/1	1/1	1/1	1/1	1/1	1/1	1/1	1/1	1/1	1/1	1/1	1/1	1/1	1/1	1/1	1/1	2/2	1/1	1/1	1/1	1/1	1/1	1/1	1/1	1/1	1/1	1/1	1/1	2/2	2/2	1/1	1/1
wPt.740590	1/1	1/1	2/2	2/2	1/1	1/1	1/1	1/1	1/1	1/1	1/1	1/1	1/1	1/1	1/1	2/2	1/1	1/1	2/2	1/1	1/1	1/1	1/1	1/1	2/2	2/2	1/1	1/1	1/1	1/1	1/1	1/1	1/1	1/1	2/2	1/1	1/1	1/1	1/1	1/1	1/1	1/1	1/1	1/1	1/1	1/1	1/1	1/1	1/1
wPt.741190	1/1	1/1	2/2	2/2	1/1	1/1	1/1	1/1	1/1	1/1	1/1	1/1	1/1	1/1	1/1	2/2	1/1	1/1	2/2	1/1	1/1	1/1	1/1	1/1	2/2	2/2	1/1	1/1	1/1	1/1	1/1	1/1	1/1	1/1	2/2	1/1	1/1	1/1	1/1	1/1	1/1	1/1	1/1	1/1	1/1	1/1	1/1	1/1	1/1
wPt.729938	1/1	1/1	2/2	2/2	1/1	1/1	1/1	1/1	1/1	1/1	1/1	1/1	1/1	1/1	1/1	2/2	1/1	1/1	2/2	1/1	1/1	1/1	1/1	1/1	2/2	2/2	1/1	1/1	1/1	1/1	1/1	1/1	1/1	1/1	2/2	1/1	1/1	1/1	1/1	1/1	1/1	1/1	1/1	1/1	1/1	1/1	1/1	2/2	1/1
wPt.730115	1/1	1/1	2/2	2/2	1/1	1/1	1/1	1/1	1/1	1/1	1/1	1/1	1/1	1/1	1/1	2/2	1/1	1/1	2/2	1/1	1/1	1/1	1/1	1/1	2/2	2/2	1/1	1/1	1/1	1/1	1/1	1/1	1/1	1/1	2/2	1/1	1/1	1/1	1/1	1/1	1/1	1/1	1/1	1/1	1/1	1/1	1/1	1/1	1/1
wPt.734161	1/1	1/1	1/1	1/1	1/1	1/1	1/1	1/1	1/1	1/1	1/1	1/1	2/2	1/1	1/1	1/1	1/1	1/1	2/2	1/1	1/1	1/1	1/1	1/1	1/1	1/1	1/1	1/1	1/1	1/1	1/1	1/1	1/1	1/1	2/2	1/1	1/1	1/1	1/1	1/1	1/1	1/1	1/1	1/1	1/1	1/1	1/1	1/1	1/1
wPt.740945	1/1	1/1	2/2	2/2	1/1	1/1	1/1	1/1	1/1	1/1	1/1	1/1	1/1	1/1	1/1	2/2	1/1	1/1	1/1	1/1	1/1	1/1	1/1	1/1	2/2	2/2	1/1	1/1	1/1	1/1	1/1	1/1	1/1	1/1	2/2	1/1	1/1	1/1	1/1	1/1	1/1	1/1	1/1	1/1	1/1	1/1	1/1	1/1	1/1
wPt.742171	1/1	1/1	2/2	2/2	1/1	1/1	1/1	1/1	1/1	1/1	1/1	1/1	1/1	1/1	1/1	2/2	1/1	1/1	1/1	1/1	1/1	1/1	1/1	1/1	2/2	2/2	1/1	1/1	1/1	1/1	1/1	1/1	1/1	1/1	2/2	1/1	1/1	1/1	1/1	1/1	1/1	1/1	1/1	1/1	1/1	1/1	1/1	1/1	1/1
wPt.741733	1/1	1/1	2/2	2/2	1/1	1/1	1/1	1/1	1/1	1/1	1/1	1/1	1/1	1/1	1/1	2/2	1/1	1/1	1/1	1/1	1/1	1/1	1/1	1/1	2/2	2/2	1/1	1/1	1/1	1/1	1/1	1/1	1/1	1/1	2/2	1/1	1/1	1/1	1/1	1/1	1/1	1/1	1/1	1/1	1/1	1/1	1/1	1/1	1/1
wPt.741484	1/1	1/1	2/2	2/2	1/1	1/1	1/1	1/1	1/1	1/1	1/1	1/1	1/1	1/1	1/1	2/2	1/1	1/1	2/2	1/1	1/1	1/1	1/1	1/1	2/2	2/2	1/1	1/1	1/1	1/1	1/1	1/1	1/1	1/1	2/2	1/1	1/1	1/1	1/1	1/1	1/1	1/1	1/1	1/1	1/1	1/1	1/1	1/1	1/1
wPt.741216	1/1	1/1	2/2	2/2	1/1	1/1	1/1	1/1	1/1	1/1	1/1	1/1	1/1	1/1	1/1	2/2	1/1	1/1	1/1	1/1	1/1	1/1	1/1	1/1	2/2	2/2	1/1	1/1	1/1	1/1	1/1	1/1	1/1	1/1	2/2	1/1	1/1	1/1	1/1	1/1	1/1	1/1	1/1	1/1	1/1	1/1	1/1	1/1	1/1
wPt.731619	1/1	1/1	1/1	1/1	1/1	1/1	1/1	1/1	1/1	1/1	1/1	1/1	1/1	2/2	1/1	1/1	1/1	1/1	1/1	1/1	1/1	1/1	1/1	1/1	1/1	1/1	1/1	1/1	1/1	1/1	1/1	1/1	1/1	1/1	1/1	1/1	1/1	2/2	1/1	1/1	1/1	1/1	1/1	1/1	1/1	1/1	1/1	1/1	2/2
wPt.731734	1/1	1/1	1/1	1/1	1/1	1/1	1/1	1/1	1/1	1/1	1/1	1/1	1/1	1/1	1/1	1/1	1/1	1/1	2/2	1/1	1/1	2/2	1/1	2/2	1/1	1/1	1/1	1/1	1/1	1/1	1/1	1/1	1/1	1/1	2/2	1/1	1/1	1/1	1/1	1/1	1/1	2/2	2/2	1/1	1/1	1/1	1/1	1/1	2/2
wPt.9913	1/1	1/1	2/2	2/2	1/1	1/1	1/1	1/1	1/1	1/1	2/2	2/2	1/1	1/1	1/1	2/2	1/1	1/1	1/1	2/2	2/2	1/1	1/1	2/2	1/1	1/1	1/1	2/2	2/2	2/2	1/1	1/1	1/1	1/1	1/1	1/1	1/1	2/2	2/2	2/2	1/1	2/2	2/2	1/1	2/2	1/1	1/1	1/1	1/1
wPt.731646	1/1	1/1	1/1	1/1	1/1	1/1	1/1	1/1	1/1	1/1	1/1	1/1	1/1	1/1	1/1	1/1	1/1	1/1	1/1	1/1	1/1	1/1	1/1	2/2	1/1	1/1	1/1	1/1	1/1	1/1	2/2	1/1	1/1	1/1	1/1	1/1	1/1	1/1	1/1	2/2	1/1	2/2	2/2	1/1	2/2	2/2	2/2	2/2	1/1
wPt.740665	1/1	1/1	2/2	2/2	1/1	1/1	1/1	1/1	1/1	2/2	2/2	2/2	1/1	2/2	1/1	2/2	1/1	1/1	1/1	1/1	1/1	1/1	1/1	1/1	2/2	1/1	1/1	1/1	1/1	1/1	1/1	1/1	1/1	2/2	2/2	1/1	1/1	1/1	1/1	1/1	1/1	1/1	1/1	1/1	1/1	1/1	1/1	1/1	1/1
wPt.740845	1/1	1/1	2/2	2/2	1/1	1/1	1/1	1/1	1/1	1/1	2/2	2/2	1/1	2/2	2/2	2/2	1/1	1/1	1/1	1/1	1/1	1/1	1/1	1/1	2/2	2/2	1/1	1/1	1/1	1/1	1/1	1/1	1/1	2/2	2/2	1/1	1/1	1/1	1/1	1/1	1/1	1/1	1/1	1/1	1/1	1/1	1/1	1/1	1/1
wPt.742156	1/1	1/1	2/2	2/2	1/1	1/1	1/1	1/1	1/1	1/1	2/2	2/2	1/1	2/2	2/2	2/2	1/1	1/1	1/1	1/1	1/1	1/1	1/1	1/1	2/2	2/2	1/1	1/1	1/1	1/1	1/1	1/1	1/1	2/2	2/2	1/1	1/1	1/1	1/1	1/1	1/1	1/1	1/1	1/1	1/1	1/1	1/1	1/1	1/1
wPt.741820	1/1	1/1	2/2	2/2	1/1	1/1	1/1	1/1	1/1	2/2	2/2	2/2	1/1	2/2	2/2	2/2	1/1	1/1	1/1	1/1	1/1	1/1	1/1	1/1	2/2	2/2	1/1	1/1	1/1	1/1	1/1	1/1	1/1	1/1	2/2	1/1	1/1	1/1	1/1	1/1	1/1	1/1	1/1	1/1	1/1	1/1	1/1	1/1	1/1
wPt.729808	1/1	1/1	2/2	2/2	1/1	1/1	1/1	1/1	1/1	2/2	2/2	2/2	1/1	2/2	2/2	2/2	1/1	1/1	1/1	1/1	1/1	1/1	1/1	1/1	2/2	2/2	1/1	1/1	1/1	1/1	1/1	1/1	1/1	2/2	2/2	1/1	1/1	1/1	1/1	1/1	1/1	1/1	1/1	1/1	1/1	1/1	1/1	1/1	1/1
wPt.740703	1/1	1/1	2/2	2/2	1/1	1/1	1/1	1/1	1/1	2/2	2/2	2/2	1/1	2/2	2/2	2/2	1/1	1/1	1/1	1/1	1/1	1/1	1/1	1/1	2/2	2/2	1/1	1/1	1/1	1/1	1/1	1/1	1/1	2/2	2/2	1/1	1/1	1/1	1/1	1/1	1/1	1/1	1/1	1/1	1/1	1/1	1/1	1/1	1/1
wPt.742480	1/1	1/1	2/2	2/2	1/1	1/1	1/1	1/1	1/1	2/2	2/2	2/2	1/1	2/2	2/2	2/2	1/1	1/1	1/1	1/1	1/1	1/1	1/1	1/1	2/2	2/2	1/1	1/1	1/1	1/1	1/1	1/1	1/1	2/2	2/2	1/1	1/1	1/1	1/1	1/1	1/1	1/1	1/1	1/1	1/1	1/1	1/1	1/1	1/1
wPt.740538	1/1	1/1	2/2	2/2	1/1	1/1	1/1	1/1	1/1	2/2	2/2	2/2	1/1	2/2	2/2	2/2	1/1	1/1	1/1	1/1	1/1	1/1	1/1	1/1	2/2	2/2	1/1	1/1	1/1	1/1	1/1	1/1	1/1	2/2	2/2	1/1	1/1	1/1	1/1	1/1	1/1	1/1	1/1	1/1	1/1	1/1	1/1	1/1	1/1
wPt.741984	1/1	1/1	2/2	2/2	1/1	1/1	1/1	1/1	1/1	2/2	2/2	2/2	1/1	2/2	2/2	2/2	1/1	1/1	1/1	1/1	1/1	1/1	1/1	1/1	2/2	2/2	1/1	1/1	1/1	1/1	1/1	1/1	1/1	2/2	2/2	1/1	1/1	1/1	1/1	1/1	1/1	1/1	1/1	1/1	1/1	1/1	1/1	1/1	1/1
wPt.742519	1/1	1/1	2/2	2/2	1/1	1/1	1/1	1/1	1/1	2/2	2/2	2/2	1/1	2/2	2/2	2/2	1/1	1/1	1/1	1/1	1/1	1/1	1/1	1/1	2/2	2/2	1/1	1/1	1/1	1/1	1/1	1/1	1/1	2/2	2/2	1/1	1/1	1/1	1/1	1/1	1/1	1/1	1/1	1/1	1/1	1/1	1/1	1/1	1/1
wPt.741767	1/1	1/1	2/2	2/2	1/1	1/1	1/1	1/1	1/1	2/2	2/2	2/2	1/1	2/2	1/1	2/2	1/1	1/1	1/1	1/1	1/1	1/1	1/1	1/1	2/2	1/1	1/1	1/1	1/1	1/1	1/1	1/1	1/1	2/2	2/2	1/1	1/1	1/1	1/1	1/1	1/1	1/1	1/1	1/1	1/1	1/1	1/1	1/1	1/1
wPt.742314	1/1	1/1	1/1	1/1	1/1	1/1	1/1	1/1	1/1	2/2	1/1	1/1	1/1	2/2	2/2	1/1	1/1	1/1	1/1	1/1	1/1	1/1	1/1	1/1	1/1	1/1	1/1	1/1	1/1	1/1	1/1	1/1	1/1	2/2	1/1	1/1	1/1	1/1	1/1	1/1	1/1	1/1	1/1	1/1	1/1	1/1	1/1	1/1	1/1
wPt.740653	1/1	1/1	1/1	1/1	1/1	1/1	1/1	1/1	1/1	2/2	1/1	1/1	1/1	2/2	2/2	1/1	1/1	1/1	1/1	1/1	1/1	1/1	1/1	1/1	1/1	1/1	1/1	1/1	1/1	1/1	1/1	1/1	1/1	2/2	1/1	1/1	1/1	1/1	1/1	1/1	1/1	1/1	1/1	1/1	1/1	1/1	1/1	1/1	1/1
wPt.740803	1/1	1/1	2/2	2/2	1/1	1/1	1/1	1/1	1/1	2/2	2/2	2/2	1/1	2/2	2/2	2/2	1/1	1/1	1/1	1/1	1/1	1/1	1/1	1/1	2/2	2/2	1/1	1/1	1/1	1/1	1/1	1/1	1/1	2/2	2/2	1/1	1/1	1/1	1/1	1/1	1/1	1/1	1/1	1/1	1/1	1/1	1/1	1/1	1/1
wPt.741829	1/1	1/1	2/2	2/2	1/1	1/1	1/1	1/1	1/1	2/2	2/2	2/2	1/1	2/2	2/2	2/2	1/1	1/1	1/1	1/1	1/1	1/1	1/1	1/1	2/2	2/2	1/1	1/1	1/1	1/1	1/1	1/1	1/1	2/2	2/2	1/1	1/1	1/1	1/1	1/1	1/1	1/1	1/1	1/1	1/1	1/1	1/1	1/1	1/1
wPt.741800	1/1	1/1	2/2	2/2	1/1	1/1	1/1	1/1	1/1	2/2	2/2	2/2	1/1	2/2	2/2	2/2	1/1	1/1	1/1	1/1	1/1	1/1	1/1	1/1	2/2	2/2	1/1	1/1	1/1	1/1	1/1	1/1	1/1	2/2	2/2	1/1	1/1	1/1	1/1	1/1	1/1	1/1	1/1	1/1	1/1	1/1	1/1	1/1	1/1
wPt.742431	1/1	1/1	2/2	2/2	1/1	1/1	1/1	1/1	1/1	2/2	2/2	2/2	1/1	2/2	2/2	2/2	1/1	1/1	1/1	1/1	1/1	1/1	1/1	1/1	2/2	2/2	1/1	1/1	1/1	1/1	1/1	1/1	1/1	2/2	2/2	1/1	1/1	1/1	1/1	1/1	1/1	1/1	1/1	1/1	1/1	1/1	1/1	1/1	1/1
wPt.742630	1/1	1/1	2/2	2/2	1/1	1/1	1/1	1/1	1/1	2/2	2/2	2/2	1/1	2/2	2/2	2/2	1/1	1/1	1/1	1/1	1/1	1/1	1/1	1/1	2/2	2/2	1/1	1/1	1/1	1/1	1/1	1/1	1/1	2/2	2/2	1/1	1/1	1/1	1/1	1/1	1/1	1/1	1/1	1/1	1/1	1/1	1/1	1/1	1/1
wPt.731146	1/1	1/1	2/2	2/2	1/1	1/1	1/1	1/1	1/1	2/2	2/2	2/2	1/1	2/2	2/2	2/2	1/1	1/1	1/1	1/1	1/1	1/1	1/1	1/1	2/2	2/2	1/1	1/1	1/1	1/1	1/1	1/1	1/1	2/2	2/2	1/1	1/1	1/1	1/1	1/1	1/1	1/1	1/1	1/1	1/1	1/1	1/1	1/1	1/1
wPt.740640	1/1	1/1	2/2	2/2	1/1	1/1	1/1	1/1	1/1	2/2	2/2	2/2	1/1	2/2	2/2	2/2	1/1	1/1	1/1	1/1	1/1	1/1	1/1	1/1	2/2	2/2	1/1	1/1	1/1	1/1	1/1	1/1	1/1	2/2	2/2	1/1	1/1	1/1	1/1	1/1	1/1	1/1	1/1	1/1	1/1	1/1	1/1	1/1	1/1
wPt.740662	1/1	1/1	2/2	2/2	1/1	1/1	1/1	1/1	1/1	2/2	2/2	2/2	1/1	2/2	2/2	2/2	1/1	1/1	1/1	1/1	1/1	1/1	1/1	1/1	2/2	2/2	1/1	1/1	1/1	1/1	1/1	1/1	1/1	2/2	2/2	1/1	1/1	1/1	1/1	1/1	1/1	1/1	1/1	1/1	1/1	1/1	1/1	1/1	1/1
wPt.741987	1/1	1/1	2/2	2/2	1/1	1/1	1/1	1/1	1/1	2/2	2/2	2/2	1/1	2/2	2/2	2/2	1/1	1/1	1/1	1/1	1/1	1/1	1/1	1/1	2/2	2/2	1/1	1/1	1/1	1/1	1/1	1/1	1/1	2/2	2/2	1/1	1/1	1/1	1/1	1/1	1/1	1/1	1/1	1/1	1/1	1/1	1/1	1/1	1/1
wPt.741558	1/1	1/1	2/2	2/2	1/1	1/1	1/1	1/1	1/1	2/2	2/2	2/2	1/1	2/2	2/2	2/2	1/1	1/1	1/1	1/1	1/1	1/1	1/1	1/1	2/2	2/2	1/1	1/1	1/1	1/1	1/1	1/1	1/1	2/2	2/2	1/1	1/1	1/1	1/1	1/1	1/1	1/1	1/1	1/1	1/1	1/1	1/1	1/1	1/1
wPt.733640	1/1	1/1	2/2	2/2	1/1	1/1	1/1	1/1	1/1	2/2	2/2	2/2	1/1	2/2	2/2	2/2	1/1	1/1	1/1	1/1	1/1	1/1	1/1	1/1	2/2	2/2	1/1	1/1	1/1	1/1	1/1	1/1	1/1	2/2	2/2	1/1	1/1	1/1	1/1	1/1	1/1	1/1	1/1	1/1	1/1	1/1	1/1	1/1	1/1
wPt.740613	1/1	1/1	1/1	1/1	1/1	1/1	1/1	1/1	1/1	2/2	1/1	1/1	1/1	2/2	2/2	1/1	1/1	1/1	1/1	1/1	1/1	1/1	1/1	1/1	1/1	1/1	1/1	1/1	1/1	1/1	1/1	1/1	1/1	2/2	1/1	1/1	1/1	1/1	1/1	1/1	1/1	1/1	1/1	1/1	1/1	2/2	1/1	1/1	1/1
wPt.740710	1/1	1/1	1/1	1/1	1/1	1/1	1/1	1/1	1/1	2/2	1/1	1/1	1/1	2/2	1/1	1/1	1/1	1/1	1/1	1/1	1/1	1/1	1/1	1/1	1/1	2/2	1/1	1/1	1/1	1/1	1/1	1/1	1/1	2/2	2/2	1/1	1/1	1/1	1/1	1/1	1/1	1/1	1/1	1/1	1/1	1/1	1/1	1/1	1/1
wPt.742344	1/1	1/1	1/1	1/1	1/1	1/1	1/1	1/1	1/1	2/2	1/1	1/1	1/1	2/2	2/2	1/1	1/1	1/1	1/1	1/1	1/1	1/1	1/1	1/1	1/1	1/1	1/1	1/1	1/1	1/1	1/1	1/1	1/1	2/2	1/1	1/1	1/1	1/1	1/1	1/1	1/1	1/1	1/1	1/1	1/1	2/2	1/1	1/1	1/1
wPt.740602	1/1	1/1	1/1	1/1	1/1	1/1	1/1	1/1	1/1	1/1	1/1	1/1	1/1	2/2	2/2	1/1	1/1	1/1	1/1	1/1	1/1	1/1	1/1	1/1	1/1	1/1	1/1	1/1	1/1	1/1	1/1	1/1	1/1	2/2	1/1	1/1	1/1	1/1	1/1	1/1	1/1	1/1	1/1	1/1	1/1	1/1	1/1	1/1	1/1
wPt.742500	1/1	1/1	1/1	1/1	1/1	1/1	1/1	1/1	1/1	2/2	1/1	1/1	1/1	2/2	2/2	1/1	1/1	1/1	1/1	1/1	1/1	1/1	1/1	1/1	1/1	1/1	1/1	1/1	1/1	1/1	1/1	1/1	1/1	2/2	1/1	1/1	1/1	1/1	1/1	1/1	1/1	1/1	1/1	1/1	1/1	2/2	1/1	1/1	1/1
wPt.741656	1/1	1/1	2/2	2/2	1/1	1/1	1/1	1/1	1/1	2/2	2/2	2/2	1/1	2/2	2/2	2/2	1/1	1/1	1/1	1/1	1/1	1/1	1/1	1/1	2/2	2/2	1/1	1/1	1/1	1/1	1/1	1/1	1/1	2/2	2/2	1/1	1/1	1/1	1/1	1/1	1/1	1/1	1/1	1/1	2/2	2/2	1/1	1/1	1/1
wPt.740796	1/1	1/1	1/1	1/1	1/1	1/1	1/1	1/1	1/1	2/2	1/1	1/1	1/1	2/2	1/1	1/1	1/1	1/1	1/1	1/1	1/1	2/2	1/1	1/1	1/1	1/1	1/1	1/1	1/1	1/1	1/1	1/1	1/1	2/2	2/2	1/1	1/1	1/1	1/1	1/1	1/1	1/1	1/1	1/1	1/1	1/1	1/1	1/1	1/1
wPt.742025	1/1	1/1	1/1	1/1	1/1	1/1	1/1	1/1	1/1	2/2	1/1	1/1	1/1	2/2	2/2	1/1	1/1	1/1	1/1	1/1	1/1	1/1	1/1	1/1	1/1	1/1	1/1	1/1	1/1	1/1	1/1	1/1	1/1	2/2	2/2	1/1	1/1	1/1	1/1	1/1	1/1	1/1	1/1	1/1	1/1	1/1	1/1	1/1	1/1
wPt.668064	1/1	1/1	1/1	1/1	1/1	1/1	1/1	1/1	1/1	2/2	1/1	1/1	1/1	2/2	2/2	1/1	1/1	1/1	1/1	1/1	1/1	1/1	1/1	1/1	1/1	1/1	1/1	1/1	1/1	1/1	1/1	1/1	1/1	2/2	2/2	1/1	1/1	1/1	1/1	1/1	1/1	1/1	1/1	1/1	1/1	2/2	1/1	1/1	1/1
wPt.742717	1/1	1/1	1/1	1/1	1/1	1/1	1/1	1/1	1/1	2/2	1/1	1/1	1/1	2/2	2/2	1/1	1/1	1/1	1/1	1/1	1/1	1/1	1/1	1/1	1/1	1/1	1/1	1/1	1/1	1/1	1/1	1/1	1/1	2/2	1/1	1/1	1/1	1/1	1/1	1/1	1/1	1/1	1/1	1/1	1/1	1/1	1/1	1/1	1/1
wPt.741164	1/1	1/1	1/1	1/1	1/1	1/1	1/1	1/1	1/1	2/2	1/1	1/1	1/1	2/2	2/2	1/1	1/1	1/1	1/1	1/1	1/1	1/1	1/1	1/1	1/1	1/1	1/1	1/1	1/1	1/1	1/1	1/1	1/1	2/2	2/2	1/1	1/1	1/1	1/1	1/1	1/1	1/1	1/1	1/1	1/1	1/1	1/1	1/1	1/1
wPt.742323	1/1	1/1	1/1	1/1	1/1	1/1	1/1	1/1	1/1	2/2	1/1	1/1	1/1	2/2	2/2	1/1	1/1	1/1	1/1	1/1	1/1	1/1	1/1	1/1	1/1	1/1	1/1	1/1	1/1	1/1	1/1	1/1	1/1	2/2	1/1	1/1	1/1	1/1	1/1	1/1	1/1	1/1	1/1	1/1	1/1	1/1	1/1	1/1	1/1
wPt.742368	1/1	1/1	1/1	1/1	1/1	1/1	1/1	1/1	1/1	2/2	1/1	1/1	1/1	2/2	2/2	1/1	1/1	1/1	1/1	1/1	1/1	1/1	1/1	1/1	1/1	1/1	1/1	1/1	1/1	1/1	1/1	1/1	1/1	2/2	2/2	1/1	1/1	1/1	1/1	1/1	1/1	1/1	1/1	1/1	1/1	1/1	1/1	1/1	1/1
wPt.742445	1/1	1/1	1/1	1/1	1/1	1/1	1/1	1/1	1/1	2/2	1/1	1/1	1/1	2/2	2/2	1/1	1/1	1/1	1/1	1/1	1/1	1/1	1/1	1/1	1/1	1/1	1/1	1/1	1/1	1/1	1/1	1/1	1/1	2/2	2/2	1/1	1/1	1/1	1/1	1/1	1/1	1/1	1/1	1/1	1/1	1/1	1/1	1/1	1/1
wPt.667328	1/1	1/1	1/1	1/1	1/1	1/1	1/1	1/1	1/1	2/2	1/1	1/1	1/1	2/2	2/2	1/1	1/1	1/1	1/1	1/1	1/1	1/1	1/1	1/1	1/1	1/1	1/1	1/1	1/1	1/1	1/1	1/1	1/1	2/2	2/2	1/1	1/1	1/1	1/1	1/1	1/1	1/1	1/1	1/1	1/1	2/2	1/1	1/1	1/1
wPt.671808	1/1	1/1	1/1	1/1	1/1	1/1	1/1	1/1	1/1	2/2	1/1	1/1	1/1	2/2	2/2	1/1	1/1	1/1	1/1	1/1	1/1	1/1	1/1	1/1	1/1	1/1	1/1	1/1	1/1	1/1	1/1	1/1	1/1	2/2	2/2	1/1	1/1	1/1	1/1	1/1	1/1	1/1	1/1	1/1	1/1	2/2	1/1	1/1	1/1
wPt.740739	1/1	1/1	1/1	1/1	1/1	1/1	1/1	1/1	1/1	2/2	1/1	1/1	1/1	2/2	2/2	1/1	1/1	1/1	1/1	1/1	1/1	1/1	1/1	1/1	1/1	1/1	1/1	1/1	1/1	1/1	1/1	1/1	1/1	2/2	2/2	1/1	1/1	1/1	1/1	1/1	1/1	1/1	1/1	1/1	1/1	1/1	1/1	1/1	1/1
wPt.742587	1/1	1/1	1/1	1/1	1/1	1/1	1/1	1/1	1/1	2/2	1/1	1/1	1/1	2/2	2/2	1/1	1/1	1/1	1/1	1/1	1/1	1/1	1/1	1/1	1/1	1/1	1/1	1/1	1/1	1/1	1/1	1/1	1/1	2/2	2/2	1/1	1/1	1/1	1/1	1/1	1/1	1/1	1/1	1/1	1/1	1/1	1/1	1/1	1/1
wPt.741921	1/1	1/1	1/1	1/1	1/1	1/1	1/1	1/1	1/1	2/2	1/1	1/1	1/1	2/2	2/2	1/1	1/1	1/1	1/1	1/1	1/1	1/1	1/1	1/1	1/1	1/1	1/1	1/1	1/1	1/1	1/1	1/1	1/1	2/2	1/1	1/1	1/1	2/2	1/1	1/1	1/1	1/1	1/1	1/1	1/1	1/1	1/1	1/1	1/1
wPt.742396	1/1	1/1	1/1	1/1	1/1	1/1	1/1	1/1	1/1	2/2	1/1	1/1	1/1	2/2	2/2	1/1	1/1	1/1	1/1	1/1	1/1	1/1	1/1	1/1	1/1	1/1	1/1	1/1	1/1	1/1	1/1	1/1	1/1	2/2	2/2	1/1	1/1	1/1	1/1	1/1	1/1	1/1	1/1	1/1	1/1	1/1	1/1	1/1	1/1
wPt.742189	1/1	1/1	1/1	1/1	1/1	1/1	1/1	1/1	1/1	2/2	1/1	1/1	1/1	2/2	2/2	1/1	1/1	1/1	1/1	1/1	1/1	1/1	1/1	1/1	1/1	1/1	1/1	1/1	1/1	1/1	1/1	1/1	1/1	2/2	2/2	1/1	1/1	1/1	1/1	1/1	1/1	1/1	1/1	1/1	1/1	1/1	1/1	1/1	1/1
wPt.742154	1/1	1/1	1/1	1/1	1/1	1/1	1/1	1/1	1/1	2/2	1/1	1/1	1/1	2/2	2/2	1/1	1/1	1/1	1/1	1/1	1/1	1/1	1/1	1/1	1/1	1/1	1/1	1/1	1/1	1/1	1/1	1/1	1/1	2/2	2/2	1/1	1/1	1/1	1/1	1/1	1/1	1/1	1/1	1/1	1/1	2/2	1/1	1/1	1/1
tPt.2440	1/1	1/1	1/1	1/1	1/1	1/1	1/1	1/1	1/1	1/1	1/1	1/1	1/1	1/1	1/1	1/1	1/1	1/1	1/1	1/1	1/1	1/1	1/1	1/1	1/1	1/1	1/1	1/1	1/1	1/1	1/1	1/1	1/1	1/1	2/2	1/1	1/1	2/2	2/2	1/1	1/1	1/1	1/1	1/1	1/1	1/1	1/1	1/1	1/1
tPt.4377	1/1	1/1	1/1	1/1	1/1	1/1	1/1	1/1	1/1	1/1	1/1	1/1	1/1	1/1	1/1	1/1	1/1	1/1	1/1	1/1	1/1	1/1	1/1	1/1	1/1	2/2	1/1	1/1	1/1	1/1	1/1	1/1	1/1	1/1	2/2	1/1	1/1	2/2	2/2	1/1	1/1	1/1	1/1	1/1	1/1	1/1	1/1	1/1	1/1
tPt.8109	1/1	1/1	1/1	1/1	1/1	1/1	1/1	1/1	1/1	1/1	1/1	1/1	1/1	1/1	1/1	1/1	1/1	1/1	1/1	1/1	1/1	1/1	1/1	1/1	1/1	1/1	1/1	1/1	1/1	1/1	1/1	1/1	1/1	1/1	2/2	1/1	1/1	2/2	2/2	1/1	1/1	1/1	1/1	1/1	1/1	1/1	1/1	2/2	1/1
wPt.665936	1/1	2/2	2/2	2/2	2/2	2/2	1/1	2/2	1/1	1/1	2/2	2/2	1/1	1/1	2/2	1/1	1/1	1/1	2/2	1/1	1/1	1/1	1/1	1/1	1/1	1/1	2/2	1/1	1/1	1/1	1/1	1/1	1/1	2/2	1/1	1/1	1/1	2/2	2/2	1/1	1/1	1/1	1/1	1/1	1/1	1/1	1/1	1/1	1/1
wPt.667127	1/1	2/2	2/2	2/2	2/2	2/2	1/1	2/2	1/1	1/1	2/2	2/2	1/1	1/1	2/2	1/1	1/1	1/1	2/2	1/1	1/1	1/1	1/1	1/1	1/1	1/1	2/2	1/1	1/1	1/1	1/1	1/1	1/1	2/2	1/1	1/1	1/1	2/2	2/2	1/1	1/1	1/1	1/1	1/1	1/1	1/1	1/1	1/1	1/1
wPt.667038	1/1	2/2	1/1	1/1	1/1	1/1	1/1	1/1	1/1	1/1	2/2	2/2	1/1	1/1	2/2	2/2	1/1	2/2	1/1	1/1	1/1	2/2	1/1	2/2	2/2	2/2	2/2	1/1	1/1	1/1	1/1	2/2	2/2	1/1	1/1	1/1	1/1	1/1	1/1	2/2	1/1	2/2	2/2	1/1	1/1	1/1	1/1	1/1	1/1
wPt.733079	1/1	2/2	1/1	1/1	1/1	1/1	1/1	1/1	1/1	1/1	2/2	2/2	1/1	1/1	1/1	2/2	1/1	2/2	2/2	1/1	1/1	2/2	1/1	2/2	2/2	1/1	2/2	1/1	1/1	1/1	1/1	2/2	2/2	1/1	1/1	1/1	1/1	1/1	1/1	2/2	1/1	2/2	2/2	1/1	1/1	1/1	1/1	1/1	1/1
wPt.665868	1/1	1/1	2/2	2/2	1/1	1/1	1/1	2/2	2/2	1/1	1/1	1/1	2/2	2/2	2/2	1/1	1/1	1/1	2/2	1/1	1/1	1/1	1/1	1/1	1/1	1/1	1/1	1/1	1/1	1/1	1/1	1/1	1/1	1/1	2/2	1/1	2/2	2/2	1/1	1/1	1/1	1/1	1/1	2/2	1/1	1/1	1/1	1/1	1/1
wPt.666414	1/1	1/1	1/1	1/1	1/1	1/1	1/1	1/1	2/2	2/2	1/1	1/1	1/1	2/2	1/1	2/2	1/1	2/2	2/2	2/2	2/2	2/2	2/2	1/1	1/1	2/2	1/1	1/1	1/1	1/1	1/1	1/1	1/1	2/2	2/2	2/2	1/1	1/1	1/1	1/1	1/1	1/1	1/1	1/1	1/1	1/1	1/1	1/1	1/1
wPt.742051	1/1	1/1	1/1	1/1	2/2	2/2	1/1	1/1	1/1	2/2	1/1	1/1	2/2	2/2	2/2	1/1	2/2	1/1	1/1	1/1	1/1	1/1	1/1	1/1	2/2	2/2	1/1	1/1	1/1	1/1	1/1	1/1	1/1	2/2	1/1	1/1	2/2	2/2	2/2	1/1	1/1	1/1	1/1	1/1	2/2	2/2	2/2	2/2	1/1
wPt.740617	1/1	1/1	1/1	1/1	1/1	1/1	1/1	1/1	1/1	1/1	1/1	1/1	1/1	1/1	1/1	1/1	1/1	1/1	2/2	1/1	1/1	1/1	1/1	2/2	1/1	1/1	1/1	1/1	1/1	1/1	2/2	1/1	1/1	1/1	2/2	2/2	2/2	1/1	1/1	1/1	2/2	2/2	2/2	1/1	2/2	2/2	2/2	2/2	1/1
wPt.731357	1/1	1/1	1/1	1/1	1/1	1/1	1/1	1/1	1/1	1/1	1/1	1/1	1/1	1/1	1/1	1/1	1/1	1/1	2/2	1/1	1/1	1/1	1/1	2/2	1/1	1/1	1/1	1/1	1/1	1/1	2/2	1/1	1/1	1/1	2/2	2/2	2/2	1/1	1/1	1/1	2/2	2/2	2/2	1/1	2/2	2/2	2/2	2/2	1/1
wPt.742357	1/1	1/1	1/1	1/1	1/1	1/1	1/1	1/1	1/1	1/1	1/1	1/1	1/1	1/1	1/1	1/1	1/1	1/1	2/2	1/1	1/1	1/1	1/1	2/2	1/1	1/1	1/1	1/1	1/1	1/1	2/2	1/1	1/1	1/1	2/2	2/2	2/2	1/1	1/1	1/1	2/2	2/2	2/2	1/1	2/2	2/2	2/2	2/2	1/1
wPt.744072	1/1	1/1	1/1	1/1	1/1	1/1	1/1	1/1	1/1	2/2	1/1	1/1	2/2	2/2	1/1	1/1	2/2	2/2	1/1	1/1	1/1	1/1	1/1	1/1	1/1	1/1	1/1	1/1	1/1	1/1	1/1	1/1	1/1	1/1	1/1	1/1	1/1	1/1	1/1	1/1	1/1	1/1	1/1	1/1	2/2	2/2	2/2	1/1	2/2
wPt.733873	1/1	2/2	1/1	1/1	2/2	2/2	1/1	1/1	1/1	1/1	1/1	1/1	1/1	1/1	1/1	1/1	1/1	1/1	1/1	1/1	1/1	1/1	1/1	2/2	1/1	1/1	1/1	2/2	2/2	2/2	2/2	1/1	1/1	1/1	2/2	2/2	1/1	1/1	1/1	2/2	1/1	2/2	2/2	1/1	1/1	1/1	1/1	1/1	1/1
wPt.733087	1/1	1/1	2/2	2/2	2/2	2/2	1/1	1/1	1/1	2/2	2/2	2/2	1/1	1/1	1/1	1/1	2/2	1/1	1/1	2/2	2/2	1/1	2/2	1/1	1/1	1/1	2/2	1/1	1/1	1/1	1/1	1/1	1/1	2/2	2/2	2/2	1/1	1/1	1/1	1/1	1/1	1/1	1/1	1/1	1/1	2/2	2/2	2/2	1/1
wPt.667461	1/1	1/1	1/1	1/1	1/1	1/1	1/1	1/1	1/1	1/1	1/1	1/1	2/2	1/1	1/1	1/1	2/2	2/2	2/2	2/2	2/2	1/1	1/1	2/2	1/1	1/1	1/1	2/2	2/2	2/2	2/2	1/1	1/1	1/1	2/2	1/1	1/1	1/1	1/1	1/1	1/1	2/2	2/2	1/1	1/1	1/1	1/1	1/1	1/1
wPt.731945	1/1	1/1	1/1	1/1	1/1	1/1	1/1	1/1	1/1	1/1	1/1	1/1	2/2	1/1	1/1	1/1	2/2	2/2	2/2	2/2	2/2	1/1	1/1	2/2	1/1	1/1	1/1	2/2	2/2	2/2	2/2	1/1	1/1	1/1	2/2	1/1	1/1	1/1	1/1	1/1	1/1	2/2	2/2	1/1	1/1	1/1	1/1	1/1	1/1
wPt.742493	1/1	1/1	1/1	1/1	1/1	1/1	1/1	1/1	1/1	1/1	1/1	1/1	1/1	1/1	1/1	1/1	1/1	1/1	2/2	1/1	1/1	1/1	1/1	2/2	1/1	1/1	1/1	1/1	1/1	1/1	2/2	1/1	1/1	1/1	2/2	2/2	2/2	1/1	1/1	1/1	2/2	2/2	2/2	1/1	2/2	2/2	2/2	2/2	1/1
wPt.668152	2/2	1/1	1/1	1/1	1/1	1/1	1/1	1/1	1/1	2/2	1/1	1/1	2/2	1/1	2/2	1/1	1/1	1/1	1/1	1/1	1/1	1/1	2/2	1/1	1/1	1/1	2/2	2/2	2/2	1/1	2/2	2/2	2/2	1/1	1/1	1/1	1/1	1/1	1/1	1/1	1/1	1/1	1/1	1/1	2/2	2/2	1/1	1/1	1/1
wPt.733130	2/2	1/1	1/1	1/1	1/1	1/1	1/1	1/1	1/1	1/1	1/1	1/1	2/2	2/2	2/2	2/2	1/1	2/2	2/2	2/2	2/2	1/1	1/1	1/1	1/1	1/1	1/1	1/1	1/1	1/1	1/1	2/2	2/2	2/2	1/1	2/2	1/1	1/1	1/1	1/1	1/1	1/1	1/1	1/1	2/2	2/2	2/2	2/2	1/1
wPt.731835	1/1	1/1	1/1	1/1	1/1	1/1	1/1	1/1	1/1	1/1	1/1	1/1	1/1	1/1	1/1	1/1	1/1	1/1	2/2	1/1	1/1	2/2	1/1	2/2	1/1	2/2	1/1	2/2	2/2	2/2	2/2	1/1	1/1	1/1	2/2	2/2	1/1	1/1	1/1	2/2	1/1	2/2	2/2	1/1	2/2	1/1	1/1	1/1	1/1
wPt.741038	1/1	1/1	1/1	1/1	1/1	1/1	1/1	1/1	1/1	1/1	1/1	1/1	1/1	1/1	1/1	1/1	1/1	1/1	2/2	1/1	1/1	1/1	1/1	2/2	1/1	1/1	1/1	1/1	1/1	1/1	2/2	1/1	1/1	1/1	2/2	2/2	2/2	1/1	1/1	1/1	2/2	2/2	2/2	1/1	2/2	2/2	2/2	2/2	1/1
wPt.669517	1/1	1/1	1/1	1/1	1/1	1/1	2/2	2/2	1/1	2/2	1/1	1/1	2/2	2/2	2/2	1/1	1/1	2/2	2/2	2/2	2/2	1/1	1/1	1/1	1/1	1/1	1/1	1/1	1/1	1/1	2/2	1/1	1/1	1/1	1/1	1/1	1/1	1/1	1/1	1/1	2/2	1/1	1/1	1/1	2/2	2/2	2/2	2/2	2/2
wPt.667042	1/1	1/1	1/1	1/1	1/1	1/1	1/1	1/1	1/1	1/1	1/1	1/1	2/2	1/1	1/1	1/1	2/2	2/2	2/2	2/2	2/2	1/1	1/1	2/2	1/1	1/1	1/1	2/2	2/2	2/2	2/2	1/1	1/1	1/1	2/2	1/1	1/1	1/1	1/1	1/1	1/1	2/2	2/2	1/1	1/1	1/1	1/1	1/1	1/1
wPt.730874	1/1	2/2	1/1	1/1	2/2	2/2	1/1	1/1	1/1	1/1	1/1	1/1	1/1	1/1	1/1	2/2	1/1	1/1	1/1	1/1	1/1	2/2	1/1	2/2	1/1	1/1	1/1	2/2	2/2	2/2	2/2	1/1	1/1	1/1	2/2	2/2	1/1	1/1	1/1	2/2	1/1	2/2	2/2	1/1	1/1	1/1	1/1	1/1	1/1
wPt.664682	2/2	1/1	1/1	1/1	1/1	1/1	1/1	2/2	1/1	1/1	1/1	1/1	2/2	2/2	2/2	2/2	1/1	2/2	2/2	2/2	2/2	1/1	1/1	1/1	1/1	1/1	1/1	1/1	1/1	1/1	1/1	2/2	2/2	2/2	1/1	2/2	1/1	1/1	1/1	1/1	1/1	1/1	1/1	1/1	2/2	2/2	2/2	2/2	1/1
wPt.731887	2/2	1/1	1/1	1/1	1/1	1/1	1/1	2/2	1/1	1/1	1/1	1/1	2/2	2/2	2/2	2/2	1/1	2/2	2/2	2/2	2/2	1/1	1/1	1/1	1/1	1/1	1/1	1/1	1/1	1/1	1/1	2/2	2/2	2/2	1/1	2/2	1/1	1/1	1/1	1/1	1/1	1/1	1/1	1/1	2/2	2/2	2/2	2/2	1/1
wPt.672034	1/1	1/1	1/1	1/1	1/1	1/1	1/1	1/1	1/1	1/1	2/2	1/1	1/1	1/1	1/1	2/2	1/1	1/1	1/1	1/1	1/1	1/1	1/1	2/2	1/1	1/1	2/2	2/2	1/1	1/1	2/2	1/1	1/1	1/1	2/2	2/2	2/2	1/1	1/1	1/1	2/2	2/2	2/2	1/1	1/1	2/2	2/2	2/2	1/1
wPt.729826	1/1	1/1	1/1	1/1	1/1	1/1	2/2	2/2	1/1	1/1	1/1	1/1	1/1	2/2	1/1	2/2	1/1	2/2	1/1	2/2	2/2	2/2	1/1	2/2	1/1	1/1	2/2	2/2	2/2	2/2	2/2	2/2	2/2	1/1	1/1	2/2	1/1	1/1	1/1	2/2	2/2	2/2	2/2	1/1	1/1	1/1	1/1	1/1	1/1
wPt.731311	1/1	1/1	1/1	1/1	1/1	1/1	1/1	1/1	1/1	1/1	2/2	2/2	1/1	1/1	1/1	2/2	1/1	1/1	1/1	2/2	2/2	2/2	1/1	2/2	1/1	1/1	1/1	1/1	1/1	1/1	2/2	1/1	1/1	1/1	2/2	1/1	1/1	2/2	2/2	1/1	2/2	2/2	2/2	1/1	1/1	2/2	1/1	1/1	1/1
wPt.666095	1/1	1/1	1/1	1/1	1/1	1/1	2/2	1/1	1/1	1/1	1/1	1/1	1/1	1/1	1/1	1/1	1/1	2/2	2/2	2/2	2/2	2/2	2/2	2/2	2/2	2/2	2/2	2/2	2/2	2/2	2/2	1/1	1/1	1/1	2/2	1/1	2/2	2/2	2/2	2/2	2/2	2/2	2/2	1/1	1/1	1/1	2/2	2/2	1/1
wPt.743310	1/1	1/1	1/1	1/1	1/1	1/1	2/2	1/1	2/2	1/1	1/1	1/1	1/1	1/1	1/1	1/1	1/1	2/2	1/1	2/2	2/2	2/2	1/1	2/2	2/2	2/2	2/2	2/2	2/2	2/2	2/2	2/2	2/2	1/1	1/1	2/2	1/1	1/1	1/1	1/1	1/1	2/2	2/2	2/2	1/1	1/1	1/1	1/1	1/1
wPt.731699	1/1	2/2	1/1	1/1	1/1	1/1	2/2	2/2	2/2	2/2	1/1	1/1	1/1	1/1	1/1	2/2	1/1	1/1	1/1	2/2	2/2	2/2	2/2	1/1	2/2	2/2	2/2	2/2	2/2	2/2	2/2	1/1	1/1	2/2	2/2	1/1	1/1	2/2	2/2	2/2	2/2	1/1	1/1	2/2	2/2	2/2	2/2	2/2	2/2
wPt.743857	1/1	1/1	1/1	1/1	1/1	1/1	2/2	1/1	2/2	1/1	1/1	1/1	1/1	1/1	1/1	1/1	1/1	2/2	1/1	2/2	2/2	2/2	1/1	2/2	2/2	2/2	2/2	2/2	2/2	2/2	2/2	2/2	2/2	1/1	1/1	2/2	1/1	1/1	2/2	1/1	2/2	2/2	2/2	2/2	1/1	1/1	1/1	1/1	1/1
wPt.732062	2/2	1/1	2/2	2/2	2/2	2/2	1/1	2/2	1/1	2/2	1/1	1/1	1/1	2/2	2/2	1/1	1/1	2/2	2/2	2/2	2/2	1/1	2/2	1/1	2/2	2/2	2/2	2/2	2/2	2/2	1/1	1/1	1/1	2/2	1/1	1/1	2/2	2/2	2/2	1/1	1/1	1/1	1/1	2/2	2/2	2/2	2/2	2/2	2/2
wPt.664252	1/1	1/1	1/1	1/1	1/1	1/1	1/1	1/1	1/1	2/2	1/1	1/1	1/1	2/2	2/2	1/1	1/1	2/2	1/1	2/2	2/2	1/1	1/1	1/1	2/2	2/2	2/2	1/1	1/1	1/1	1/1	1/1	1/1	1/1	2/2	2/2	2/2	1/1	1/1	2/2	1/1	1/1	1/1	1/1	2/2	2/2	2/2	2/2	2/2
wPt.743193	1/1	1/1	1/1	1/1	1/1	1/1	1/1	1/1	1/1	2/2	1/1	1/1	1/1	2/2	2/2	1/1	1/1	2/2	1/1	2/2	1/1	1/1	1/1	1/1	2/2	2/2	2/2	1/1	1/1	1/1	1/1	1/1	1/1	1/1	2/2	2/2	2/2	1/1	1/1	2/2	1/1	1/1	1/1	1/1	2/2	2/2	2/2	2/2	2/2
wPt.671653	1/1	1/1	1/1	1/1	1/1	1/1	1/1	2/2	2/2	2/2	1/1	1/1	2/2	2/2	2/2	2/2	2/2	2/2	2/2	2/2	2/2	2/2	2/2	1/1	1/1	1/1	1/1	1/1	1/1	1/1	1/1	1/1	1/1	2/2	2/2	2/2	1/1	1/1	1/1	1/1	1/1	1/1	1/1	1/1	2/2	1/1	2/2	2/2	2/2
wPt.744818	1/1	1/1	1/1	1/1	1/1	1/1	1/1	1/1	1/1	2/2	1/1	1/1	1/1	2/2	2/2	1/1	1/1	2/2	1/1	2/2	2/2	1/1	1/1	1/1	2/2	2/2	2/2	1/1	1/1	1/1	1/1	1/1	1/1	1/1	2/2	2/2	1/1	2/2	1/1	2/2	1/1	1/1	1/1	1/1	2/2	2/2	2/2	2/2	2/2
wPt.743510	1/1	1/1	1/1	1/1	1/1	1/1	1/1	2/2	1/1	2/2	1/1	1/1	1/1	2/2	2/2	1/1	1/1	2/2	1/1	2/2	2/2	1/1	1/1	1/1	2/2	2/2	2/2	1/1	1/1	1/1	1/1	1/1	1/1	1/1	2/2	2/2	2/2	1/1	1/1	2/2	1/1	1/1	1/1	1/1	2/2	2/2	2/2	2/2	2/2
wPt.669681	1/1	1/1	1/1	1/1	1/1	1/1	1/1	2/2	1/1	2/2	2/2	2/2	2/2	2/2	2/2	2/2	2/2	1/1	1/1	2/2	2/2	2/2	1/1	2/2	1/1	1/1	1/1	2/2	2/2	2/2	2/2	1/1	1/1	1/1	2/2	1/1	1/1	1/1	1/1	2/2	2/2	2/2	2/2	1/1	1/1	1/1	2/2	2/2	2/2
wPt.730172	1/1	1/1	1/1	1/1	1/1	1/1	1/1	2/2	1/1	2/2	2/2	2/2	2/2	2/2	2/2	2/2	2/2	1/1	1/1	2/2	2/2	2/2	1/1	2/2	1/1	1/1	1/1	2/2	2/2	2/2	2/2	1/1	1/1	1/1	2/2	1/1	1/1	1/1	1/1	2/2	2/2	2/2	2/2	1/1	1/1	1/1	2/2	2/2	2/2
wPt.732309	1/1	1/1	2/2	1/1	2/2	2/2	1/1	1/1	1/1	2/2	1/1	1/1	2/2	2/2	2/2	1/1	2/2	1/1	2/2	1/1	1/1	1/1	1/1	1/1	2/2	2/2	1/1	2/2	2/2	2/2	1/1	1/1	1/1	2/2	2/2	2/2	2/2	2/2	2/2	1/1	1/1	1/1	1/1	1/1	2/2	2/2	2/2	2/2	2/2
wPt.734081	2/2	1/1	1/1	1/1	2/2	2/2	2/2	2/2	2/2	1/1	1/1	1/1	2/2	2/2	1/1	2/2	2/2	1/1	2/2	2/2	2/2	2/2	2/2	1/1	2/2	2/2	2/2	2/2	2/2	2/2	2/2	2/2	2/2	2/2	1/1	2/2	2/2	2/2	2/2	2/2	1/1	2/2	2/2	2/2	1/1	1/1	1/1	1/1	1/1
wPt.667005	2/2	1/1	2/2	2/2	2/2	2/2	2/2	2/2	2/2	2/2	1/1	1/1	1/1	2/2	2/2	2/2	2/2	2/2	1/1	1/1	1/1	1/1	2/2	1/1	2/2	2/2	2/2	1/1	1/1	1/1	1/1	2/2	2/2	2/2	1/1	1/1	2/2	2/2	2/2	1/1	2/2	1/1	1/1	2/2	2/2	2/2	2/2	2/2	2/2
wPt.741955	2/2	1/1	2/2	2/2	2/2	2/2	2/2	2/2	2/2	2/2	1/1	2/2	2/2	2/2	2/2	2/2	2/2	2/2	1/1	1/1	1/1	1/1	2/2	1/1	2/2	2/2	2/2	1/1	1/1	1/1	1/1	2/2	2/2	2/2	1/1	1/1	1/1	2/2	2/2	1/1	2/2	1/1	1/1	2/2	2/2	2/2	2/2	2/2	2/2
wPt.731153	1/1	2/2	2/2	2/2	1/1	1/1	2/2	2/2	2/2	2/2	2/2	2/2	1/1	1/1	1/1	2/2	1/1	1/1	2/2	2/2	2/2	2/2	2/2	2/2	1/1	1/1	1/1	2/2	2/2	2/2	1/1	1/1	1/1	2/2	2/2	2/2	2/2	2/2	2/2	2/2	2/2	2/2	2/2	1/1	1/1	1/1	1/1	1/1	1/1
wPt.744960	2/2	2/2	1/1	1/1	2/2	2/2	2/2	2/2	2/2	2/2	1/1	1/1	2/2	2/2	2/2	1/1	2/2	2/2	2/2	2/2	2/2	2/2	2/2	1/1	2/2	2/2	2/2	2/2	2/2	2/2	1/1	2/2	2/2	2/2	1/1	2/2	2/2	1/1	1/1	1/1	2/2	1/1	1/1	2/2	1/1	1/1	2/2	2/2	2/2
wPt.740897	2/2	2/2	1/1	1/1	2/2	2/2	2/2	2/2	2/2	2/2	1/1	1/1	2/2	2/2	1/1	1/1	2/2	2/2	2/2	2/2	2/2	2/2	2/2	1/1	2/2	2/2	2/2	2/2	2/2	2/2	1/1	2/2	2/2	2/2	1/1	2/2	2/2	1/1	1/1	1/1	2/2	1/1	1/1	2/2	1/1	1/1	2/2	2/2	2/2
wPt.664939	2/2	1/1	2/2	2/2	2/2	2/2	2/2	2/2	2/2	2/2	2/2	2/2	2/2	2/2	2/2	2/2	2/2	2/2	1/1	2/2	2/2	1/1	2/2	1/1	2/2	2/2	2/2	1/1	1/1	1/1	1/1	2/2	2/2	2/2	1/1	1/1	2/2	2/2	2/2	1/1	2/2	1/1	1/1	2/2	2/2	2/2	2/2	2/2	2/2
wPt.730835	2/2	1/1	2/2	2/2	2/2	2/2	2/2	2/2	2/2	2/2	2/2	2/2	2/2	2/2	2/2	2/2	2/2	2/2	1/1	2/2	2/2	1/1	2/2	1/1	2/2	2/2	2/2	1/1	1/1	1/1	1/1	2/2	2/2	2/2	1/1	1/1	1/1	2/2	2/2	1/1	2/2	1/1	1/1	2/2	2/2	2/2	2/2	2/2	2/2
wPt.798756	1/1	2/2	1/1	1/1	1/1	1/1	2/2	2/2	2/2	2/2	2/2	2/2	1/1	1/1	2/2	2/2	2/2	2/2	2/2	1/1	1/1	1/1	2/2	1/1	2/2	2/2	1/1	2/2	2/2	2/2	2/2	2/2	2/2	2/2	2/2	2/2	1/1	1/1	1/1	2/2	2/2	2/2	2/2	2/2	2/2	2/2	2/2	2/2	2/2
wPt.664770	2/2	1/1	2/2	2/2	2/2	2/2	2/2	2/2	2/2	2/2	2/2	2/2	2/2	2/2	2/2	2/2	2/2	2/2	1/1	2/2	2/2	1/1	2/2	1/1	2/2	2/2	2/2	1/1	1/1	1/1	1/1	2/2	2/2	2/2	1/1	1/1	1/1	2/2	2/2	1/1	2/2	1/1	1/1	2/2	2/2	2/2	2/2	2/2	2/2
wPt.744172	2/2	2/2	2/2	2/2	1/1	1/1	2/2	1/1	2/2	1/1	2/2	2/2	2/2	1/1	2/2	1/1	1/1	2/2	1/1	2/2	2/2	2/2	2/2	2/2	2/2	2/2	2/2	2/2	2/2	2/2	2/2	2/2	2/2	2/2	2/2	2/2	2/2	2/2	2/2	2/2	2/2	2/2	2/2	2/2	1/1	1/1	1/1	1/1	1/1
wPt.743987	2/2	2/2	2/2	2/2	1/1	1/1	2/2	1/1	2/2	1/1	2/2	2/2	2/2	1/1	2/2	1/1	1/1	2/2	1/1	2/2	2/2	2/2	2/2	2/2	2/2	2/2	2/2	2/2	2/2	2/2	2/2	2/2	2/2	2/2	2/2	2/2	2/2	2/2	2/2	2/2	2/2	2/2	2/2	2/2	1/1	1/1	1/1	1/1	1/1
wPt.743759	2/2	1/1	2/2	2/2	2/2	2/2	2/2	2/2	2/2	2/2	2/2	2/2	2/2	2/2	2/2	2/2	2/2	2/2	1/1	2/2	2/2	1/1	2/2	1/1	2/2	2/2	2/2	1/1	1/1	1/1	1/1	2/2	2/2	2/2	1/1	1/1	2/2	2/2	2/2	1/1	2/2	1/1	1/1	2/2	2/2	2/2	2/2	2/2	2/2
wPt.732970	1/1	1/1	2/2	2/2	2/2	2/2	1/1	2/2	1/1	2/2	2/2	2/2	1/1	2/2	1/1	1/1	2/2	1/1	1/1	2/2	2/2	1/1	2/2	1/1	1/1	1/1	2/2	1/1	1/1	1/1	2/2	1/1	1/1	1/1	2/2	1/1	2/2	1/1	1/1	1/1	1/1	1/1	1/1	2/2	2/2	2/2	2/2	2/2	2/2
wPt.741831	1/1	2/2	2/2	2/2	2/2	2/2	2/2	2/2	2/2	1/1	2/2	2/2	1/1	2/2	1/1	2/2	2/2	2/2	1/1	2/2	2/2	2/2	1/1	2/2	2/2	2/2	1/1	1/1	1/1	2/2	1/1	1/1	1/1	2/2	2/2	2/2	2/2	2/2	2/2	2/2	2/2	2/2	2/2	2/2	2/2	2/2	2/2	2/2	2/2
wPt.744133	2/2	2/2	2/2	2/2	1/1	1/1	2/2	1/1	2/2	1/1	2/2	2/2	2/2	1/1	2/2	1/1	1/1	2/2	1/1	2/2	2/2	2/2	2/2	2/2	2/2	2/2	2/2	2/2	2/2	1/1	2/2	2/2	2/2	2/2	2/2	2/2	2/2	2/2	2/2	2/2	2/2	2/2	2/2	2/2	1/1	1/1	1/1	1/1	1/1
wPt.744843	2/2	2/2	2/2	2/2	1/1	1/1	2/2	1/1	2/2	1/1	2/2	2/2	2/2	1/1	2/2	1/1	1/1	2/2	1/1	2/2	2/2	2/2	2/2	2/2	2/2	2/2	2/2	2/2	2/2	2/2	2/2	2/2	2/2	2/2	2/2	2/2	2/2	2/2	2/2	2/2	2/2	2/2	2/2	2/2	1/1	1/1	1/1	1/1	1/1
wPt.744556	2/2	2/2	2/2	2/2	1/1	1/1	2/2	1/1	2/2	1/1	2/2	2/2	2/2	1/1	2/2	1/1	1/1	2/2	1/1	2/2	2/2	2/2	2/2	2/2	2/2	2/2	2/2	2/2	2/2	1/1	2/2	2/2	2/2	2/2	2/2	2/2	2/2	2/2	2/2	2/2	2/2	2/2	2/2	2/2	1/1	1/1	1/1	1/1	1/1
wPt.744219	2/2	2/2	2/2	2/2	1/1	1/1	2/2	1/1	2/2	1/1	2/2	2/2	2/2	1/1	2/2	1/1	1/1	2/2	1/1	2/2	2/2	2/2	2/2	2/2	2/2	2/2	2/2	2/2	2/2	2/2	2/2	2/2	2/2	2/2	2/2	2/2	2/2	2/2	2/2	2/2	2/2	2/2	2/2	2/2	1/1	1/1	1/1	1/1	1/1
wPt.732321	2/2	2/2	2/2	2/2	1/1	1/1	2/2	2/2	2/2	2/2	2/2	2/2	2/2	2/2	2/2	1/1	2/2	2/2	2/2	2/2	2/2	2/2	2/2	1/1	2/2	2/2	2/2	1/1	1/1	1/1	1/1	2/2	2/2	2/2	1/1	1/1	2/2	2/2	2/2	1/1	2/2	1/1	1/1	2/2	2/2	2/2	2/2	2/2	2/2
wPt.665746	2/2	2/2	2/2	2/2	2/2	2/2	1/1	2/2	2/2	1/1	2/2	2/2	2/2	2/2	2/2	2/2	2/2	2/2	2/2	2/2	2/2	2/2	2/2	1/1	2/2	2/2	2/2	2/2	2/2	2/2	1/1	2/2	2/2	2/2	1/1	1/1	1/1	2/2	2/2	2/2	1/1	1/1	1/1	2/2	1/1	1/1	1/1	1/1	2/2
wPt.741417	2/2	2/2	2/2	2/2	2/2	2/2	2/2	2/2	2/2	2/2	2/2	2/2	2/2	2/2	2/2	2/2	2/2	2/2	2/2	2/2	2/2	2/2	2/2	1/1	2/2	2/2	2/2	2/2	2/2	2/2	1/1	2/2	2/2	2/2	1/1	1/1	1/1	2/2	2/2	2/2	1/1	1/1	1/1	2/2	1/1	1/1	1/1	1/1	2/2
wPt.744574	2/2	2/2	2/2	2/2	1/1	1/1	2/2	1/1	2/2	1/1	2/2	2/2	2/2	1/1	2/2	1/1	1/1	2/2	1/1	2/2	2/2	2/2	2/2	2/2	2/2	1/1	2/2	2/2	2/2	1/1	2/2	2/2	2/2	2/2	2/2	2/2	2/2	2/2	2/2	2/2	2/2	2/2	2/2	2/2	1/1	1/1	1/1	1/1	1/1
wPt.741474	2/2	2/2	2/2	2/2	2/2	2/2	1/1	2/2	2/2	2/2	2/2	2/2	2/2	2/2	2/2	2/2	2/2	2/2	2/2	2/2	2/2	2/2	2/2	1/1	2/2	2/2	2/2	2/2	2/2	2/2	1/1	2/2	2/2	2/2	1/1	1/1	1/1	2/2	2/2	2/2	1/1	1/1	1/1	2/2	1/1	1/1	1/1	1/1	2/2
wPt.730822	2/2	2/2	2/2	2/2	1/1	1/1	2/2	2/2	2/2	2/2	2/2	2/2	2/2	2/2	2/2	1/1	2/2	2/2	2/2	2/2	2/2	2/2	2/2	1/1	2/2	2/2	2/2	1/1	1/1	1/1	1/1	2/2	2/2	2/2	1/1	1/1	2/2	2/2	2/2	1/1	2/2	1/1	1/1	2/2	2/2	2/2	2/2	2/2	2/2
wPt.741244	2/2	2/2	2/2	2/2	2/2	2/2	2/2	2/2	2/2	2/2	2/2	2/2	2/2	2/2	2/2	2/2	2/2	2/2	2/2	2/2	2/2	2/2	2/2	1/1	2/2	2/2	2/2	2/2	2/2	2/2	1/1	2/2	2/2	2/2	1/1	1/1	1/1	2/2	2/2	2/2	1/1	1/1	1/1	2/2	1/1	1/1	1/1	1/1	2/2
wPt.742613	2/2	2/2	2/2	2/2	2/2	2/2	2/2	2/2	2/2	2/2	2/2	2/2	2/2	2/2	2/2	2/2	2/2	2/2	2/2	2/2	2/2	2/2	2/2	1/1	2/2	2/2	2/2	2/2	2/2	2/2	1/1	2/2	2/2	2/2	1/1	1/1	1/1	2/2	2/2	2/2	1/1	1/1	1/1	2/2	1/1	1/1	1/1	1/1	2/2
wPt.667014	2/2	2/2	2/2	2/2	2/2	2/2	2/2	2/2	2/2	2/2	2/2	2/2	2/2	2/2	2/2	2/2	2/2	2/2	2/2	2/2	2/2	2/2	2/2	1/1	2/2	2/2	2/2	2/2	2/2	2/2	1/1	2/2	2/2	2/2	1/1	1/1	1/1	2/2	2/2	2/2	1/1	1/1	1/1	2/2	1/1	1/1	1/1	1/1	2/2
wPt.741194	2/2	2/2	2/2	2/2	2/2	2/2	2/2	2/2	2/2	2/2	2/2	2/2	2/2	2/2	2/2	2/2	2/2	2/2	2/2	2/2	2/2	2/2	2/2	1/1	2/2	2/2	2/2	2/2	2/2	2/2	1/1	2/2	2/2	2/2	1/1	1/1	1/1	2/2	2/2	2/2	1/1	1/1	1/1	2/2	1/1	1/1	1/1	1/1	2/2
wPt.667479	2/2	2/2	2/2	2/2	2/2	2/2	2/2	2/2	2/2	2/2	2/2	2/2	2/2	2/2	2/2	2/2	2/2	2/2	2/2	2/2	2/2	2/2	2/2	1/1	2/2	2/2	2/2	2/2	2/2	2/2	1/1	2/2	2/2	2/2	1/1	1/1	1/1	2/2	2/2	2/2	1/1	1/1	1/1	2/2	1/1	1/1	1/1	1/1	2/2
wPt.742635	2/2	2/2	2/2	2/2	2/2	2/2	2/2	2/2	2/2	2/2	2/2	2/2	2/2	2/2	2/2	2/2	2/2	2/2	2/2	2/2	2/2	2/2	2/2	1/1	2/2	2/2	2/2	2/2	2/2	2/2	1/1	2/2	2/2	2/2	1/1	1/1	1/1	2/2	2/2	2/2	1/1	1/1	1/1	2/2	1/1	1/1	1/1	1/1	2/2
wPt.740839	2/2	2/2	2/2	2/2	2/2	2/2	2/2	2/2	2/2	2/2	2/2	2/2	2/2	2/2	1/1	2/2	2/2	2/2	2/2	2/2	2/2	2/2	2/2	1/1	2/2	1/1	2/2	2/2	2/2	2/2	1/1	2/2	2/2	2/2	1/1	1/1	1/1	2/2	2/2	2/2	1/1	1/1	1/1	2/2	1/1	1/1	1/1	1/1	2/2
wPt.742298	2/2	2/2	2/2	2/2	2/2	2/2	2/2	2/2	2/2	2/2	2/2	2/2	2/2	2/2	1/1	2/2	2/2	2/2	2/2	2/2	2/2	2/2	2/2	1/1	2/2	2/2	2/2	2/2	2/2	2/2	1/1	2/2	2/2	2/2	1/1	1/1	1/1	2/2	2/2	2/2	1/1	1/1	1/1	2/2	1/1	1/1	1/1	1/1	2/2
wPt.742100	2/2	2/2	2/2	2/2	2/2	2/2	2/2	2/2	2/2	2/2	2/2	2/2	2/2	2/2	2/2	2/2	2/2	2/2	2/2	2/2	2/2	2/2	2/2	1/1	2/2	2/2	2/2	2/2	2/2	2/2	1/1	2/2	2/2	2/2	1/1	1/1	1/1	2/2	2/2	2/2	1/1	1/1	1/1	2/2	1/1	1/1	1/1	1/1	2/2
wPt.669314	2/2	2/2	2/2	2/2	2/2	2/2	2/2	2/2	2/2	2/2	2/2	2/2	2/2	2/2	2/2	2/2	2/2	2/2	2/2	2/2	2/2	2/2	2/2	1/1	2/2	2/2	2/2	2/2	2/2	2/2	1/1	2/2	2/2	2/2	1/1	1/1	1/1	2/2	2/2	2/2	1/1	1/1	1/1	2/2	1/1	1/1	1/1	1/1	2/2
wPt.741068	2/2	2/2	2/2	2/2	2/2	2/2	2/2	2/2	2/2	2/2	2/2	2/2	2/2	2/2	2/2	2/2	2/2	2/2	2/2	2/2	2/2	2/2	2/2	1/1	2/2	2/2	2/2	2/2	2/2	2/2	1/1	2/2	2/2	2/2	1/1	1/1	1/1	2/2	2/2	2/2	1/1	1/1	1/1	2/2	1/1	1/1	1/1	1/1	2/2
wPt.741419	2/2	2/2	2/2	2/2	2/2	2/2	2/2	2/2	2/2	2/2	2/2	2/2	2/2	2/2	2/2	2/2	2/2	2/2	2/2	2/2	2/2	2/2	2/2	1/1	2/2	1/1	2/2	2/2	2/2	2/2	1/1	2/2	2/2	2/2	1/1	1/1	1/1	2/2	2/2	2/2	1/1	1/1	1/1	2/2	2/2	1/1	2/2	2/2	2/2
wPt.740655	2/2	2/2	2/2	2/2	2/2	2/2	2/2	2/2	2/2	1/1	2/2	2/2	2/2	2/2	2/2	2/2	2/2	2/2	2/2	2/2	2/2	2/2	2/2	1/1	2/2	2/2	2/2	2/2	2/2	2/2	1/1	2/2	2/2	2/2	1/1	1/1	1/1	2/2	2/2	2/2	1/1	1/1	1/1	2/2	1/1	1/1	1/1	1/1	2/2
wPt.741146	2/2	2/2	2/2	2/2	2/2	2/2	2/2	2/2	2/2	2/2	2/2	2/2	2/2	2/2	2/2	2/2	2/2	2/2	2/2	2/2	2/2	2/2	2/2	1/1	2/2	2/2	2/2	2/2	2/2	2/2	1/1	2/2	2/2	2/2	1/1	1/1	1/1	2/2	2/2	2/2	1/1	1/1	1/1	2/2	1/1	1/1	1/1	1/1	2/2
wPt.742218	2/2	2/2	2/2	2/2	2/2	2/2	2/2	2/2	2/2	2/2	2/2	2/2	2/2	2/2	2/2	2/2	2/2	2/2	2/2	2/2	2/2	2/2	2/2	1/1	2/2	2/2	2/2	2/2	2/2	2/2	1/1	2/2	2/2	2/2	1/1	1/1	1/1	2/2	2/2	2/2	1/1	1/1	1/1	2/2	1/1	1/1	1/1	1/1	2/2
wPt.669696	2/2	2/2	2/2	2/2	2/2	2/2	2/2	2/2	2/2	2/2	2/2	2/2	2/2	2/2	2/2	2/2	2/2	2/2	2/2	2/2	2/2	2/2	2/2	1/1	2/2	2/2	2/2	2/2	2/2	2/2	1/1	2/2	2/2	2/2	1/1	1/1	1/1	2/2	2/2	2/2	1/1	1/1	1/1	2/2	1/1	1/1	1/1	1/1	2/2
wPt.740849	2/2	2/2	2/2	2/2	2/2	2/2	2/2	2/2	2/2	2/2	2/2	2/2	2/2	2/2	2/2	2/2	2/2	2/2	2/2	2/2	2/2	2/2	2/2	1/1	2/2	2/2	2/2	2/2	2/2	2/2	1/1	2/2	2/2	2/2	1/1	1/1	1/1	2/2	2/2	2/2	1/1	1/1	1/1	2/2	1/1	1/1	1/1	1/1	2/2
wPt.741555	2/2	2/2	2/2	2/2	2/2	2/2	2/2	2/2	2/2	2/2	2/2	2/2	2/2	2/2	2/2	2/2	2/2	2/2	2/2	2/2	2/2	2/2	2/2	1/1	2/2	2/2	2/2	2/2	2/2	2/2	1/1	2/2	2/2	2/2	1/1	1/1	1/1	2/2	2/2	2/2	1/1	1/1	1/1	2/2	2/2	1/1	2/2	2/2	2/2
wPt.742342	2/2	2/2	2/2	2/2	2/2	2/2	2/2	2/2	2/2	2/2	2/2	2/2	2/2	2/2	2/2	2/2	2/2	2/2	2/2	2/2	2/2	2/2	2/2	1/1	2/2	2/2	2/2	2/2	2/2	2/2	1/1	2/2	2/2	2/2	1/1	1/1	1/1	2/2	2/2	2/2	1/1	1/1	1/1	2/2	1/1	1/1	1/1	1/1	2/2
wPt.742698	2/2	2/2	2/2	2/2	2/2	2/2	2/2	2/2	2/2	2/2	2/2	2/2	2/2	2/2	2/2	2/2	2/2	2/2	2/2	2/2	2/2	2/2	2/2	1/1	2/2	2/2	2/2	2/2	2/2	2/2	1/1	2/2	2/2	2/2	1/1	1/1	1/1	2/2	2/2	2/2	1/1	1/1	1/1	2/2	1/1	1/1	1/1	1/1	2/2
wPt.671868	2/2	2/2	2/2	2/2	2/2	2/2	2/2	2/2	2/2	2/2	2/2	2/2	2/2	2/2	2/2	2/2	2/2	2/2	2/2	2/2	2/2	2/2	2/2	1/1	2/2	2/2	2/2	2/2	2/2	2/2	1/1	2/2	2/2	2/2	1/1	1/1	1/1	2/2	2/2	2/2	1/1	1/1	1/1	2/2	1/1	1/1	1/1	1/1	2/2
wPt.740686	2/2	2/2	2/2	2/2	2/2	2/2	1/1	2/2	2/2	2/2	2/2	2/2	2/2	2/2	2/2	2/2	2/2	2/2	2/2	2/2	2/2	2/2	2/2	1/1	2/2	2/2	2/2	2/2	2/2	2/2	1/1	2/2	2/2	2/2	1/1	1/1	1/1	2/2	2/2	2/2	1/1	1/1	1/1	2/2	2/2	1/1	2/2	2/2	2/2
wPt.741854	2/2	2/2	2/2	2/2	2/2	2/2	2/2	2/2	2/2	2/2	2/2	2/2	2/2	2/2	2/2	2/2	2/2	2/2	2/2	2/2	2/2	2/2	2/2	1/1	2/2	2/2	2/2	2/2	2/2	2/2	1/1	2/2	2/2	2/2	1/1	1/1	1/1	2/2	2/2	2/2	1/1	1/1	1/1	2/2	2/2	1/1	2/2	2/2	2/2
wPt.742124	2/2	2/2	2/2	2/2	2/2	2/2	2/2	2/2	2/2	2/2	2/2	2/2	2/2	2/2	2/2	2/2	2/2	2/2	2/2	2/2	2/2	2/2	2/2	1/1	2/2	2/2	2/2	2/2	2/2	2/2	1/1	2/2	2/2	2/2	1/1	1/1	1/1	2/2	2/2	2/2	1/1	1/1	1/1	2/2	2/2	1/1	2/2	2/2	2/2
wPt.740567	2/2	2/2	2/2	2/2	2/2	2/2	2/2	2/2	2/2	2/2	2/2	2/2	2/2	2/2	2/2	2/2	2/2	2/2	2/2	2/2	2/2	2/2	2/2	1/1	2/2	2/2	2/2	2/2	2/2	2/2	1/1	2/2	2/2	2/2	1/1	1/1	1/1	2/2	2/2	2/2	1/1	1/1	1/1	2/2	2/2	1/1	2/2	2/2	2/2
wPt.740737	2/2	2/2	2/2	2/2	2/2	2/2	2/2	1/1	2/2	2/2	2/2	2/2	2/2	2/2	2/2	2/2	2/2	2/2	2/2	2/2	2/2	2/2	2/2	1/1	2/2	2/2	2/2	2/2	2/2	2/2	1/1	2/2	2/2	2/2	1/1	1/1	1/1	2/2	2/2	2/2	1/1	1/1	1/1	2/2	2/2	1/1	2/2	2/2	2/2
wPt.741288	2/2	2/2	2/2	2/2	2/2	2/2	2/2	2/2	2/2	1/1	2/2	2/2	2/2	2/2	2/2	2/2	2/2	2/2	2/2	2/2	2/2	2/2	2/2	1/1	2/2	2/2	2/2	2/2	2/2	2/2	1/1	2/2	2/2	2/2	1/1	1/1	1/1	2/2	2/2	2/2	1/1	1/1	1/1	2/2	2/2	2/2	2/2	2/2	2/2
wPt.742610	2/2	2/2	2/2	2/2	2/2	2/2	2/2	2/2	2/2	2/2	2/2	2/2	2/2	2/2	2/2	2/2	2/2	2/2	2/2	2/2	2/2	2/2	2/2	1/1	2/2	2/2	2/2	2/2	2/2	2/2	1/1	2/2	2/2	2/2	1/1	1/1	1/1	2/2	2/2	2/2	1/1	1/1	1/1	2/2	2/2	1/1	2/2	2/2	2/2
wPt.742687	2/2	2/2	2/2	2/2	2/2	2/2	2/2	2/2	2/2	2/2	2/2	2/2	2/2	2/2	2/2	2/2	2/2	2/2	2/2	2/2	2/2	2/2	2/2	1/1	2/2	2/2	2/2	2/2	2/2	2/2	1/1	2/2	2/2	2/2	1/1	1/1	1/1	2/2	2/2	2/2	1/1	1/1	1/1	2/2	2/2	2/2	2/2	2/2	2/2
wPt.663869	2/2	2/2	2/2	2/2	2/2	2/2	2/2	2/2	2/2	1/1	2/2	2/2	2/2	1/1	2/2	1/1	1/1	2/2	1/1	2/2	2/2	2/2	2/2	2/2	2/2	2/2	2/2	2/2	2/2	2/2	2/2	2/2	2/2	2/2	2/2	2/2	2/2	2/2	2/2	2/2	2/2	2/2	2/2	2/2	1/1	1/1	2/2	2/2	1/1
wPt.666595	2/2	2/2	2/2	2/2	2/2	2/2	2/2	2/2	2/2	2/2	2/2	2/2	2/2	2/2	2/2	2/2	2/2	2/2	2/2	2/2	2/2	2/2	2/2	1/1	2/2	2/2	2/2	2/2	2/2	2/2	1/1	2/2	2/2	2/2	1/1	1/1	1/1	2/2	2/2	2/2	1/1	1/1	1/1	2/2	2/2	2/2	2/2	2/2	2/2
wPt.741390	2/2	2/2	2/2	2/2	2/2	2/2	2/2	2/2	2/2	2/2	2/2	2/2	2/2	2/2	2/2	2/2	2/2	2/2	2/2	2/2	2/2	2/2	2/2	1/1	2/2	2/2	2/2	2/2	2/2	2/2	1/1	2/2	2/2	2/2	1/1	1/1	1/1	2/2	2/2	2/2	1/1	1/1	1/1	2/2	2/2	1/1	2/2	2/2	2/2
wPt.741931	2/2	2/2	2/2	2/2	2/2	2/2	2/2	2/2	2/2	2/2	2/2	2/2	2/2	2/2	2/2	2/2	2/2	2/2	2/2	2/2	2/2	2/2	2/2	1/1	2/2	2/2	2/2	2/2	2/2	2/2	1/1	2/2	2/2	2/2	1/1	1/1	1/1	2/2	2/2	2/2	1/1	1/1	1/1	2/2	2/2	2/2	2/2	2/2	2/2
wPt.740948	2/2	2/2	2/2	2/2	2/2	2/2	2/2	2/2	2/2	1/1	2/2	2/2	2/2	2/2	2/2	2/2	2/2	2/2	2/2	2/2	2/2	2/2	2/2	1/1	2/2	2/2	2/2	2/2	2/2	2/2	1/1	2/2	2/2	2/2	1/1	1/1	1/1	2/2	2/2	2/2	1/1	1/1	1/1	2/2	2/2	1/1	2/2	2/2	2/2
wPt.741032	2/2	2/2	2/2	2/2	2/2	2/2	2/2	2/2	2/2	2/2	2/2	2/2	2/2	2/2	2/2	2/2	2/2	2/2	2/2	2/2	2/2	2/2	2/2	1/1	2/2	2/2	2/2	2/2	2/2	2/2	1/1	2/2	2/2	2/2	1/1	1/1	1/1	2/2	2/2	2/2	1/1	1/1	1/1	2/2	2/2	1/1	2/2	2/2	2/2
wPt.742524	2/2	2/2	2/2	2/2	2/2	2/2	2/2	2/2	2/2	2/2	2/2	2/2	2/2	2/2	2/2	2/2	2/2	2/2	2/2	2/2	2/2	2/2	2/2	1/1	2/2	2/2	2/2	2/2	2/2	2/2	1/1	2/2	2/2	2/2	1/1	1/1	1/1	2/2	2/2	2/2	1/1	1/1	1/1	2/2	2/2	1/1	2/2	2/2	2/2
wPt.667294	2/2	2/2	2/2	2/2	2/2	2/2	2/2	2/2	2/2	2/2	2/2	2/2	2/2	2/2	2/2	2/2	2/2	1/1	2/2	2/2	2/2	2/2	1/1	2/2	2/2	2/2	1/1	2/2	2/2	2/2	2/2	2/2	2/2	2/2	1/1	2/2	1/1	2/2	2/2	2/2	2/2	2/2	2/2	2/2	2/2	2/2	2/2	2/2	2/2
wPt.665757	1/1	1/1	1/1	1/1	1/1	1/1	2/2	1/1	2/2	2/2	1/1	1/1	2/2	2/2	2/2	2/2	1/1	1/1	2/2	2/2	2/2	2/2	1/1	1/1	2/2	2/2	2/2	2/2	2/2	2/2	2/2	2/2	2/2	1/1	2/2	1/1	2/2	2/2	2/2	2/2	1/1	2/2	2/2	2/2	2/2	2/2	2/2	2/2	2/2
wPt.665376	2/2	2/2	2/2	2/2	2/2	2/2	2/2	2/2	2/2	2/2	2/2	2/2	2/2	2/2	2/2	2/2	2/2	2/2	2/2	2/2	2/2	2/2	2/2	1/1	2/2	2/2	2/2	2/2	2/2	2/2	1/1	2/2	2/2	2/2	1/1	1/1	1/1	2/2	2/2	2/2	2/2	1/1	2/2	2/2	1/1	1/1	1/1	1/1	2/2
wPt.730913	2/2	2/2	2/2	2/2	2/2	2/2	2/2	2/2	2/2	1/1	2/2	2/2	2/2	2/2	2/2	2/2	1/1	1/1	2/2	2/2	2/2	2/2	1/1	2/2	2/2	2/2	1/1	2/2	2/2	2/2	2/2	2/2	2/2	2/2	2/2	2/2	2/2	1/1	1/1	2/2	2/2	2/2	2/2	2/2	2/2	2/2	2/2	2/2	2/2
wPt.664391	2/2	2/2	1/1	1/1	1/1	1/1	2/2	2/2	1/1	2/2	2/2	2/2	2/2	2/2	2/2	1/1	2/2	2/2	2/2	2/2	2/2	1/1	2/2	1/1	2/2	2/2	2/2	1/1	1/1	1/1	1/1	2/2	2/2	2/2	2/2	2/2	2/2	1/1	1/1	2/2	1/1	1/1	1/1	2/2	2/2	2/2	2/2	2/2	2/2
wPt.664290	2/2	2/2	1/1	1/1	1/1	1/1	2/2	2/2	1/1	2/2	2/2	2/2	2/2	2/2	2/2	1/1	2/2	2/2	2/2	2/2	2/2	1/1	2/2	1/1	2/2	2/2	2/2	1/1	1/1	1/1	1/1	2/2	2/2	2/2	2/2	2/2	2/2	1/1	1/1	2/2	1/1	1/1	1/1	2/2	2/2	2/2	2/2	2/2	2/2
wPt.669512	2/2	2/2	1/1	1/1	1/1	1/1	2/2	2/2	1/1	2/2	2/2	2/2	2/2	2/2	2/2	1/1	2/2	2/2	2/2	2/2	2/2	1/1	2/2	1/1	2/2	2/2	2/2	1/1	1/1	1/1	1/1	2/2	2/2	2/2	2/2	2/2	2/2	1/1	1/1	2/2	1/1	1/1	1/1	2/2	2/2	2/2	2/2	2/2	2/2
wPt.740799	2/2	2/2	2/2	2/2	2/2	2/2	2/2	2/2	2/2	2/2	2/2	2/2	2/2	2/2	1/1	2/2	2/2	2/2	1/1	1/1	1/1	2/2	1/1	2/2	2/2	2/2	2/2	2/2	2/2	2/2	2/2	2/2	2/2	2/2	2/2	1/1	2/2	2/2	2/2	2/2	2/2	2/2	2/2	2/2	2/2	2/2	2/2	2/2	1/1
wPt.741704	2/2	2/2	2/2	2/2	2/2	2/2	2/2	2/2	2/2	2/2	2/2	2/2	2/2	2/2	2/2	2/2	2/2	2/2	2/2	2/2	2/2	2/2	2/2	2/2	2/2	2/2	2/2	2/2	2/2	2/2	2/2	2/2	2/2	1/1	1/1	1/1	2/2	1/1	1/1	2/2	2/2	2/2	2/2	2/2	2/2	2/2	2/2	2/2	2/2
wPt.665375	2/2	2/2	2/2	2/2	2/2	2/2	2/2	2/2	2/2	2/2	2/2	2/2	2/2	2/2	2/2	2/2	2/2	2/2	2/2	2/2	2/2	2/2	2/2	2/2	2/2	2/2	2/2	2/2	2/2	2/2	2/2	2/2	2/2	1/1	1/1	2/2	2/2	1/1	1/1	2/2	2/2	2/2	2/2	2/2	2/2	2/2	2/2	2/2	2/2
wPt.732047	2/2	2/2	2/2	2/2	2/2	2/2	2/2	2/2	2/2	2/2	2/2	2/2	2/2	2/2	2/2	2/2	2/2	2/2	2/2	2/2	2/2	2/2	2/2	1/1	2/2	2/2	2/2	1/1	1/1	1/1	1/1	2/2	2/2	2/2	2/2	1/1	2/2	2/2	2/2	1/1	2/2	1/1	1/1	2/2	2/2	2/2	2/2	2/2	2/2
wPt.730469	2/2	2/2	2/2	2/2	2/2	2/2	2/2	2/2	2/2	2/2	2/2	2/2	2/2	2/2	2/2	2/2	2/2	2/2	2/2	2/2	2/2	2/2	2/2	1/1	2/2	1/1	2/2	1/1	1/1	1/1	1/1	2/2	2/2	2/2	2/2	1/1	2/2	2/2	2/2	1/1	2/2	1/1	1/1	2/2	2/2	2/2	2/2	2/2	2/2
wPt.671570	2/2	2/2	2/2	2/2	2/2	2/2	2/2	2/2	2/2	2/2	2/2	2/2	2/2	2/2	2/2	2/2	2/2	2/2	2/2	2/2	2/2	2/2	2/2	1/1	2/2	2/2	2/2	1/1	1/1	1/1	1/1	2/2	2/2	2/2	2/2	1/1	2/2	2/2	2/2	1/1	2/2	1/1	1/1	2/2	2/2	2/2	2/2	2/2	2/2
wPt.671642	2/2	2/2	2/2	2/2	2/2	2/2	2/2	2/2	2/2	2/2	2/2	2/2	2/2	2/2	2/2	2/2	2/2	2/2	2/2	2/2	2/2	2/2	2/2	1/1	2/2	2/2	2/2	1/1	1/1	1/1	1/1	2/2	2/2	2/2	2/2	1/1	2/2	2/2	2/2	1/1	2/2	1/1	1/1	2/2	2/2	2/2	2/2	2/2	2/2
wPt.664393	1/1	1/1	2/2	1/1	2/2	2/2	2/2	2/2	1/1	2/2	1/1	1/1	2/2	1/1	2/2	2/2	2/2	2/2	2/2	2/2	2/2	2/2	2/2	2/2	2/2	2/2	2/2	2/2	2/2	2/2	2/2	2/2	2/2	2/2	2/2	2/2	1/1	2/2	2/2	1/1	2/2	2/2	2/2	2/2	2/2	2/2	2/2	2/2	2/2
wPt.5350	2/2	2/2	2/2	2/2	2/2	2/2	2/2	1/1	2/2	1/1	2/2	2/2	2/2	1/1	2/2	2/2	2/2	2/2	2/2	2/2	2/2	2/2	2/2	2/2	2/2	2/2	2/2	2/2	2/2	2/2	2/2	2/2	2/2	2/2	2/2	2/2	2/2	2/2	2/2	2/2	2/2	2/2	2/2	1/1	2/2	2/2	2/2	2/2	2/2
wPt.6931	2/2	2/2	2/2	2/2	2/2	2/2	2/2	1/1	2/2	1/1	2/2	2/2	2/2	1/1	2/2	2/2	2/2	2/2	2/2	2/2	2/2	2/2	2/2	2/2	2/2	2/2	2/2	2/2	2/2	2/2	2/2	2/2	2/2	2/2	2/2	2/2	2/2	2/2	2/2	2/2	2/2	2/2	2/2	2/2	2/2	2/2	2/2	2/2	2/2
wPt.731750	2/2	2/2	2/2	2/2	2/2	2/2	1/1	2/2	2/2	2/2	2/2	2/2	2/2	2/2	1/1	2/2	2/2	2/2	2/2	2/2	2/2	2/2	2/2	2/2	2/2	2/2	2/2	2/2	2/2	2/2	2/2	2/2	2/2	2/2	2/2	2/2	2/2	2/2	2/2	2/2	2/2	2/2	2/2	2/2	2/2	1/1	2/2	2/2	2/2
wPt.667292	2/2	2/2	2/2	2/2	2/2	2/2	2/2	2/2	2/2	2/2	2/2	2/2	2/2	2/2	2/2	2/2	2/2	2/2	2/2	2/2	2/2	2/2	2/2	2/2	2/2	2/2	2/2	2/2	2/2	2/2	2/2	2/2	2/2	2/2	2/2	1/1	2/2	2/2	2/2	2/2	2/2	2/2	2/2	2/2	2/2	2/2	2/2	2/2	2/2
wPt.732044	1/1	1/1	2/2	1/1	2/2	2/2	2/2	2/2	1/1	2/2	1/1	1/1	2/2	1/1	2/2	2/2	2/2	2/2	2/2	2/2	2/2	2/2	2/2	2/2	2/2	2/2	2/2	2/2	2/2	2/2	2/2	2/2	2/2	2/2	2/2	2/2	1/1	2/2	2/2	2/2	2/2	2/2	2/2	2/2	2/2	2/2	2/2	2/2	2/2
wPt.669255	2/2	2/2	1/1	1/1	2/2	2/2	2/2	2/2	2/2	1/1	1/1	1/1	2/2	1/1	1/1	1/1	2/2	2/2	2/2	2/2	2/2	2/2	2/2	2/2	1/1	1/1	2/2	2/2	2/2	2/2	2/2	2/2	2/2	1/1	1/1	2/2	2/2	2/2	2/2	2/2	2/2	2/2	2/2	2/2	2/2	2/2	2/2	2/2	2/2
wPt.667092	2/2	2/2	2/2	2/2	2/2	2/2	2/2	2/2	2/2	2/2	2/2	2/2	2/2	2/2	2/2	2/2	1/1	2/2	2/2	2/2	2/2	2/2	2/2	2/2	2/2	2/2	1/1	2/2	2/2	2/2	2/2	2/2	2/2	2/2	2/2	2/2	2/2	2/2	2/2	2/2	2/2	2/2	2/2	2/2	2/2	2/2	2/2	2/2	2/2
wPt.734012	2/2	2/2	2/2	2/2	1/1	1/1	2/2	1/1	2/2	2/2	2/2	2/2	2/2	2/2	2/2	1/1	2/2	2/2	2/2	2/2	2/2	2/2	2/2	1/1	2/2	2/2	2/2	2/2	2/2	2/2	1/1	2/2	2/2	2/2	2/2	2/2	2/2	2/2	2/2	1/1	1/1	1/1	1/1	2/2	2/2	2/2	2/2	2/2	2/2
wPt.667995	2/2	2/2	2/2	2/2	1/1	1/1	2/2	1/1	2/2	2/2	2/2	2/2	2/2	2/2	2/2	1/1	2/2	2/2	2/2	2/2	2/2	2/2	2/2	1/1	2/2	2/2	2/2	2/2	2/2	2/2	1/1	2/2	2/2	2/2	2/2	2/2	2/2	2/2	2/2	1/1	1/1	1/1	1/1	2/2	2/2	2/2	2/2	2/2	2/2
wPt.664937	2/2	2/2	1/1	1/1	1/1	1/1	2/2	2/2	2/2	2/2	1/1	1/1	2/2	2/2	2/2	2/2	2/2	2/2	2/2	2/2	2/2	2/2	2/2	2/2	2/2	2/2	2/2	1/1	1/1	2/2	1/1	2/2	2/2	2/2	2/2	2/2	2/2	2/2	2/2	2/2	2/2	2/2	2/2	2/2	2/2	2/2	2/2	2/2	2/2
wPt.733012	1/1	1/1	1/1	1/1	1/1	1/1	2/2	2/2	2/2	2/2	2/2	2/2	2/2	2/2	2/2	2/2	2/2	1/1	1/1	2/2	2/2	2/2	2/2	2/2	2/2	2/2	1/1	2/2	2/2	2/2	2/2	1/1	1/1	1/1	2/2	2/2	2/2	2/2	2/2	2/2	2/2	2/2	2/2	2/2	2/2	2/2	2/2	2/2	2/2
wPt.730568	2/2	2/2	2/2	2/2	2/2	2/2	2/2	2/2	2/2	2/2	2/2	2/2	2/2	2/2	2/2	1/1	2/2	2/2	2/2	2/2	2/2	1/1	2/2	2/2	2/2	2/2	2/2	2/2	2/2	2/2	1/1	2/2	2/2	2/2	2/2	2/2	2/2	2/2	2/2	1/1	2/2	1/1	1/1	2/2	2/2	2/2	2/2	2/2	2/2
wPt.663832	2/2	2/2	2/2	2/2	2/2	2/2	2/2	2/2	2/2	2/2	2/2	2/2	2/2	1/1	2/2	2/2	2/2	1/1	2/2	2/2	2/2	2/2	2/2	2/2	2/2	2/2	2/2	2/2	2/2	2/2	2/2	2/2	2/2	2/2	2/2	2/2	2/2	2/2	2/2	2/2	2/2	2/2	2/2	2/2	1/1	2/2	2/2	1/1	1/1
wPt.668033	2/2	2/2	2/2	2/2	2/2	2/2	2/2	2/2	2/2	2/2	2/2	2/2	1/1	2/2	2/2	2/2	1/1	1/1	2/2	2/2	2/2	2/2	2/2	2/2	2/2	1/1	2/2	2/2	2/2	2/2	2/2	1/1	1/1	1/1	2/2	2/2	2/2	2/2	2/2	2/2	2/2	2/2	2/2	2/2	2/2	2/2	2/2	2/2	2/2
wPt.743078	2/2	2/2	2/2	2/2	2/2	2/2	2/2	2/2	2/2	2/2	2/2	2/2	2/2	1/1	2/2	2/2	2/2	1/1	2/2	2/2	2/2	2/2	2/2	2/2	2/2	2/2	2/2	2/2	2/2	2/2	2/2	2/2	2/2	2/2	2/2	2/2	2/2	2/2	2/2	2/2	2/2	2/2	2/2	2/2	1/1	2/2	2/2	2/2	1/1
wPt.664142	2/2	2/2	2/2	2/2	2/2	2/2	2/2	2/2	2/2	2/2	2/2	2/2	2/2	1/1	2/2	2/2	2/2	1/1	2/2	2/2	2/2	2/2	2/2	2/2	2/2	2/2	2/2	2/2	2/2	2/2	2/2	2/2	2/2	2/2	2/2	2/2	2/2	2/2	2/2	2/2	2/2	2/2	2/2	2/2	2/2	2/2	2/2	2/2	1/1
wPt.731228	2/2	2/2	2/2	2/2	2/2	2/2	2/2	2/2	2/2	2/2	2/2	2/2	2/2	2/2	2/2	2/2	2/2	2/2	2/2	2/2	2/2	2/2	2/2	1/1	2/2	2/2	2/2	2/2	2/2	2/2	1/1	2/2	2/2	2/2	2/2	2/2	2/2	2/2	2/2	1/1	2/2	1/1	1/1	2/2	2/2	2/2	2/2	2/2	2/2
wPt.743219	1/1	2/2	1/1	1/1	1/1	1/1	2/2	2/2	2/2	2/2	1/1	1/1	2/2	2/2	2/2	1/1	2/2	1/1	2/2	2/2	2/2	2/2	2/2	2/2	2/2	2/2	2/2	2/2	2/2	2/2	2/2	2/2	2/2	1/1	2/2	2/2	1/1	1/1	1/1	2/2	2/2	2/2	2/2	1/1	2/2	2/2	2/2	2/2	2/2
wPt.744576	1/1	2/2	1/1	1/1	1/1	1/1	2/2	2/2	2/2	2/2	1/1	1/1	2/2	2/2	1/1	1/1	2/2	1/1	2/2	2/2	2/2	2/2	2/2	2/2	2/2	2/2	2/2	2/2	2/2	2/2	2/2	2/2	2/2	1/1	2/2	2/2	1/1	1/1	1/1	2/2	2/2	2/2	2/2	1/1	2/2	2/2	2/2	2/2	1/1
wPt.744213	2/2	2/2	2/2	2/2	2/2	2/2	2/2	2/2	2/2	2/2	2/2	2/2	2/2	2/2	2/2	2/2	2/2	1/1	2/2	2/2	2/2	2/2	2/2	2/2	2/2	2/2	2/2	2/2	2/2	2/2	2/2	2/2	2/2	2/2	2/2	2/2	2/2	2/2	2/2	2/2	2/2	2/2	2/2	2/2	2/2	2/2	2/2	2/2	1/1
wPt.664219	1/1	2/2	1/1	1/1	1/1	1/1	2/2	2/2	2/2	2/2	1/1	1/1	2/2	2/2	1/1	1/1	2/2	1/1	2/2	2/2	2/2	2/2	2/2	2/2	2/2	2/2	2/2	2/2	2/2	2/2	2/2	2/2	2/2	1/1	2/2	2/2	1/1	1/1	1/1	2/2	2/2	2/2	2/2	1/1	2/2	2/2	2/2	2/2	2/2
wPt.742908	1/1	2/2	1/1	1/1	1/1	1/1	2/2	2/2	2/2	2/2	1/1	1/1	2/2	2/2	1/1	1/1	2/2	1/1	2/2	2/2	2/2	2/2	2/2	2/2	2/2	2/2	2/2	2/2	2/2	2/2	2/2	2/2	2/2	1/1	2/2	2/2	1/1	1/1	1/1	2/2	2/2	2/2	2/2	1/1	2/2	2/2	2/2	2/2	2/2
wPt.743220	1/1	2/2	1/1	1/1	1/1	1/1	2/2	2/2	2/2	2/2	1/1	1/1	2/2	2/2	1/1	1/1	2/2	1/1	2/2	2/2	2/2	2/2	2/2	2/2	2/2	2/2	2/2	2/2	2/2	2/2	2/2	2/2	2/2	1/1	2/2	2/2	1/1	1/1	1/1	2/2	2/2	2/2	2/2	1/1	2/2	2/2	2/2	2/2	2/2
wPt.744779	1/1	2/2	1/1	1/1	1/1	1/1	2/2	2/2	2/2	2/2	1/1	1/1	2/2	2/2	1/1	1/1	2/2	1/1	2/2	2/2	2/2	2/2	2/2	2/2	2/2	2/2	2/2	2/2	2/2	2/2	2/2	2/2	2/2	1/1	2/2	2/2	1/1	1/1	1/1	2/2	2/2	2/2	2/2	1/1	2/2	2/2	2/2	2/2	2/2
wPt.663771	1/1	2/2	1/1	1/1	1/1	1/1	2/2	2/2	2/2	2/2	1/1	1/1	2/2	2/2	1/1	1/1	2/2	1/1	2/2	2/2	2/2	2/2	2/2	2/2	2/2	2/2	2/2	2/2	2/2	2/2	2/2	2/2	2/2	1/1	2/2	2/2	1/1	1/1	1/1	2/2	2/2	2/2	2/2	1/1	2/2	2/2	2/2	2/2	2/2
wPt.666614	1/1	2/2	1/1	1/1	1/1	1/1	2/2	2/2	2/2	2/2	1/1	1/1	2/2	2/2	1/1	1/1	2/2	1/1	2/2	2/2	2/2	2/2	2/2	2/2	2/2	2/2	2/2	2/2	2/2	2/2	2/2	2/2	2/2	1/1	2/2	2/2	1/1	1/1	1/1	2/2	2/2	2/2	2/2	1/1	2/2	2/2	2/2	2/2	2/2
wPt.744361	1/1	2/2	1/1	1/1	1/1	1/1	2/2	2/2	2/2	2/2	1/1	1/1	2/2	2/2	1/1	1/1	2/2	1/1	2/2	2/2	2/2	2/2	2/2	2/2	2/2	2/2	2/2	2/2	2/2	2/2	2/2	2/2	2/2	1/1	2/2	2/2	1/1	1/1	1/1	2/2	2/2	2/2	2/2	1/1	2/2	2/2	2/2	2/2	2/2
wPt.744857	1/1	2/2	1/1	1/1	1/1	1/1	2/2	2/2	2/2	2/2	1/1	1/1	2/2	2/2	1/1	1/1	2/2	1/1	2/2	2/2	2/2	2/2	2/2	2/2	2/2	2/2	2/2	2/2	2/2	2/2	2/2	2/2	2/2	1/1	2/2	2/2	1/1	1/1	1/1	2/2	2/2	2/2	2/2	1/1	2/2	2/2	2/2	2/2	2/2
wPt.744149	1/1	2/2	1/1	1/1	1/1	1/1	2/2	2/2	2/2	2/2	1/1	1/1	2/2	2/2	2/2	1/1	2/2	1/1	2/2	2/2	2/2	2/2	2/2	2/2	2/2	1/1	2/2	2/2	2/2	2/2	2/2	2/2	2/2	1/1	2/2	2/2	1/1	1/1	1/1	2/2	2/2	2/2	2/2	1/1	2/2	2/2	2/2	2/2	2/2
wPt.732125	2/2	2/2	2/2	2/2	2/2	2/2	2/2	2/2	2/2	1/1	2/2	2/2	2/2	2/2	2/2	2/2	2/2	2/2	2/2	2/2	2/2	2/2	1/1	2/2	2/2	2/2	2/2	2/2	2/2	2/2	2/2	2/2	2/2	2/2	2/2	2/2	2/2	2/2	2/2	2/2	2/2	2/2	2/2	2/2	2/2	2/2	2/2	2/2	2/2
wPt.742769	2/2	2/2	2/2	2/2	2/2	2/2	2/2	2/2	2/2	2/2	2/2	2/2	2/2	2/2	2/2	2/2	2/2	2/2	2/2	2/2	2/2	2/2	2/2	1/1	2/2	2/2	2/2	2/2	2/2	2/2	1/1	2/2	2/2	2/2	2/2	2/2	2/2	2/2	2/2	1/1	2/2	1/1	1/1	2/2	2/2	2/2	2/2	2/2	2/2
wPt.743784	2/2	2/2	2/2	2/2	2/2	2/2	2/2	2/2	2/2	2/2	2/2	2/2	2/2	2/2	2/2	2/2	1/1	2/2	2/2	2/2	2/2	2/2	2/2	2/2	2/2	2/2	2/2	2/2	2/2	2/2	2/2	2/2	2/2	2/2	2/2	2/2	2/2	2/2	2/2	2/2	2/2	2/2	2/2	2/2	2/2	2/2	2/2	2/2	2/2
wPt.731499	2/2	2/2	2/2	2/2	2/2	2/2	2/2	2/2	2/2	1/1	2/2	2/2	2/2	2/2	2/2	2/2	2/2	2/2	2/2	2/2	2/2	2/2	1/1	2/2	2/2	2/2	2/2	2/2	2/2	2/2	2/2	2/2	2/2	2/2	2/2	2/2	2/2	2/2	2/2	2/2	2/2	2/2	2/2	2/2	2/2	2/2	2/2	2/2	2/2
wPt.732035	2/2	2/2	2/2	2/2	2/2	2/2	2/2	2/2	2/2	1/1	2/2	2/2	2/2	2/2	2/2	2/2	2/2	2/2	2/2	2/2	2/2	2/2	1/1	2/2	2/2	2/2	2/2	2/2	2/2	2/2	2/2	2/2	2/2	2/2	2/2	2/2	2/2	2/2	2/2	2/2	2/2	2/2	2/2	2/2	2/2	2/2	2/2	2/2	2/2
wPt.669199	1/1	1/1	1/1	1/1	1/1	1/1	2/2	2/2	2/2	2/2	1/1	1/1	1/1	2/2	2/2	2/2	2/2	2/2	2/2	2/2	2/2	2/2	2/2	2/2	2/2	2/2	2/2	2/2	2/2	2/2	1/1	2/2	2/2	2/2	2/2	2/2	2/2	2/2	2/2	2/2	2/2	2/2	2/2	2/2	2/2	2/2	2/2	2/2	2/2
wPt.665480	2/2	1/1	2/2	2/2	2/2	2/2	2/2	1/1	2/2	2/2	1/1	1/1	2/2	1/1	1/1	2/2	2/2	2/2	2/2	2/2	2/2	2/2	2/2	2/2	2/2	2/2	2/2	2/2	2/2	2/2	2/2	2/2	2/2	2/2	2/2	2/2	2/2	2/2	2/2	2/2	2/2	2/2	2/2	2/2	2/2	2/2	2/2	2/2	2/2
wPt.743889	1/1	1/1	1/1	1/1	1/1	1/1	2/2	2/2	2/2	2/2	1/1	1/1	1/1	2/2	2/2	2/2	2/2	2/2	2/2	2/2	2/2	2/2	2/2	2/2	2/2	2/2	2/2	2/2	2/2	2/2	1/1	2/2	2/2	2/2	2/2	2/2	2/2	2/2	2/2	2/2	2/2	2/2	2/2	2/2	2/2	2/2	2/2	2/2	2/2
wPt.731036	1/1	2/2	2/2	2/2	1/1	1/1	2/2	2/2	2/2	2/2	2/2	2/2	2/2	2/2	2/2	2/2	2/2	2/2	1/1	2/2	2/2	2/2	2/2	2/2	2/2	2/2	2/2	2/2	2/2	2/2	2/2	2/2	2/2	2/2	2/2	2/2	2/2	2/2	2/2	2/2	2/2	2/2	2/2	2/2	2/2	2/2	1/1	1/1	1/1
wPt.743777	1/1	1/1	1/1	1/1	1/1	1/1	2/2	2/2	2/2	2/2	1/1	1/1	1/1	2/2	2/2	2/2	2/2	2/2	2/2	2/2	2/2	2/2	2/2	2/2	2/2	2/2	2/2	2/2	2/2	2/2	2/2	2/2	2/2	2/2	2/2	2/2	2/2	2/2	2/2	2/2	2/2	2/2	2/2	2/2	2/2	2/2	2/2	2/2	2/2
wPt.664735	2/2	1/1	2/2	2/2	2/2	2/2	2/2	1/1	2/2	2/2	2/2	2/2	2/2	2/2	2/2	2/2	2/2	2/2	2/2	2/2	2/2	2/2	2/2	2/2	2/2	2/2	2/2	2/2	2/2	2/2	2/2	2/2	2/2	2/2	2/2	2/2	2/2	2/2	2/2	2/2	2/2	2/2	2/2	2/2	2/2	2/2	2/2	2/2	2/2
wPt.671415	2/2	1/1	2/2	2/2	2/2	2/2	2/2	1/1	2/2	2/2	2/2	2/2	2/2	2/2	2/2	2/2	2/2	2/2	2/2	2/2	2/2	2/2	2/2	2/2	2/2	2/2	2/2	2/2	2/2	2/2	2/2	2/2	2/2	2/2	2/2	2/2	2/2	2/2	2/2	2/2	2/2	2/2	2/2	2/2	2/2	2/2	2/2	2/2	2/2
wPt.664438	1/1	1/1	1/1	1/1	1/1	1/1	2/2	2/2	2/2	2/2	1/1	1/1	1/1	2/2	2/2	2/2	2/2	2/2	2/2	2/2	2/2	2/2	2/2	2/2	2/2	2/2	2/2	2/2	2/2	2/2	2/2	2/2	2/2	2/2	2/2	2/2	2/2	2/2	2/2	2/2	2/2	2/2	2/2	2/2	2/2	2/2	2/2	2/2	2/2
wPt.665027	2/2	2/2	2/2	2/2	2/2	2/2	2/2	2/2	2/2	2/2	1/1	1/1	1/1	2/2	2/2	2/2	2/2	2/2	2/2	2/2	2/2	2/2	2/2	2/2	2/2	2/2	2/2	2/2	2/2	1/1	1/1	2/2	2/2	2/2	2/2	2/2	2/2	1/1	1/1	2/2	2/2	2/2	2/2	2/2	2/2	2/2	2/2	2/2	2/2
wPt.665204	2/2	1/1	2/2	2/2	2/2	2/2	2/2	1/1	2/2	2/2	2/2	2/2	2/2	2/2	2/2	2/2	2/2	2/2	2/2	2/2	2/2	2/2	2/2	2/2	2/2	2/2	2/2	2/2	2/2	2/2	2/2	2/2	2/2	2/2	2/2	2/2	2/2	2/2	2/2	2/2	2/2	2/2	2/2	2/2	2/2	2/2	2/2	2/2	2/2
wPt.664989	2/2	1/1	2/2	2/2	2/2	2/2	2/2	1/1	2/2	2/2	2/2	2/2	2/2	2/2	2/2	2/2	2/2	2/2	2/2	2/2	2/2	2/2	2/2	2/2	2/2	2/2	2/2	2/2	2/2	2/2	2/2	2/2	2/2	2/2	2/2	2/2	2/2	2/2	2/2	2/2	2/2	2/2	2/2	2/2	2/2	2/2	2/2	2/2	2/2
wPt.667413	2/2	2/2	2/2	2/2	2/2	2/2	2/2	2/2	2/2	2/2	1/1	1/1	1/1	2/2	2/2	2/2	2/2	2/2	2/2	2/2	2/2	2/2	2/2	2/2	2/2	2/2	2/2	2/2	2/2	1/1	1/1	2/2	2/2	2/2	2/2	2/2	2/2	1/1	1/1	2/2	2/2	2/2	2/2	2/2	2/2	2/2	2/2	2/2	2/2
wPt.664513	1/1	2/2	2/2	2/2	1/1	1/1	2/2	2/2	2/2	2/2	2/2	2/2	2/2	2/2	2/2	2/2	2/2	2/2	1/1	2/2	2/2	2/2	2/2	2/2	2/2	2/2	2/2	2/2	2/2	2/2	2/2	2/2	2/2	2/2	2/2	2/2	2/2	2/2	2/2	2/2	2/2	2/2	2/2	2/2	2/2	2/2	1/1	1/1	1/1
wPt.665441	1/1	2/2	2/2	2/2	1/1	1/1	2/2	2/2	2/2	2/2	2/2	2/2	2/2	2/2	2/2	2/2	2/2	2/2	1/1	2/2	2/2	2/2	2/2	2/2	2/2	2/2	2/2	2/2	2/2	2/2	2/2	2/2	2/2	2/2	2/2	2/2	2/2	2/2	2/2	2/2	2/2	2/2	2/2	2/2	2/2	2/2	1/1	1/1	1/1
wPt.744451	2/2	2/2	2/2	2/2	2/2	2/2	2/2	2/2	2/2	2/2	2/2	2/2	2/2	2/2	2/2	2/2	1/1	2/2	2/2	2/2	2/2	2/2	2/2	2/2	2/2	2/2	2/2	2/2	2/2	2/2	2/2	2/2	2/2	2/2	2/2	2/2	2/2	2/2	2/2	2/2	2/2	2/2	2/2	2/2	2/2	1/1	2/2	2/2	2/2
wPt.667771	2/2	2/2	2/2	2/2	2/2	2/2	2/2	2/2	2/2	2/2	2/2	2/2	2/2	2/2	2/2	2/2	2/2	2/2	2/2	2/2	2/2	2/2	2/2	2/2	2/2	2/2	2/2	2/2	2/2	2/2	2/2	2/2	2/2	2/2	2/2	2/2	2/2	2/2	2/2	2/2	2/2	2/2	2/2	2/2	2/2	2/2	2/2	2/2	2/2
wPt.744492	2/2	2/2	2/2	2/2	2/2	2/2	2/2	2/2	2/2	2/2	2/2	2/2	2/2	2/2	2/2	2/2	1/1	2/2	2/2	2/2	2/2	2/2	2/2	2/2	2/2	2/2	2/2	2/2	2/2	2/2	2/2	2/2	2/2	2/2	2/2	2/2	2/2	2/2	2/2	2/2	2/2	2/2	2/2	2/2	2/2	2/2	2/2	2/2	2/2
wPt.663904	2/2	2/2	2/2	2/2	2/2	2/2	2/2	2/2	2/2	2/2	2/2	2/2	2/2	2/2	2/2	2/2	1/1	2/2	2/2	2/2	2/2	2/2	2/2	2/2	2/2	2/2	2/2	2/2	2/2	2/2	2/2	2/2	2/2	2/2	2/2	2/2	2/2	2/2	2/2	2/2	2/2	2/2	2/2	2/2	2/2	2/2	2/2	2/2	2/2
wPt.666529	2/2	2/2	2/2	2/2	2/2	2/2	2/2	2/2	2/2	2/2	2/2	2/2	2/2	2/2	2/2	2/2	1/1	2/2	2/2	2/2	2/2	2/2	2/2	2/2	2/2	2/2	2/2	2/2	2/2	2/2	2/2	2/2	2/2	2/2	2/2	2/2	2/2	2/2	2/2	2/2	2/2	2/2	2/2	2/2	2/2	2/2	2/2	2/2	2/2
wPt.743082	2/2	2/2	2/2	2/2	2/2	2/2	2/2	2/2	2/2	2/2	2/2	2/2	2/2	2/2	2/2	2/2	1/1	2/2	2/2	2/2	2/2	2/2	2/2	2/2	2/2	2/2	2/2	2/2	2/2	2/2	2/2	2/2	2/2	2/2	2/2	2/2	2/2	2/2	2/2	2/2	2/2	2/2	2/2	2/2	2/2	2/2	2/2	2/2	2/2
wPt.732892	2/2	2/2	2/2	2/2	2/2	2/2	2/2	2/2	2/2	1/1	1/1	1/1	2/2	2/2	2/2	2/2	2/2	1/1	2/2	2/2	2/2	2/2	2/2	2/2	2/2	2/2	2/2	2/2	2/2	2/2	2/2	2/2	2/2	2/2	2/2	2/2	2/2	2/2	2/2	2/2	2/2	2/2	2/2	2/2	2/2	2/2	2/2	2/2	2/2
wPt.664053	2/2	2/2	2/2	2/2	2/2	2/2	2/2	2/2	2/2	2/2	2/2	2/2	2/2	2/2	2/2	2/2	1/1	2/2	2/2	2/2	2/2	2/2	2/2	2/2	2/2	2/2	2/2	2/2	2/2	2/2	2/2	2/2	2/2	2/2	2/2	2/2	2/2	2/2	2/2	2/2	2/2	2/2	2/2	2/2	2/2	2/2	2/2	2/2	2/2
wPt.666615	2/2	2/2	2/2	2/2	2/2	2/2	2/2	2/2	2/2	1/1	1/1	1/1	2/2	2/2	2/2	2/2	2/2	1/1	2/2	2/2	2/2	2/2	2/2	2/2	2/2	2/2	2/2	2/2	2/2	2/2	2/2	2/2	2/2	2/2	2/2	2/2	2/2	2/2	2/2	2/2	2/2	2/2	2/2	2/2	2/2	2/2	2/2	2/2	2/2
wPt.732847	2/2	2/2	2/2	2/2	2/2	2/2	2/2	2/2	2/2	1/1	1/1	1/1	2/2	2/2	2/2	2/2	2/2	1/1	2/2	2/2	2/2	2/2	2/2	2/2	2/2	2/2	2/2	2/2	2/2	2/2	2/2	2/2	2/2	2/2	2/2	2/2	2/2	2/2	2/2	2/2	2/2	2/2	2/2	2/2	2/2	2/2	2/2	2/2	2/2
wPt.742879	2/2	2/2	2/2	2/2	2/2	2/2	2/2	2/2	2/2	2/2	2/2	2/2	2/2	2/2	2/2	2/2	1/1	2/2	2/2	2/2	2/2	2/2	2/2	2/2	2/2	2/2	2/2	2/2	2/2	2/2	2/2	2/2	2/2	2/2	2/2	2/2	2/2	2/2	2/2	2/2	2/2	2/2	2/2	2/2	2/2	2/2	2/2	2/2	2/2
wPt.743357	2/2	2/2	1/1	1/1	1/1	1/1	2/2	2/2	2/2	2/2	1/1	1/1	2/2	2/2	2/2	2/2	2/2	2/2	2/2	2/2	2/2	2/2	2/2	2/2	2/2	2/2	2/2	2/2	2/2	2/2	2/2	2/2	2/2	2/2	2/2	2/2	2/2	2/2	2/2	2/2	2/2	2/2	2/2	2/2	2/2	2/2	1/1	1/1	2/2
wPt.743365	2/2	2/2	2/2	2/2	2/2	2/2	2/2	2/2	2/2	2/2	2/2	2/2	2/2	2/2	2/2	2/2	1/1	2/2	2/2	2/2	2/2	2/2	2/2	2/2	2/2	2/2	2/2	2/2	2/2	2/2	2/2	2/2	2/2	2/2	2/2	2/2	2/2	2/2	2/2	2/2	2/2	2/2	2/2	2/2	2/2	2/2	2/2	2/2	2/2
wPt.745114	2/2	2/2	2/2	2/2	2/2	2/2	2/2	2/2	2/2	2/2	2/2	2/2	2/2	2/2	2/2	2/2	1/1	2/2	2/2	2/2	2/2	2/2	2/2	2/2	2/2	2/2	2/2	2/2	2/2	2/2	2/2	2/2	2/2	2/2	2/2	2/2	2/2	2/2	2/2	2/2	2/2	2/2	2/2	2/2	2/2	2/2	2/2	2/2	2/2
[truncated: 257 more columns]
