# Supplementary material for: Heteroscedastic Ridge Regression Approaches for Genome-Wide Prediction With a Focus on Computational Efficiency and Accurate Effect Estimation
Source: G3 (Bethesda). 2014 Jan 21;4(3):539–46. doi: 10.1534/g3.113.010025 (PMC3962491; doi:10.1534/g3.113.010025)
Supplement: Supporting Information [file supp_g3.113.010025_FileS1.zip › FileS1/fig-1.R]

##################
####### S1 ######
#### Figure 1 ####
##################

# wheat data from Perez-Rodriguez et al. (2012) G3

###################
# Set directories #
###################

rm(list=ls())
setwd("./SI/S1")              # insert your working directory in front of /SI/S1
st.output.dir <- "./output"

library(SelectionTools)       # load SelectionTools

######################################
# Read marker data in SelectionTools #
######################################

marker <- st.read.marker.data("fig-1.pop", data.set="e", format = "m")   # format=matrix

##########################################
# Read phenotypic data in SelectionTools #
##########################################

pheno <- st.read.performance.data("fig-1.phe", data.set="e")

############################
# Marker effect estimation #
############################

st.set.info.level(01)


gs.esteff.rmlc(data.set="e")                 # rmlc = BLUP


st.copy.marker.data(target.data.set="e4",    # copy marker data
                    source.data.set="e")

gs.esteff.rmla(data.set="e4")                # RMLA


st.copy.marker.data(target.data.set="e2",
                    source.data.set="e")
                    
gs.esteff.rmlv(data.set="e2")                # RMLV


st.copy.marker.data(target.data.set="e5",
                    source.data.set="e")
                    
gs.esteff.rrwa(data.set="e5", hsq=0.9)       # RRWA, heritablity=0.9


library("bigRR")                             # HEM method of Shen et al. (2013) ##

   pheno <- st.read.performance.data("fig-1.phe", data.set="e")
   y <- pheno[,2]
   Z.st<- gs.build.Z(data.set="e") 
   Z <- Z.st[,2:ncol(Z.st)]
   rownames(Z) <- Z.st[,1]
   Z <- as.matrix(Z)
   X <- matrix(1,nrow=nrow(Z),ncol=1)
#
   SNP.BLUP <- bigRR(y=y,  X=X, Z=Z, only.estimates=FALSE,
                     family = gaussian(link = "identity"))
#
   HEM.result <- bigRR_update(SNP.BLUP, Z, 
                              family = gaussian(link = "identity"))

   effects.hem <- HEM.result$u


###################################################
# Compare the effetc size of the different models #
###################################################

{
gs.compare.effects.2 <- function (data.set.a, data.set.b, label.a = data.set.a, label.b = data.set.b) 
{
    gs.start.timer()
    if ("" == st.output.dir) 
        op <- ""
    else op <- "/"
    tmp.filename = paste("tmp-", round(runif(1, 0, 1e+05)), sep = "")
    auxfiles = TRUE
    x.filename <- paste(st.output.dir, op, tmp.filename, sep = "")
    retval <- 0
    c <- .C("gs_return_effects_01_GV", as.character(x.filename), 
        retval = as.integer(retval), as.character(data.set.a))
    if (-2 == c$retval) 
        return(invisible(NULL))
    x <- data.matrix(read.table(file = x.filename, header = T))
    effects.a <- x[2:length(x)]
    retval <- 0
    c <- .C("gs_return_effects_01_GV", as.character(x.filename), 
        retval = as.integer(retval), as.character(data.set.b))
    if (-2 == c$retval) 
        return(invisible(NULL))
    x <- data.matrix(read.table(file = x.filename, header = T))
    effects.b <- x[2:length(x)]
    unlink(x.filename)
    max <- max(c(abs(effects.a), abs(effects.b)))
    min <- -max
    plot(effects.b ~ effects.a, type = "p", lwd = 2, col = "white", cex.lab=1.3,
        ylim = c(-0.15, 0.15), xlim = c(-0.15, 0.15), xlab = label.a, 
        ylab = label.b)
    lines(c(-0.15, 0.15), c(-0.15, 0.15))
    points(effects.b ~ effects.a, pch=21, col="blue") 
    gs.stop.timer(info.level = 1)
    return(invisible(NULL))
  }
#
gs.compare.effects.3 <- function (data.set.a, data.set.b, label.a = data.set.a, label.b = data.set.b) 
{
    gs.start.timer()
    if ("" == st.output.dir) 
        op <- ""
    else op <- "/"
    tmp.filename = paste("tmp-", round(runif(1, 0, 1e+05)), sep = "")
    auxfiles = TRUE
    x.filename <- paste(st.output.dir, op, tmp.filename, sep = "")
    retval <- 0
    c <- .C("gs_return_effects_01_GV", as.character(x.filename), 
        retval = as.integer(retval), as.character(data.set.a))
    if (-2 == c$retval) 
        return(invisible(NULL))
    x <- data.matrix(read.table(file = x.filename, header = T))
    effects.a <- x[2:length(x)]
    effects.b <- effects.hem
    unlink(x.filename)
    max <- max(c(abs(effects.a), abs(effects.b)))
    min <- -max
    plot(effects.b ~ effects.a, type = "p", lwd = 2,  col = "white", cex.lab=1.3,  
        ylim = c(-0.15, 0.15), xlim = c(-0.15, 0.15), xlab = label.a, 
        ylab = label.b)
    lines(c(-0.15, 0.15), c(-0.15, 0.15))
    points(effects.b ~ effects.a, pch=21, col="blue") 
    gs.stop.timer(info.level = 1)
    return(invisible(NULL))
  }
}  

#################################################
##### Plot for comparison of marker effects #####
# estimated with BLUP, RMLA, RRWA, RMLV and HEM #
#################################################

pdf(file="fig-1.pdf", width=6, height=6, pointsize=10)
par(mfrow=c(2,2), mar=c(5,5,1.5,1.5),  pty="s", las=2, mgp=c(3.5,1,0))

gs.compare.effects.2(data.set.a="e", label.a ="BLUP",
                     data.set.b="e4", label.b="RMLA")     

gs.compare.effects.2(data.set.a="e", label.a ="BLUP",
                     data.set.b="e2", label.b="RMLV")

gs.compare.effects.2(data.set.a="e4", label.a ="RMLA",
                     data.set.b="e5", label.b="RRWA")

gs.compare.effects.3(data.set.a="e5", label.a ="RRWA",
                     data.set.b="es", label.b="HEM")
#
dev.off()
