# Supplementary material for: Heteroscedastic Ridge Regression Approaches for Genome-Wide Prediction With a Focus on Computational Efficiency and Accurate Effect Estimation
Source: G3 (Bethesda). 2014 Jan 21;4(3):539–46. doi: 10.1534/g3.113.010025 (PMC3962491; doi:10.1534/g3.113.010025)
Supplement: Supporting Information [file supp_g3.113.010025_FileS1.zip › FileS1/readme.txt]

Supporting File S1

File S1 is available for download [.zip] at http://www.g3journal.org/lookup/suppl/doi:10.1534/g3.113.010025/-/DC1

fig-1.pop 	Genotypic data of Pérez-Rodríguez et al. (2012), recoded

fig-1.phe 	Phenotypic data of Pérez-Rodríguez et al. (2012), recoded

fig-1.R 	R code for marker effect estimation  

fig-1.pdf  	Figure 1
