# Supplementary material for: Heteroscedastic Ridge Regression Approaches for Genome-Wide Prediction With a Focus on Computational Efficiency and Accurate Effect Estimation
Source: G3 (Bethesda). 2014 Jan 21;4(3):539–46. doi: 10.1534/g3.113.010025 (PMC3962491; doi:10.1534/g3.113.010025)
Supplement: Supporting Information [file supp_g3.113.010025_FileS2.zip]

Archive with 38 entries (34 files):
- FileS2/data/
- FileS2/effects/
- FileS2/effects/ef.blr.01.20.03.08
- FileS2/effects/ef.blr.01.20.19.08
- FileS2/effects/ef.blr.02.20.03.08
- FileS2/effects/ef.blr.02.20.19.08
- FileS2/effects/ef.blr.05.20.03.08
- FileS2/effects/ef.blr.05.20.19.08
- FileS2/effects/ef.hem.01.20.03.08
- FileS2/effects/ef.hem.01.20.19.08
- FileS2/effects/ef.hem.02.20.03.08
- FileS2/effects/ef.hem.02.20.19.08
- FileS2/effects/ef.hem.05.20.03.08
- FileS2/effects/ef.hem.05.20.19.08
- FileS2/effects/ef.rmla.01.20.03.08
- FileS2/effects/ef.rmla.01.20.19.08
- FileS2/effects/ef.rmla.02.20.03.08
- FileS2/effects/ef.rmla.02.20.19.08
- FileS2/effects/ef.rmla.05.20.03.08
- FileS2/effects/ef.rmla.05.20.19.08
- FileS2/effects/ef.rmlc.01.20.03.08
- FileS2/effects/ef.rmlc.01.20.19.08
- FileS2/effects/ef.rmlc.02.20.03.08
- FileS2/effects/ef.rmlc.02.20.19.08
- FileS2/effects/ef.rmlc.05.20.03.08
- FileS2/effects/ef.rmlc.05.20.19.08
- FileS2/effects/ef.rmlv.01.20.03.08
- FileS2/effects/ef.rmlv.01.20.19.08
- FileS2/effects/ef.rmlv.02.20.03.08
- FileS2/effects/ef.rmlv.02.20.19.08
- FileS2/effects/ef.rmlv.05.20.03.08
- FileS2/effects/ef.rmlv.05.20.19.08
- FileS2/fig-2.pdf
- FileS2/fig-2-plot.R
- FileS2/fig-2-sim.R
- FileS2/input/
- FileS2/output/
- FileS2/readme.txt
