# Supplementary material for: Heteroscedastic Ridge Regression Approaches for Genome-Wide Prediction With a Focus on Computational Efficiency and Accurate Effect Estimation
Source: G3 (Bethesda). 2014 Jan 21;4(3):539–46. doi: 10.1534/g3.113.010025 (PMC3962491; doi:10.1534/g3.113.010025)
Supplement: Supporting Information [file supp_g3.113.010025_FileS2.zip › FileS2/fig-2-sim.R]

###########################################
################## S2 #####################
############### Figure 2 ##################
###########################################

# Simulation of data
# Set directories

setwd("./SI/S2")            # insert your working directory in front of /SI/S2
st.input.dir  <- "./input"
st.output.dir <- "./output"
st.data.dir   <- "./data"

library("SelectionTools")   # load SelectionTools

options(width=512)
st.set.info.level(0)
st.set.num.threads(24)

{
def.map <- function (m.density,n.qtl){
  reset.all()
  set.genome.par ( no.chrom=10, no.hom=2, chrom.len=rep(1.6,10)) # 10 chromosomes, each of length 1.6 M
  #
  # Marker density:
  md1cm <- "*1610 m m terminal,"   # 1 cM
  md2cm <- "*810  m m terminal,"   # 2 cM
  md5cm <- "*330  m m terminal,"   # 5 cM
  #
  # Five, ten or twenty QTL
  qtl05 <- "q1 q 1/0.801, q2 q 2/0.801, q3 q 3/0.801, q4 q 4/0.801, q5 q 5/0.801"
  qtl10 <- paste(
         "q01 q 1/0.801, q02 q 2/0.801, q03 q 3/0.801, q04 q 4/0.801, q05 q  5/0.801,",
         "q06 q 6/0.801, q07 q 7/0.801, q08 q 8/0.801, q09 q 9/0.801, q10 q 10/0.801",
         sep="")
  qtl20 <- paste(
         "q01 q 1/0.401, q02 q 2/0.401, q03 q 3/0.401, q04 q 4/0.401, q05 q  5/0.401,",
         "q06 q 6/0.401, q07 q 7/0.401, q08 q 8/0.401, q09 q 9/0.401, q10 q 10/0.401",
         "q11 q 1/1.201, q12 q 2/1.201, q13 q 3/1.201, q14 q 4/1.201, q15 q  5/1.201",
         "q16 q 6/1.201, q17 q 7/1.201, q18 q 8/1.201, q19 q 9/1.201, q20 q 10/1.201")
  #
  eff05 <- "100, q 2 uniform 10  "  # allel 2 has an effect of 10 when there are 5 QTLs 
  eff10 <- "100, q 2 uniform  5  "  #                                            10 QTLs
  eff20 <- "100, q 2 uniform  2.5"  #                                            20 QTLs
  #
  if ( 1 == m.density) {mm <- md1cm } else
  if ( 2 == m.density) {mm <- md2cm } else
  if ( 5 == m.density) {mm <- md5cm } else return
  #
  if ( 5 == n.qtl ) {qq <- qtl05; ee <- eff05} else
  if (10 == n.qtl ) {qq <- qtl10; ee <- eff10} else
  if (20 == n.qtl ) {qq <- qtl20; ee <- eff20} else return
  #
  # Define the map
  generate.map.file("tmp-map",paste(mm,qq)) 
  mp <- read.table("tmp-map")
  rem <- NULL
  for (i in 2:nrow(mp))
    if(isTRUE(all.equal(0.001,mp[i,2]-mp[i-1,2]))) rem <- c(rem,i)
  mp[rem,2] <- mp[rem,2] -0.001
  r <- rem-1
  mp <- mp[-r,]
  #
  write.table(mp,"tmp-map",quote=F,row.names=F,col.names=F)
  load.linkage.map("tmp-map")
  #  
  # Define the effects
  define.effects("qtl",ee)
}
#
make.es.vs <- function (n.gen = 5, n.es = 1000, n.vs = 100, h.2 = 0.8)
{
  remove.all.populations()
  # Define starting population:
  x <- homozygote(1)
  for (n in 1:10) {
    y <- x
    y[(n-1)*2+1,5] <- 2
    y[(n-1)*2+2,5] <- 2
    init.population("ind",y)
    append.population("founder","ind")
  }
  #
  # Population size:
  p.sze <- n.vs+n.es
  #
  # Random intermating: 
  copy.population("alt","founder")
  for (i in 1:n.gen) {                     
    cross ("neu","alt","alt",p.sze)
    remove.population("alt")
    rename.population("neu","alt")
  }
  dh("total","alt",p.sze)
  #
  divide.population("es","total",n.es)        # division into estimation and validation set
  rename.population("total","vs")             
  #
  # Genotypic und phenotypic values
  # 
  g   <- get.score("es","qtl")$gvalue         # genotypic values
  v.g <- var (g)                              # genotypic variance
  v.e <- v.g/h.2 - v.g                        # error variance
  e   <- rnorm(n.es,0,sqrt(v.e))
  p   <- g+e                                  # phenotypic values
  #
  g2   <- get.score("vs","qtl")$gvalue        # genotypic values
  v.g2 <- var (g2)                            # genotypic variance
  v.e2 <- v.g2/h.2 - v.g2                     # error variance
  e2   <- rnorm(n.vs,0,sqrt(v.e2))
  p2   <- g2+e2                               # phenotypic values
  #
  # Save and load phenotypic values for the estimation set
  perf <- vector("character",length=n.es)
  for (i in 1:n.es) perf[i] <- sprintf("es.%i;%f",i,p[i])
  perf <- c("i;p",perf)
  write.table(perf,file=paste(st.input.dir,"/perf.es",sep=""),quote=F,row.names=F,
             col.names=F)
  #
  # Save and load phenotypic values for the validation set
  g <- get.score("vs","qtl")$gvalue           # genotypic values
  perf <- vector("character",length=n.vs)
  for (i in 1:n.vs) perf[i] <- sprintf("vs.%i;%f",i,p2[i]) # phenotypic values
  perf <- c("i;p",perf)
  write.table(perf,file=paste(st.input.dir,"/perf.vs",sep=""),quote=F,row.names=F,
            col.names=F)
  # Read in SelectionTools
  st.get.simpop ( pop.name="es", data.set="es" )
  st.read.performance.data("perf.es",data.set="es")
  st.get.simpop ( pop.name="vs", data.set="vs" )
  st.read.performance.data("perf.vs",data.set="vs")
}
#
make.es.vs.BLR <- function (n.gen = 5, n.es = 1000, n.vs = 100, h.2 = 0.8)
{
  remove.all.populations()
  # Define starting population:
  x <- homozygote(1)
  for (n in 1:10) {
    y <- x
    y[(n-1)*2+1,5] <- 2 
    y[(n-1)*2+2,5] <- 2 
    init.population("ind",y)
    append.population("founder","ind")
    }
  # Population size:
  p.sze <- n.vs+n.es
  #
  # Random intermating:
  copy.population("alt","founder")
  for (i in 1:n.gen) {                     
    cross ("neu","alt","alt",p.sze)
    remove.population("alt")
    rename.population("neu","alt")
  }
  dh("total","alt",p.sze)
  #
  divide.population("es","total",n.es)
  rename.population("total","vs")
  #
  # Genotypic and phenotypic values
  # 
  g   <- get.score("es","qtl")$gvalue         # genotypic values
  v.g <- var (g)                              # genotypic variance
  v.e <- v.g/h.2 - v.g                        # error varianz
  e   <- rnorm(n.es,0,sqrt(v.e))
  p   <- g+e                                  # phenotypic values
  #
  g2   <- get.score("vs","qtl")$gvalue        # genotypic values
  v.g2 <- var (g2)                            # genotypic variance
  v.e2 <- v.g2/h.2 - v.g2                     # error varianz
  e2   <- rnorm(n.vs,0,sqrt(v.e2))
  p2   <- g2+e2                               # phenotypic values
  #
  # Save and load phenotypic values for the estimation set
  y <- p
  write.table(y,file=paste(st.input.dir,"/y.es",sep=""),quote=F,row.names=F,
              col.names=F)
  st.get.simpop ( pop.name="es", data.set="es" )
  Z.st <- gs.build.Z(data.set="es")
  Z <- Z.st[,2:ncol(Z.st)]
  rownames(Z) <- Z.st[,1]
  X <- as.matrix(Z-1)
  write.table(X,file=paste(st.input.dir,"/X.es",sep=""),quote=F,row.names=F,
              col.names=F)
}
#
make.es.vs.HEM <- function (n.gen = 5, n.es = 1000, n.vs = 100, h.2 = 0.8)
{
  remove.all.populations()
  # Define starting population:
  x <- homozygote(1)
  for (n in 1:10) {
    y <- x
    y[(n-1)*2+1,5] <- 2 
    y[(n-1)*2+2,5] <- 2 
    init.population("ind",y)
    append.population("founder","ind")
  }
  # Population size:
  p.sze <- n.vs+n.es
  #
  # Random intermating:
  copy.population("alt","founder")
  for (i in 1:n.gen) {                     
    cross ("neu","alt","alt",p.sze)
    remove.population("alt")
    rename.population("neu","alt")
  }
  dh("total","alt",p.sze)
  #
  divide.population("es","total",n.es)
  rename.population("total","vs")
  #
  # Genotypic and phenotypic values
  # 
  g   <- get.score("es","qtl")$gvalue         # genotypic values
  v.g <- var (g)                              # genotypic variance
  v.e <- v.g/h.2 - v.g                        # error variance
  e   <- rnorm(n.es,0,sqrt(v.e))
  p   <- g+e                                  # phenotypic values
  #
  g2   <- get.score("vs","qtl")$gvalue        # genotypic values
  v.g2 <- var (g2)                            # genotypic variance
  v.e2 <- v.g2/h.2 - v.g2                     # error variance
  e2   <- rnorm(n.vs,0,sqrt(v.e2))
  p2   <- g2+e2                               # phenotypic values
  # Save and load phenotypic values for the estimation set:
  y <- p
  write.table(y,file=paste(st.input.dir,"/y.es",sep=""),quote=F,row.names=F,
              col.names=F)
  st.get.simpop ( pop.name="es", data.set="es" )
  Z.st <- gs.build.Z(data.set="es")
  Z <- Z.st[,2:ncol(Z.st)]
  rownames(Z) <- Z.st[,1]
  Z <- as.matrix(Z)
  write.table(Z,file=paste(st.input.dir,"/Z.es",sep=""),quote=F,row.names=F,
              col.names=F)
  X <- matrix(1,nrow=nrow(Z),ncol=1)
  write.table(X,file=paste(st.input.dir,"/X.es",sep=""),quote=F,row.names=F,
              col.names=F)
}
}

######################################################################
################# Estimation of marker effects #######################
######################################################################

# GWP approaches:

# rmlc ###############################################################

n.rep <- 50  # number of replications for effect estimation

# md=marker density, nq=number of QTL, ng=generations of random intermating, he=heritability

for (md in c(5,2,1)) for (nq in c(20)) for (ng in c(3,19)) for (he in c(0.8))   # 0.5
{
  st.set.info.level(-2)
  def.map ( m.density=md, n.qtl=nq )     # <----
  nre   <- nrow(get.map())
  ef <<- matrix(ncol=n.rep,nrow=nre)
  for (i in 1:n.rep){
    cat(sprintf("%i %i %i %4.2f: %i\r",md, nq, ng, he, i))
    make.es.vs ( n.es=500, n.vs=100, n.gen=ng, h.2=he)  # <----
    ef[,i]  <- abs((gs.esteff.rmlc(data.set="es"))[-1])  # absolute values of marker effect estimates
  }
  ef.rmlc <<- ef
  save(ef.rmlc,file=paste("data/ef.rmlc.",sprintf("%02i",md),".",
                 sprintf("%02i",nq),".",sprintf("%02i",ng)
                 ,".",sprintf("%02i",10*he),sep=""))
}

# rmlv ###############################################################

n.rep <- 50

for (md in c(5,2,1)) for (nq in c(20)) for (ng in c(3,19)) for (he in c(0.8))   # 0.5
  
{
  st.set.info.level(-2)
  def.map ( m.density=md, n.qtl=nq )     # <----
  nre   <- nrow(get.map())
  ef <<- matrix(ncol=n.rep,nrow=nre)
  for (i in 1:n.rep){
    cat(sprintf("%i %i %i %4.2f: %i\r",md, nq, ng, he, i))
    make.es.vs ( n.es=500, n.vs=100, n.gen=ng, h.2=he)  # <----
    ef[,i]  <- abs((gs.esteff.rmlv(data.set="es"))[-1])
  }
  ef.rmlv <<- ef
  save(ef.rmlv,file=paste("data2/ef.rmlv.",sprintf("%02i",md),".",
                 sprintf("%02i",nq),".",sprintf("%02i",ng)
                 ,".",sprintf("%02i",10*he),sep=""))
}


# rrwa ###############################################################

n.rep <- 50

for (md in c(5,2,1)) for (nq in c(20)) for (ng in c(3,19)) for (he in c(0.8))  # 0.5

{
  st.set.info.level(-2)
  def.map ( m.density=md, n.qtl=nq )     # <----
  nre   <- nrow(get.map())
  ef <<- matrix(ncol=n.rep,nrow=nre)
  for (i in 1:n.rep){
    cat(sprintf("%i %i %i %4.2f: %i\r",md, nq, ng, he, i))
    make.es.vs ( n.es=500, n.vs=100, n.gen=ng, h.2=he)  # <----
    ef[,i]  <- abs((gs.esteff.rrwa(data.set="es", hsq=he))[-1])
  }
  ef.rrwa <<- ef
  save(ef.rrwa,file=paste("data/ef.rrwa.",sprintf("%02i",md),".",
                 sprintf("%02i",nq),".",sprintf("%02i",ng)
                 ,".",sprintf("%02i",10*he),sep=""))
}


# rmla ###############################################################

n.rep <- 50

for (md in c(5,2,1)) for (nq in c(20)) for (ng in c(3,19)) for (he in c(0.8))  #0.5
{
  st.set.info.level(-2)
  def.map ( m.density=md, n.qtl=nq )     # <----
  nre   <- nrow(get.map())
  ef <<- matrix(ncol=n.rep,nrow=nre)
  for (i in 1:n.rep){
    cat(sprintf("%i %i %i %4.2f: %i\r",md, nq, ng, he, i))
    make.es.vs ( n.es=500, n.vs=100, n.gen=ng, h.2=he)  # <----
    ef[,i]  <- abs((gs.esteff.rmla(data.set="es"))[-1])
  }
  ef.rmlr <<- ef
  save(ef.rmlr,file=paste("data/ef.rmla.",sprintf("%02i",md),".",
                 sprintf("%02i",nq),".",sprintf("%02i",ng)
                 ,".",sprintf("%02i",10*he),sep=""))
}


# BLR ###############################################################

library("BLR")

n.rep <- 50
nI <- 1000    # number of iterations
bI <- 100     # burn in

 for (md in c(5,2,1)) for (nq in c(20)) for (ng in c(3,19)) for (he in c(0.8))  # 0.5

{
  st.set.info.level(-2) 
  def.map ( m.density=md, n.qtl=nq )     # <----
  nre   <- nrow(get.map())
  ef <<- matrix(ncol=n.rep,nrow=nre)
  #
  for (i in 1:n.rep){
    cat(sprintf("%i %i %i %4.2f: %i\r",md, nq, ng, he, i))
    make.es.vs.BLR ( n.es=500, n.vs=100, n.gen=ng, h.2=he)  # <---- use make.es.vs.BLR
    y <- scan(paste(st.input.dir,"/y.es",sep=""))
    X <- matrix(scan(paste(st.input.dir,"/X.es",sep="")), nrow=500, byrow=T)
    #
    calc <- BLR (y=y,
            XL=X,        
            prior=list(varE=list(df=3,S=0.25),
            varU=list(df=3,S=0.63),
            lambda=list(shape=0.52,rate=1e-4,
            type='random',value=30)),
            nIter=nI,burnIn=bI,thin=1)
    calc2 <- abs(calc$bL)
    attr(calc2,'names') <- NULL
    ef[,i]  <- calc2
  }
  #
  ef.blr <<- ef
  save(ef.blr,file=paste("data/ef.blr.",sprintf("%02i",md),".",
                 sprintf("%02i",nq),".",sprintf("%02i",ng)
                 ,".",sprintf("%02i",10*he),sep=""))
}


# HEM ###############################################################

library("bigRR")

n.rep <- 50
  
   for (md in c(5,2,1)) for (nq in c(20)) for (ng in c(3,19)) for (he in c(0.8))  # 0.5
{
  st.set.info.level(-2) 
  def.map ( m.density=md, n.qtl=nq )     # <----
  nre   <- nrow(get.map())
  ef <- matrix(ncol=n.rep,nrow=nre)
  #
  for (i in 1:n.rep){
    cat(sprintf("%i %i %i %4.2f: %i\r",md, nq, ng, he, i))
    make.es.vs.HEM ( n.es=500, n.vs=100, n.gen=ng, h.2=he)  # <---- use make.es.vs.HEM
    y <- scan(paste(st.input.dir,"/y.es",sep=""))
    Z <- matrix(scan(paste(st.input.dir,"/Z.es",sep="")), nrow=500, byrow=T)
    X <- matrix(scan(paste(st.input.dir,"/X.es",sep="")), ncol=1, byrow=T)
    #
    SNP.BLUP <- bigRR(y=y,  X=X, Z=Z, only.estimates=FALSE,
                  family = gaussian(link = "identity"))
    #
    HEM.result <- bigRR_update(SNP.BLUP, Z, 
                              family = gaussian(link = "identity")) 
    #
    HEM.result.2 <- abs(HEM.result$u)
    attr(HEM.result.2,'names') <- NULL
    ef[,i] <- HEM.result.2
  }
  #
  ef.hem <- ef
  save(ef.hem,file=paste("data/ef.hem.",sprintf("%02i",md),".",
                 sprintf("%02i",nq),".",sprintf("%02i",ng)
                 ,".",sprintf("%02i",10*he),sep=""))
}
