# Supplementary material for: Heteroscedastic Ridge Regression Approaches for Genome-Wide Prediction With a Focus on Computational Efficiency and Accurate Effect Estimation
Source: G3 (Bethesda). 2014 Jan 21;4(3):539–46. doi: 10.1534/g3.113.010025 (PMC3962491; doi:10.1534/g3.113.010025)
Supplement: Supporting Information [file supp_g3.113.010025_FileS2.zip › FileS2/readme.txt]

Supporting File S2

File S2 is available for download [.zip] at http://www.g3journal.org/lookup/suppl/doi:10.1534/g3.113.010025/-/DC1

fig-2-sim.R 		R code for data simulation and effect estimation

fig-2-plot.R		R code for plotting estimated marker effects of the simulated data
	
fig-2.pdf 		Figure 2 

Subfolder effects	Estimated marker effects used for plotting in fig-2-plot.R
