# Supplementary material for: Heteroscedastic Ridge Regression Approaches for Genome-Wide Prediction With a Focus on Computational Efficiency and Accurate Effect Estimation
Source: G3 (Bethesda). 2014 Jan 21;4(3):539–46. doi: 10.1534/g3.113.010025 (PMC3962491; doi:10.1534/g3.113.010025)
Supplement: Supporting Information [file supp_g3.113.010025_FileS3.zip]

Archive with 12 entries (9 files):
- FileS3/convert-crossa.R
- FileS3/convert-perez.R
- FileS3/data/
- FileS3/data/sugarbeet_POL.phe
- FileS3/data/sugarbeet_POL.pop
- FileS3/input/
- FileS3/output/
- FileS3/readme.txt
- FileS3/tab-1-crossa.R
- FileS3/tab-1-hofheinz.R
- FileS3/tab-1-perez.R
- FileS3/tab-1-sim.R
