# Supplementary material for: Heteroscedastic Ridge Regression Approaches for Genome-Wide Prediction With a Focus on Computational Efficiency and Accurate Effect Estimation
Source: G3 (Bethesda). 2014 Jan 21;4(3):539–46. doi: 10.1534/g3.113.010025 (PMC3962491; doi:10.1534/g3.113.010025)
Supplement: Supporting Information [file supp_g3.113.010025_FileS3.zip › FileS3/data/sugarbeet_POL.phe]

I	P
1	94.2
2	93.8
3	94
4	93.6
5	95.4
6	97.7
7	96
8	97.9
9	97.6
10	97.4
11	96.1
12	96.7
13	96.7
14	94.8
15	94.4
16	95.4
17	97.5
18	98.4
19	96.3
20	95.3
21	94.2
22	97.7
23	98.1
24	104.5
25	99
26	99.5
27	100
28	96.6
29	97.2
30	98.7
31	96.4
32	99.6
33	96
34	96.1
35	95.7
36	97.9
37	95.8
38	95.4
39	100.4
40	96.1
41	97.3
42	97
43	100.4
44	98.1
45	97.7
46	99.2
47	97.1
48	96.7
49	98.5
50	97
51	95
52	94.3
53	95.7
54	90.8
55	93.1
56	93.9
57	91.8
58	93.9
59	96.2
60	102.3
61	101.9
62	97.5
63	98.5
64	98.8
65	97.6
66	97.7
67	101.9
68	98.2
69	98.5
70	94.9
71	98.7
72	95.6
73	96.3
74	95.6
75	100.6
76	97.3
77	95.6
78	97.2
79	102.8
80	98.5
81	98.1
82	97
83	96.5
84	98.7
85	97.6
86	96.3
87	100.6
88	95.9
89	101.2
90	99.5
91	99.5
92	98.7
93	98.5
94	100.8
95	100
96	99.5
97	96.8
98	99.2
99	99
100	96.2
101	92.4
102	98.7
103	99.2
104	97.4
105	95.7
106	96.3
107	93.1
108	96
109	97.7
110	96.6
111	97.1
112	95
113	96
114	100.7
115	104.7
116	103
117	100.2
118	100.2
119	99.7
120	99.6
121	101.2
122	99.2
123	98.7
124	101
125	99.8
126	97.1
127	96.2
128	97.9
129	98.3
130	94.8
131	98.6
132	98.6
133	99.4
134	99.1
135	99.8
136	99.7
137	100.7
138	98.3
139	98.9
140	98.2
141	103.6
142	101.3
143	99.3
144	101.6
145	102.7
146	98.5
147	98.9
148	96.9
149	102.2
150	100.2
151	96.3
152	99.5
153	96.8
154	97.9
155	100.8
156	101.3
157	99.2
158	98.4
159	96.9
160	95.9
161	98.8
162	104
163	99.8
164	100.9
165	101.1
166	101.2
167	98.7
168	98.7
169	99
170	98.8
171	94.5
172	98.3
173	95.1
174	98
175	98.2
176	96.6
177	99.1
178	99
179	99.7
180	101
181	95.6
182	100
183	90.9
184	98.2
185	98.8
186	97.2
187	95.2
188	94.2
189	98.9
190	97.7
191	96.5
192	98.3
193	97.6
194	98.2
195	96.6
196	96.8
197	99.4
198	99.1
199	95.5
200	98.2
201	93.3
202	94.8
203	97.5
204	94.8
205	98
206	99.1
207	99.4
208	96.1
209	91.2
210	97.9
211	96.5
212	94
213	94.3
214	98
215	95.6
216	95.2
217	99.1
218	101.1
219	100.2
220	102.7
221	100.4
222	101.2
223	98
224	97.6
225	99.9
226	102.9
227	98.3
228	97.2
229	97.8
230	97.3
231	99.3
232	93.5
233	100.5
234	98.4
235	96.9
236	98.1
237	95.4
238	98.8
239	96.4
240	97
241	96.1
242	95.1
243	97.7
244	100.6
245	98.7
246	97.1
247	97.5
248	99.4
249	99.2
250	98.8
251	98.8
252	99.1
253	99.2
254	95.8
255	95.2
256	99.4
257	97.8
258	98.9
259	99.2
260	98.6
261	98.8
262	98
263	96.5
264	99.8
265	97.5
266	100.1
267	99.7
268	99.7
269	102.8
270	100.2
271	98.9
272	101.5
273	95.3
274	96
275	99.4
276	100.8
277	99.5
278	100.4
279	98.7
280	101.2
281	99.9
282	100.3
283	98.2
284	97.6
285	95.6
286	98.3
287	97.8
288	100.2
289	100.8
290	98.7
291	99.2
292	97.1
293	97.4
294	99.9
295	99.1
296	97.8
297	99.7
298	100.1
299	97.6
300	98.7
301	97.7
302	97.1
303	98.5
304	96.6
305	97.7
306	95.8
307	96.9
308	94.1
309	96.7
310	99.5
