# Supplementary material for: Heteroscedastic Ridge Regression Approaches for Genome-Wide Prediction With a Focus on Computational Efficiency and Accurate Effect Estimation
Source: G3 (Bethesda). 2014 Jan 21;4(3):539–46. doi: 10.1534/g3.113.010025 (PMC3962491; doi:10.1534/g3.113.010025)
Supplement: Supporting Information [file supp_g3.113.010025_FileS3.zip › FileS3/data/sugarbeet_POL.pop]

I	M	A
1	1	3
1	2	2
1	3	3
1	4	2
1	5	1
1	6	2
1	7	4
1	8	3
1	9	4
1	10	2
1	11	1
1	12	4
1	13	2
1	14	3
1	15	3
1	16	2
1	17	1
1	18	1
1	19	3
1	20	2
1	21	4
1	23	2
1	24	2
1	25	1
1	26	2
1	27	3
1	28	1
1	29	4
1	30	4
1	31	3
1	32	1
1	33	4
1	34	2
1	35	3
1	36	2
1	37	4
1	38	2
1	39	4
1	40	4
1	41	1
1	41	4
1	42	2
1	43	2
1	44	4
1	45	4
1	46	3
1	47	2
1	48	3
1	49	3
1	50	3
1	51	4
1	52	3
1	53	4
1	54	2
1	55	2
1	56	3
1	57	3
1	58	3
1	59	4
1	60	4
1	61	1
1	62	1
1	63	3
1	64	2
1	65	3
1	66	2
1	67	3
1	68	4
1	69	4
1	70	2
1	71	2
1	72	4
1	73	4
1	74	4
1	75	4
1	76	2
1	77	3
1	78	3
1	79	3
1	80	2
1	81	1
1	82	3
1	83	2
1	84	2
1	85	4
1	86	4
1	87	2
1	88	2
1	89	3
1	90	4
1	91	1
1	92	2
1	93	2
1	94	2
1	95	3
1	96	4
1	97	2
1	98	1
1	99	3
1	100	2
1	101	2
1	102	3
1	103	3
1	104	4
1	105	1
1	106	1
1	107	3
1	108	2
1	109	2
1	110	2
1	111	2
1	112	1
1	113	4
1	114	2
1	115	4
1	116	2
1	117	2
1	118	3
1	119	4
1	120	2
1	121	2
1	122	4
1	123	1
1	124	3
1	125	3
1	126	3
1	127	2
1	128	4
1	129	2
1	130	1
1	131	3
1	132	4
1	133	4
1	134	2
1	135	4
1	136	1
1	137	4
1	138	4
1	139	4
1	140	3
1	141	2
1	142	4
1	143	4
1	144	2
1	145	1
1	146	2
1	147	3
1	148	3
1	149	4
1	150	1
1	151	3
1	152	1
1	153	2
1	154	3
1	155	2
1	156	2
1	157	4
1	158	3
1	159	3
1	160	2
1	161	2
1	162	1
1	163	2
1	164	4
1	165	2
1	166	1
1	167	2
1	168	4
1	169	3
1	170	4
1	171	2
1	172	4
1	173	4
1	174	2
1	175	2
1	176	4
1	177	4
1	178	2
1	179	2
1	180	1
1	181	3
1	182	4
1	183	2
1	184	2
1	185	2
1	186	4
1	187	1
1	188	2
1	189	1
1	190	1
1	191	4
1	192	1
1	193	2
1	194	4
1	195	4
1	196	2
1	197	4
1	198	4
1	199	3
1	200	2
1	201	4
1	202	2
1	203	3
1	204	1
1	205	3
1	206	1
1	207	2
1	208	2
1	209	3
1	210	2
1	211	2
1	212	3
1	213	2
1	214	3
1	215	3
1	216	2
1	217	3
1	218	2
1	219	3
1	220	4
1	221	1
1	222	2
1	223	3
1	224	4
1	225	4
1	226	4
1	227	4
1	228	1
1	229	2
1	230	4
1	231	1
1	232	2
1	233	2
1	234	4
1	235	1
1	236	1
1	237	2
1	238	4
1	239	4
1	240	3
1	241	1
1	242	4
1	243	2
1	244	2
1	245	1
1	246	4
1	247	4
1	248	4
1	249	4
1	250	1
1	251	3
1	252	2
1	253	1
1	254	4
1	255	3
1	256	1
1	257	4
1	258	1
1	259	4
1	260	2
1	261	2
1	262	4
1	263	3
1	264	2
1	265	1
1	266	1
1	267	2
1	268	3
1	269	4
1	270	4
1	271	3
1	272	4
1	273	4
1	274	3
1	275	1
1	276	2
1	277	4
1	278	4
1	279	3
1	280	3
1	281	2
1	282	1
1	283	4
1	284	4
1	285	3
1	286	3
1	287	3
1	288	4
1	289	3
1	290	3
1	291	3
1	292	3
1	293	1
1	294	4
1	295	1
1	296	4
1	297	2
1	298	1
2	1	3
2	2	4
2	3	3
2	4	2
2	5	1
2	6	2
2	7	4
2	8	3
2	9	4
2	10	2
2	11	1
2	12	2
2	13	2
2	14	3
2	15	1
2	16	3
2	17	1
2	18	1
2	19	3
2	20	3
2	21	2
2	23	2
2	24	2
2	25	1
2	26	2
2	27	1
2	28	1
2	29	2
2	30	4
2	31	3
2	32	1
2	33	4
2	34	2
2	35	3
2	36	4
2	37	4
2	38	2
2	39	4
2	40	4
2	41	1
2	42	2
2	43	2
2	44	4
2	45	4
2	46	2
2	47	4
2	48	3
2	49	1
2	50	3
2	51	2
2	52	3
2	53	3
2	54	2
2	55	2
2	56	3
2	57	3
2	58	3
2	59	4
2	60	4
2	61	1
2	62	1
2	63	4
2	64	2
2	65	3
2	66	2
2	67	3
2	68	4
2	69	4
2	70	2
2	71	2
2	72	4
2	73	4
2	74	4
2	75	4
2	76	3
2	77	3
2	78	3
2	79	3
2	80	2
2	81	1
2	82	1
2	83	2
2	84	2
2	85	4
2	86	2
2	87	2
2	88	2
2	89	3
2	90	4
2	91	1
2	92	2
2	93	2
2	94	4
2	95	3
2	96	4
2	97	2
2	98	1
2	99	3
2	100	2
2	101	2
2	102	3
2	103	3
2	104	4
2	105	1
2	106	1
2	107	3
2	108	2
2	109	2
2	110	2
2	111	2
2	112	1
2	113	4
2	114	2
2	115	4
2	116	2
2	117	2
2	118	3
2	119	4
2	120	2
2	121	2
2	122	4
2	123	1
2	124	3
2	125	3
2	126	3
2	127	4
2	128	4
2	129	2
2	130	1
2	131	3
2	132	2
2	133	4
2	134	4
2	135	4
2	136	4
2	137	2
2	138	4
2	139	4
2	140	3
2	141	1
2	142	4
2	143	4
2	144	2
2	145	3
2	146	2
2	147	3
2	148	3
2	149	4
2	150	1
2	151	3
2	152	3
2	153	2
2	154	2
2	155	4
2	156	2
2	157	3
2	158	3
2	159	3
2	160	2
2	161	4
2	162	1
2	163	2
2	164	4
2	165	4
2	166	1
2	167	3
2	168	4
2	169	3
2	170	4
2	171	2
2	172	4
2	173	4
2	174	4
2	175	4
2	176	4
2	177	4
2	178	2
2	179	2
2	180	1
2	181	1
2	182	4
2	183	2
2	184	2
2	185	2
2	186	4
2	187	1
2	188	4
2	189	1
2	190	1
2	191	4
2	192	1
2	193	2
2	194	1
2	195	4
2	196	2
2	197	2
2	198	2
2	200	2
2	201	4
2	202	2
2	203	2
2	204	1
2	205	3
2	206	3
2	207	2
2	208	2
2	209	3
2	210	2
2	211	4
2	212	4
2	213	2
2	214	3
2	215	3
2	216	2
2	217	3
2	218	2
2	219	3
2	220	4
2	221	1
2	222	2
2	223	2
2	224	4
2	225	2
2	226	4
2	227	4
2	228	1
2	229	2
2	230	2
2	231	1
2	232	4
2	233	2
2	234	4
2	235	1
2	236	1
2	237	2
2	238	2
2	239	4
2	240	2
2	241	1
2	243	2
2	244	2
2	245	1
2	246	4
2	247	3
2	248	4
2	249	4
2	250	1
2	251	3
2	252	2
2	253	3
2	254	4
2	255	3
2	256	1
2	257	4
2	258	1
2	259	4
2	260	2
2	261	2
2	262	4
2	263	3
2	264	2
2	265	1
2	266	1
2	267	2
2	268	3
2	269	4
2	270	4
2	271	3
2	272	4
2	273	4
2	274	3
2	275	1
2	276	2
2	277	4
2	278	2
2	279	3
2	280	3
2	281	2
2	282	1
2	283	4
2	284	4
2	285	2
2	286	2
2	287	3
2	288	2
2	289	3
2	290	3
2	291	3
2	292	2
2	293	1
2	294	4
2	295	3
2	296	4
2	297	2
2	298	1
2	299	4
2	300	3
2	301	4
3	1	3
3	2	4
3	3	3
3	4	2
3	5	1
3	6	2
3	7	4
3	8	3
3	9	4
3	10	2
3	11	1
3	12	2
3	13	2
3	14	3
3	15	1
3	16	3
3	17	1
3	18	1
3	19	3
3	20	3
3	21	2
3	23	2
3	24	2
3	25	1
3	26	2
3	27	1
3	28	1
3	29	2
3	30	4
3	31	3
3	32	1
3	33	4
3	34	2
3	35	3
3	36	4
3	37	4
3	38	2
3	39	4
3	40	4
3	41	1
3	42	2
3	43	2
3	44	4
3	45	4
3	46	2
3	47	4
3	48	3
3	49	1
3	50	3
3	51	2
3	52	3
3	53	3
3	54	2
3	55	2
3	56	3
3	57	3
3	58	3
3	59	4
3	60	4
3	61	1
3	62	1
3	63	4
3	64	2
3	65	3
3	66	2
3	67	3
3	68	4
3	69	4
3	70	2
3	71	2
3	72	4
3	73	4
3	74	4
3	75	4
3	76	3
3	77	3
3	78	3
3	79	3
3	80	2
3	81	1
3	82	1
3	83	2
3	84	2
3	85	4
3	86	2
3	87	2
3	88	2
3	89	3
3	90	4
3	91	1
3	92	2
3	93	2
3	94	4
3	95	3
3	96	4
3	97	2
3	98	1
3	99	3
3	100	2
3	101	2
3	102	3
3	103	3
3	104	4
3	105	1
3	106	1
3	107	3
3	108	2
3	109	2
3	110	2
3	111	2
3	112	1
3	113	4
3	114	2
3	115	4
3	116	2
3	117	2
3	118	3
3	119	4
3	120	2
3	121	2
3	122	4
3	123	1
3	124	3
3	125	3
3	126	3
3	127	4
3	128	4
3	129	2
3	130	1
3	131	3
3	132	2
3	133	4
3	134	4
3	135	4
3	136	4
3	137	2
3	138	4
3	139	4
3	140	3
3	141	1
3	142	4
3	143	4
3	144	2
3	145	3
3	146	2
3	147	3
3	148	3
3	149	4
3	150	1
3	151	3
3	152	3
3	153	2
3	154	2
3	155	4
3	156	2
3	157	3
3	158	3
3	159	3
3	160	2
3	161	4
3	162	1
3	163	2
3	164	4
3	165	4
3	166	1
3	167	3
3	168	4
3	169	3
3	170	4
3	171	2
3	172	4
3	173	4
3	174	4
3	175	4
3	176	4
3	177	4
3	178	2
3	179	2
3	180	1
3	181	1
3	182	4
3	183	2
3	184	2
3	185	2
3	186	4
3	187	1
3	188	4
3	189	1
3	190	1
3	191	4
3	192	1
3	193	2
3	194	1
3	195	4
3	196	2
3	197	2
3	198	2
3	199	4
3	200	2
3	201	4
3	202	2
3	203	2
3	204	1
3	205	3
3	206	3
3	207	2
3	208	2
3	209	3
3	210	2
3	211	4
3	212	4
3	213	2
3	214	3
3	215	3
3	216	2
3	217	3
3	218	2
3	219	3
3	220	4
3	221	1
3	222	2
3	223	2
3	224	4
3	225	2
3	226	4
3	227	4
3	228	1
3	229	2
3	230	2
3	231	1
3	232	4
3	233	2
3	234	4
3	235	1
3	236	1
3	237	2
3	238	2
3	239	4
3	240	2
3	241	1
3	242	4
3	243	2
3	244	2
3	245	1
3	246	4
3	247	3
3	248	4
3	249	4
3	250	1
3	251	3
3	252	2
3	253	3
3	254	4
3	255	3
3	256	1
3	257	4
3	258	1
3	259	4
3	260	2
3	261	2
3	262	4
3	263	3
3	264	2
3	265	1
3	266	1
3	267	2
3	268	3
3	269	4
3	270	4
3	271	3
3	272	4
3	273	4
3	274	3
3	275	1
3	276	2
3	277	4
3	278	2
3	279	3
3	280	3
3	281	2
3	282	1
3	283	4
3	284	4
3	285	2
3	286	2
3	287	3
3	288	2
3	289	3
3	290	3
3	291	3
3	292	2
3	293	1
3	294	4
3	295	3
3	296	4
3	297	2
3	298	1
3	299	4
3	300	3
3	301	4
4	1	3
4	2	2
4	3	3
4	4	4
4	5	1
4	6	2
4	7	4
4	8	3
4	9	4
4	10	2
4	11	1
4	12	2
4	13	2
4	14	3
4	15	3
4	16	2
4	17	1
4	18	1
4	19	3
4	20	3
4	21	4
4	23	2
4	24	2
4	25	1
4	26	1
4	27	1
4	28	1
4	29	4
4	30	4
4	31	3
4	32	1
4	33	4
4	34	2
4	35	3
4	36	4
4	37	4
4	38	2
4	39	4
4	40	4
4	41	1
4	41	4
4	42	2
4	43	2
4	44	4
4	45	4
4	46	3
4	47	4
4	48	3
4	49	3
4	50	3
4	51	2
4	52	3
4	53	3
4	54	2
4	55	2
4	56	3
4	57	3
4	58	3
4	59	4
4	60	4
4	61	1
4	62	1
4	63	3
4	64	2
4	65	3
4	66	2
4	67	3
4	68	4
4	69	4
4	70	2
4	71	2
4	72	4
4	73	4
4	74	4
4	75	4
4	76	2
4	77	3
4	78	3
4	79	3
4	80	2
4	81	1
4	82	3
4	83	2
4	84	2
4	85	4
4	86	2
4	87	2
4	88	2
4	89	3
4	90	4
4	91	1
4	93	2
4	94	2
4	95	3
4	96	4
4	97	2
4	98	1
4	99	3
4	100	2
4	101	2
4	102	3
4	103	3
4	104	4
4	105	1
4	106	1
4	107	3
4	108	2
4	109	2
4	110	2
4	111	2
4	112	1
4	113	4
4	114	2
4	115	4
4	116	2
4	117	2
4	118	4
4	119	4
4	120	2
4	121	2
4	122	4
4	123	1
4	124	3
4	125	3
4	126	3
4	127	4
4	128	4
4	129	2
4	130	1
4	131	3
4	132	2
4	133	4
4	134	4
4	135	4
4	136	1
4	137	2
4	138	4
4	139	4
4	140	3
4	141	2
4	142	4
4	143	4
4	144	2
4	145	1
4	146	2
4	147	3
4	148	3
4	149	4
4	150	1
4	151	3
4	152	1
4	153	2
4	154	2
4	155	4
4	156	2
4	157	4
4	158	3
4	159	3
4	160	2
4	161	2
4	162	1
4	163	2
4	164	4
4	165	2
4	166	1
4	167	2
4	168	4
4	169	3
4	171	2
4	172	4
4	173	4
4	174	4
4	175	2
4	176	4
4	177	4
4	178	2
4	179	2
4	180	1
4	181	3
4	182	4
4	183	2
4	184	2
4	185	2
4	186	4
4	187	1
4	188	4
4	189	1
4	190	3
4	191	4
4	192	1
4	193	2
4	194	1
4	195	4
4	196	4
4	197	2
4	198	4
4	200	2
4	201	4
4	202	2
4	203	2
4	204	1
4	205	3
4	206	1
4	207	2
4	208	2
4	209	3
4	210	3
4	211	4
4	212	3
4	213	2
4	214	3
4	215	3
4	216	2
4	217	3
4	218	2
4	219	3
4	220	4
4	221	1
4	222	2
4	223	2
4	224	2
4	225	4
4	226	4
4	227	1
4	228	1
4	229	2
4	230	4
4	231	1
4	232	2
4	233	2
4	234	4
4	235	1
4	236	1
4	237	2
4	238	4
4	239	3
4	240	3
4	241	1
4	242	4
4	243	4
4	244	2
4	245	1
4	246	4
4	247	4
4	248	4
4	249	2
4	250	1
4	251	3
4	252	2
4	253	1
4	254	4
4	255	3
4	256	1
4	257	4
4	258	1
4	259	4
4	260	2
4	261	2
4	262	4
4	263	3
4	264	2
4	265	1
4	266	1
4	267	2
4	268	3
4	269	4
4	270	4
4	271	1
4	272	4
4	273	4
4	274	3
4	275	1
4	276	2
4	277	4
4	278	2
4	279	3
4	280	1
4	281	2
4	282	1
4	283	4
4	284	4
4	285	3
4	286	2
4	287	3
4	288	4
4	289	3
4	290	3
4	291	3
4	292	3
4	293	1
4	294	4
4	295	3
4	296	4
4	297	2
4	298	1
4	299	4
4	300	1
4	301	4
5	1	3
5	2	2
5	3	3
5	4	4
5	5	1
5	6	2
5	7	4
5	8	3
5	9	4
5	10	2
5	11	1
5	12	4
5	13	2
5	14	3
5	15	3
5	16	3
5	17	1
5	18	1
5	19	3
5	20	2
5	21	4
5	23	2
5	24	2
5	25	1
5	26	1
5	27	1
5	28	1
5	29	4
5	30	1
5	31	3
5	32	1
5	33	4
5	34	2
5	35	3
5	36	2
5	37	4
5	38	2
5	39	4
5	40	4
5	41	1
5	42	2
5	43	2
5	44	4
5	45	4
5	46	3
5	47	2
5	48	3
5	49	3
5	50	3
5	51	4
5	52	3
5	53	4
5	54	2
5	55	2
5	56	3
5	57	3
5	58	3
5	59	4
5	60	4
5	61	1
5	62	1
5	63	4
5	64	1
5	65	3
5	66	2
5	67	3
5	68	1
5	69	4
5	70	2
5	71	2
5	72	4
5	73	4
5	74	4
5	75	4
5	76	2
5	77	3
5	78	3
5	79	3
5	80	2
5	81	1
5	82	3
5	83	2
5	84	2
5	85	4
5	86	4
5	87	2
5	88	2
5	89	3
5	90	4
5	91	1
5	92	2
5	93	2
5	94	4
5	95	3
5	96	4
5	97	2
5	98	1
5	99	3
5	100	2
5	101	2
5	102	3
5	103	1
5	104	4
5	105	1
5	106	1
5	107	3
5	108	2
5	109	2
5	110	2
5	111	2
5	112	1
5	113	4
5	114	2
5	115	4
5	116	2
5	117	2
5	118	4
5	119	4
5	120	2
5	121	2
5	122	2
5	123	1
5	124	3
5	125	1
5	126	3
5	127	4
5	128	4
5	129	2
5	130	1
5	131	3
5	132	4
5	133	4
5	134	4
5	135	4
5	136	4
5	137	4
5	138	4
5	139	4
5	140	3
5	141	2
5	142	4
5	143	4
5	144	4
5	145	3
5	146	4
5	147	3
5	148	2
5	149	4
5	150	1
5	151	3
5	152	1
5	153	2
5	154	3
5	155	2
5	156	2
5	158	3
5	159	3
5	160	1
5	161	4
5	162	3
5	163	2
5	164	4
5	165	2
5	166	1
5	167	2
5	168	2
5	169	3
5	170	4
5	171	2
5	172	4
5	173	4
5	174	4
5	175	2
5	176	4
5	177	4
5	178	2
5	179	2
5	180	1
5	181	3
5	182	4
5	183	2
5	184	2
5	185	2
5	186	4
5	187	1
5	188	2
5	189	1
5	190	3
5	191	4
5	192	1
5	193	4
5	194	4
5	195	4
5	196	4
5	197	4
5	198	4
5	199	3
5	200	2
5	201	4
5	202	2
5	203	2
5	204	1
5	205	3
5	206	3
5	207	2
5	208	2
5	209	3
5	210	3
5	211	2
5	212	4
5	213	2
5	214	3
5	215	3
5	216	2
5	217	3
5	218	2
5	219	3
5	220	4
5	221	1
5	222	2
5	223	2
5	224	2
5	225	4
5	226	4
5	227	1
5	228	1
5	229	2
5	230	2
5	231	1
5	232	4
5	233	2
5	234	4
5	235	1
5	236	1
5	237	2
5	238	2
5	239	3
5	240	3
5	241	1
5	242	4
5	243	2
5	244	2
5	245	1
5	246	4
5	247	4
5	248	4
5	249	2
5	250	1
5	251	3
5	252	2
5	253	1
5	254	4
5	255	3
5	256	1
5	257	4
5	258	1
5	259	4
5	260	4
5	261	2
5	262	4
5	263	3
5	264	2
5	265	1
5	266	1
5	267	2
5	268	3
5	269	4
5	270	4
5	271	1
5	272	4
5	273	4
5	274	3
5	275	1
5	276	2
5	277	4
5	278	2
5	279	4
5	280	1
5	281	2
5	282	1
5	283	2
5	284	4
5	285	3
5	286	3
5	287	3
5	288	4
5	289	3
5	290	2
5	291	3
5	292	3
5	293	1
5	294	4
5	295	3
5	296	4
5	297	2
5	298	1
5	299	4
5	301	2
6	1	3
6	2	4
6	3	2
6	4	4
6	5	1
6	6	2
6	7	4
6	8	3
6	9	2
6	10	2
6	11	1
6	12	4
6	13	2
6	14	3
6	15	1
6	16	3
6	17	1
6	18	1
6	19	3
6	20	3
6	21	2
6	23	2
6	24	2
6	25	1
6	26	2
6	27	1
6	28	1
6	29	2
6	30	1
6	31	3
6	32	1
6	33	4
6	34	2
6	35	3
6	36	2
6	37	4
6	38	2
6	39	4
6	40	4
6	41	1
6	41	4
6	42	2
6	43	2
6	44	4
6	45	4
6	46	2
6	47	4
6	48	3
6	49	1
6	50	3
6	51	4
6	52	3
6	53	3
6	54	2
6	55	2
6	56	3
6	57	3
6	58	3
6	59	4
6	60	4
6	61	1
6	62	1
6	63	4
6	64	1
6	65	3
6	66	2
6	67	3
6	68	1
6	69	4
6	70	2
6	71	2
6	72	4
6	73	4
6	74	4
6	75	4
6	76	3
6	77	3
6	78	3
6	79	3
6	80	2
6	81	1
6	82	1
6	84	2
6	85	4
6	86	4
6	87	2
6	88	2
6	89	3
6	90	4
6	91	1
6	92	2
6	93	2
6	94	2
6	95	3
6	96	4
6	97	2
6	98	1
6	99	3
6	100	2
6	101	2
6	102	3
6	103	1
6	104	4
6	105	1
6	106	1
6	107	3
6	109	2
6	110	2
6	111	2
6	112	1
6	113	2
6	114	2
6	115	4
6	116	2
6	117	2
6	118	3
6	119	4
6	120	2
6	121	2
6	122	2
6	123	1
6	124	3
6	125	3
6	126	3
6	127	4
6	128	4
6	129	2
6	130	1
6	131	3
6	132	4
6	133	4
6	134	4
6	135	4
6	136	1
6	137	4
6	138	4
6	139	4
6	140	3
6	141	1
6	142	4
6	143	4
6	144	4
6	145	1
6	146	4
6	147	3
6	148	2
6	149	4
6	150	1
6	151	3
6	152	3
6	153	2
6	154	2
6	155	2
6	156	2
6	157	3
6	158	3
6	159	3
6	160	1
6	161	2
6	162	3
6	163	2
6	164	4
6	165	4
6	166	1
6	167	3
6	168	2
6	169	3
6	170	4
6	171	2
6	172	4
6	173	4
6	174	4
6	175	4
6	176	4
6	177	4
6	178	2
6	179	2
6	180	1
6	181	1
6	182	4
6	183	2
6	184	2
6	185	2
6	186	2
6	187	1
6	188	2
6	190	1
6	191	4
6	192	1
6	193	4
6	194	4
6	195	4
6	196	4
6	197	4
6	198	2
6	199	3
6	200	2
6	201	4
6	202	2
6	203	2
6	204	1
6	205	3
6	206	3
6	207	4
6	208	2
6	209	3
6	210	2
6	211	2
6	212	4
6	213	2
6	214	3
6	215	3
6	216	4
6	217	3
6	218	2
6	219	3
6	220	4
6	221	1
6	222	2
6	223	2
6	224	2
6	225	2
6	226	4
6	227	1
6	228	1
6	229	2
6	230	2
6	231	1
6	232	2
6	233	2
6	234	4
6	235	1
6	236	1
6	237	2
6	238	4
6	240	2
6	241	1
6	242	4
6	243	2
6	244	2
6	245	1
6	246	4
6	247	3
6	248	4
6	249	2
6	250	1
6	251	3
6	252	2
6	253	3
6	254	4
6	255	3
6	256	1
6	257	4
6	258	1
6	259	4
6	260	4
6	261	2
6	262	4
6	263	3
6	264	2
6	265	1
6	266	1
6	267	2
6	268	3
6	269	4
6	270	4
6	271	3
6	272	4
6	273	4
6	274	3
6	275	1
6	276	2
6	277	4
6	278	2
6	279	3
6	280	1
6	281	2
6	282	1
6	283	2
6	284	4
6	285	2
6	286	3
6	287	3
6	288	2
6	289	3
6	290	2
6	291	2
6	292	2
6	293	1
6	294	4
6	295	3
6	296	4
6	297	2
6	298	1
6	299	4
6	300	1
6	301	2
7	1	3
7	2	2
7	3	3
7	4	2
7	5	1
7	6	2
7	7	4
7	8	3
7	9	4
7	10	2
7	11	1
7	12	2
7	13	2
7	14	3
7	15	1
7	16	3
7	17	1
7	18	1
7	19	3
7	20	3
7	21	2
7	23	2
7	24	2
7	25	1
7	26	1
7	27	1
7	28	1
7	29	4
7	30	1
7	31	3
7	32	1
7	33	4
7	34	2
7	35	3
7	36	2
7	37	4
7	38	2
7	39	4
7	40	4
7	41	1
7	42	2
7	43	2
7	44	4
7	45	4
7	46	3
7	47	4
7	48	3
7	49	3
7	50	3
7	51	4
7	52	3
7	53	3
7	54	2
7	55	2
7	56	3
7	57	3
7	58	3
7	59	4
7	60	4
7	61	1
7	62	1
7	63	4
7	64	2
7	65	3
7	66	2
7	67	3
7	68	4
7	69	4
7	70	2
7	71	2
7	72	4
7	73	3
7	74	4
7	75	4
7	76	2
7	77	3
7	78	3
7	79	3
7	80	2
7	81	1
7	82	3
7	83	2
7	84	2
7	85	4
7	86	4
7	87	2
7	88	2
7	89	3
7	90	4
7	91	1
7	92	2
7	93	2
7	94	2
7	95	3
7	96	4
7	97	2
7	98	1
7	99	3
7	100	2
7	101	2
7	102	3
7	103	3
7	104	4
7	105	1
7	106	1
7	107	3
7	108	2
7	109	2
7	110	2
7	111	2
7	112	1
7	113	4
7	114	2
7	115	4
7	116	2
7	117	2
7	118	4
7	119	4
7	120	2
7	121	2
7	122	2
7	123	1
7	124	3
7	125	3
7	126	3
7	127	4
7	128	4
7	129	2
7	130	1
7	131	3
7	132	4
7	133	4
7	134	4
7	135	4
7	136	4
7	137	4
7	138	4
7	139	4
7	140	3
7	141	2
7	142	4
7	143	4
7	144	2
7	145	3
7	146	2
7	147	3
7	148	2
7	149	4
7	150	1
7	151	3
7	152	1
7	153	2
7	154	2
7	155	4
7	156	2
7	157	3
7	158	3
7	159	3
7	160	1
7	161	2
7	162	3
7	163	2
7	164	4
7	165	2
7	166	1
7	167	2
7	168	4
7	169	3
7	170	4
7	171	2
7	172	4
7	173	4
7	174	4
7	175	4
7	176	4
7	177	4
7	178	2
7	179	2
7	180	1
7	181	3
7	182	4
7	183	2
7	184	2
7	185	2
7	186	4
7	187	1
7	188	2
7	189	1
7	190	3
7	191	4
7	192	1
7	193	2
7	194	4
7	195	2
7	196	2
7	197	4
7	198	2
7	199	3
7	200	2
7	201	4
7	202	2
7	203	2
7	204	1
7	205	3
7	206	3
7	207	2
7	208	2
7	209	3
7	210	2
7	211	2
[truncated: 90,584 more rows]
