# Supplementary material for: Heteroscedastic Ridge Regression Approaches for Genome-Wide Prediction With a Focus on Computational Efficiency and Accurate Effect Estimation
Source: G3 (Bethesda). 2014 Jan 21;4(3):539–46. doi: 10.1534/g3.113.010025 (PMC3962491; doi:10.1534/g3.113.010025)
Supplement: Supporting Information [file supp_g3.113.010025_FileS3.zip › FileS3/readme.txt]

Supporting File S3

File S3 is available for download [.zip] at http://www.g3journal.org/lookup/suppl/doi:10.1534/g3.113.010025/-/DC1

convert-crossa.R	R code for converting the data of Crossa et al. (2010) for SelectionTools

convert-perez.R		R code for converting the data of Pérez-Rodríguez et al. (2012) for SelectionTools

tab-1-crossa.R 		R code for computing times of marker effect estimation in the data set of Crossa et al. (2010)

tab-1-hofheinz.R 	R code for computing times of marker effect estimation in the sugar beet data set 

tab-1-perez.R 	 	R code for computing times of marker effect estimation in the data set of
	 		Pérez-Rodríguez et al. (2012)

tab-1-sim.R 		R code for computing times of marker effect estimation in the simulated data set

Subfolder data		sugarbeet_POL.pop 	- Genotypic data of sugar beet dataset
			sugarbeet_POL.phe 	- Phenotypic data of sugar beet dataset
