# Supplementary material for: Heteroscedastic Ridge Regression Approaches for Genome-Wide Prediction With a Focus on Computational Efficiency and Accurate Effect Estimation
Source: G3 (Bethesda). 2014 Jan 21;4(3):539–46. doi: 10.1534/g3.113.010025 (PMC3962491; doi:10.1534/g3.113.010025)
Supplement: Supporting Information [file supp_g3.113.010025_FileS3.zip › FileS3/tab-1-hofheinz.R]

##############################################
#################### S3 ######################
################# Table 1 ####################
## Data from sugar beet, supplementary data ##
##############################################

# Computing time required for marker effect estimation
# Set directories

rm(list=ls())
setwd("./SI/S3")             # insert your working directory in front of /SI/S3
st.output.dir <- "./output"
st.input.dir   <- "./data"

library("SelectionTools")    # load SelectionTools
library("BLR")               # load BLR package
library("rrBlupMethod6")     # load rrBlubM6 package
library("bigRR")             # load bigRR package

####################
# Read marker data #
### for trait SC ## 
####################

markerSC <- st.read.marker.data("sugarbeet_POL.pop", format="l", data.set="e-SC")  # format=list

#########################
# Read performance data #
#########################

performanceSC <- st.read.performance.data("sugarbeet_POL.phe", data.set="e-SC")

#########################################################################
# Computing time for marker effect estimation in the sugar beet dataset #
#########################################################################

time <- matrix(nrow=8,ncol=1)
rownames(time) <- c("RIR", "BLUP", "RRBlupM6", "RMLV", "RRWA", "RMLA", "BL", "HEM")
colnames(time) <- "sugar beet dataset"

#################################
### R package "rrBlupMethod6" ###
#################################

{
   y <- performanceSC[,2]
   Z.st<- gs.build.Z(data.set="e-SC") 
   Z <- Z.st[,2:ncol(Z.st)]
   rownames(Z) <- Z.st[,1]
   Z <- as.matrix(Z)
   X <- matrix(1,nrow=nrow(Z),ncol=1)
}

{ gs.start.timer()    
  gs.esteff.rmlc(data.set="e-SC")             # BLUP approach
  time[2,] <- gs.stop.timer()[[2]] }

var <- gs.lambda.emstep(data.set="e-SC",constvar=1)
var[1:2,]
sig2e <- var[1,2]

{ gs.start.timer()
  p <- rrBlupM6 ( y, X, Z, sig2e)
  time[3,] <- gs.stop.timer()[[2]] }

#################################
######## R package "BLR" ########
#################################

nI <- 1500                  # number of iterations
bI <- 500                   # burn in

{
   y <- performanceSC[,2]
   Z.st<- gs.build.Z(data.set="e-SC") 
   Z <- Z.st[,2:ncol(Z.st)] 
   rownames(Z) <- Z.st[,1]
   X <- as.matrix(Z-1)
}

{
gs.start.timer()
fm <- BLR ( y=y,
            XL=X,
            prior=list(varE=list(df=3,S=0.25),
            varU=list(df=3,S=0.63),
            lambda=list(shape=0.52,rate=1e-4,
            type='random',value=30)),
            nIter=nI,burnIn=bI,thin=1,
            saveAt="example_")
time[7,] <- gs.stop.timer()[[2]]
}

###################################
######## R package "bigRR" ########
###################################

{
   y <- performanceSC[,2]
   Z.st<- gs.build.Z(data.set="e-SC") 
   Z <- Z.st[,2:ncol(Z.st)]
   rownames(Z) <- Z.st[,1]
   Z <- as.matrix(Z-1)
   X <- matrix(1,nrow=nrow(Z),ncol=1)
}

{
 gs.start.timer()
 SNP.BLUP <- bigRR(y=y,  X=X, Z=Z, only.estimates=FALSE,
                   gaussian(link = "identity"))
#
 HEM.result <- bigRR_update(SNP.BLUP, scale(Z), 
                            gaussian(link = "identity"))
#
 time[8,] <- gs.stop.timer()[[2]] }

#################################
######## SelectionTools #########
#################################

{ gs.start.timer()
  gs.esteff.rmlv(data.set="e-SC")           # RMLV approach
  time[4,] <- gs.stop.timer()[[2]] }

{ gs.start.timer()
  gs.esteff.rmla(data.set="e-SC")           # RMLA approach
  time[6,] <- gs.stop.timer()[[2]] }

{ gs.start.timer()
  gs.esteff.rrwa(data.set="e-SC", hsq=0.9)  # RRWA approach, heritability=0.9
  time[5,] <- gs.stop.timer()[[2]] }

{ gs.start.timer()
  gs.esteff.rrwe(data.set="e-SC", hsq=0.9)  # RIR approach
  time[1,] <- gs.stop.timer()[[2]]  }

##########################################################################
# Computing time for marker effect estimation in the sugar beet dataset: #
##########################################################################

time 
