# Supplementary material for: Heteroscedastic Ridge Regression Approaches for Genome-Wide Prediction With a Focus on Computational Efficiency and Accurate Effect Estimation
Source: G3 (Bethesda). 2014 Jan 21;4(3):539–46. doi: 10.1534/g3.113.010025 (PMC3962491; doi:10.1534/g3.113.010025)
Supplement: Supporting Information [file supp_g3.113.010025_FileS3.zip › FileS3/tab-1-perez.R]

##############################################
##################### S3 #####################
################### Table 1 ##################
# Data from Perez-Rodriguez et al. (2012) G3 #
##############################################

# Computing time required for marker effect estimation
# Set directories

rm(list=ls())
setwd("./SI/S3")             # insert your working directory in front of /SI/S3
st.output.dir <- "./output"
st.input.dir   <- "./data"

library("SelectionTools")    # load SelectionTools
library("BLR")               # load BLR package
library("rrBlupMethod6")     # load rrBlubM6 package
library("bigRR")             # load bigRR package

####################
# Read marker data #
### for trait YLD ## 
####################

marker <- st.read.marker.data("X_YLD_avg.pop", data.set="e", format = "m")

#########################
# Read performance data #
#########################

pheno <- st.read.performance.data("y_YLD_avg.phe", data.set="e")

####################################################################
# Computing time for marker effect estimation in the wheat dataset #
####################################################################

time <- matrix(nrow=8,ncol=1)
rownames(time) <- c("RIR", "BLUP", "RRBlupM6", "RMLV", "RRWA", "RMLA", "BL", "HEM")
colnames(time) <- "wheat dataset"

#################################
### R package "rrBlupMethod6" ###
#################################

{
   pheno <- st.read.performance.data("y_YLD_avg.phe", data.set="e")
   y <- pheno[,2]
   Z.st<- gs.build.Z(data.set="e") 
   Z <- Z.st[,2:ncol(Z.st)]
   rownames(Z) <- Z.st[,1]
   Z <- as.matrix(Z)
   X <- matrix(1,nrow=nrow(Z),ncol=1)
}   

{ gs.start.timer()                            # BLUP approach
  gs.esteff.rmlc(data.set="e")
  time[2,] <- gs.stop.timer()[[2]] }

var <- gs.lambda.emstep(data.set="e", constvar=1) 
var[1:2,]
sig2e <- var[1,2]

{ gs.start.timer()
  p <- rrBlupM6 ( y, X, Z, sig2e)
  time[3,] <- gs.stop.timer()[[2]] }

#################################
######## R package "BLR" ########
#################################

nI <- 1500                  # number of iteration
bI <- 500                   # burn in

   load("/home/home01/transfer/mfnh/p110-gs-variable-variances/code/tab-2/data/YLD_avg.RData", .GlobalEnv)
   st.read.marker.data("X_YLD_avg.pop", data.set="e", format = "m")
   pheno <- st.read.performance.data  ("y_YLD_avg.phe",data.set="e")
  #
   y <- pheno[,2]
   X <- Markers
  #
  { gs.start.timer()
    fm <- BLR ( y=y,
                XL=X,
                prior=list(varE=list(df=4,S=1   ),  
                varU=list(df=4,S=0.25),             
                lambda=list(shape=0.6,rate=1e-4,    
                type='random',value=20)),
                nIter=nI,burnIn=bI,thin=10)
    time[7,] <- gs.stop.timer()[[2]]
  }

###################################
######## R package "bigRR" ########
###################################

{
   pheno <- st.read.performance.data("y_YLD_avg.phe",data.set="e")
   y <- pheno[,2]
   Z.st<- gs.build.Z(data.set="e") 
   Z <- Z.st[,2:ncol(Z.st)]
   rownames(Z) <- Z.st[,1]
   Z <- as.matrix(Z)
   X <- matrix(1,nrow=nrow(Z),ncol=1)
 }

{
   gs.start.timer()
   SNP.BLUP <- bigRR(y=y,  X=X, Z=Z, only.estimates=FALSE,
                     family = gaussian(link = "identity"))
#
   HEM.result <- bigRR_update(SNP.BLUP, Z, 
                              family = gaussian(link = "identity"))
   time[8,] <- gs.stop.timer()[[2]] }

#################################
######## SelectionTools #########
#################################

{ gs.start.timer()
  gs.esteff.rmlv(data.set="e")                # RMLV approach
  time[4,] <- gs.stop.timer()[[2]] }

{ gs.start.timer()
  gs.esteff.rmla(data.set="e")                # RMLA approach
  time[6,] <- gs.stop.timer()[[2]] }

{ gs.start.timer()
  gs.esteff.rrwa(data.set="e", hsq=0.8)       # RRWA approach, heritability=0.8
  time[5,] <- gs.stop.timer()[[2]]  }

{ gs.start.timer()
  gs.esteff.rrwe(data.set="e", hsq=0.8)       # RIR approach
  time[1,] <- gs.stop.timer()[[2]]  }

#####################################################################
# Computing time for marker effect estimation in the wheat dataset: #
#####################################################################

time 
