# Supplementary material for: Heteroscedastic Ridge Regression Approaches for Genome-Wide Prediction With a Focus on Computational Efficiency and Accurate Effect Estimation
Source: G3 (Bethesda). 2014 Jan 21;4(3):539–46. doi: 10.1534/g3.113.010025 (PMC3962491; doi:10.1534/g3.113.010025)
Supplement: Supporting Information [file supp_g3.113.010025_FileS4.zip › FileS4/convert-crossa.R]

#############################################
################## S4 #######################
############### Table 2 #####################
## Data from Crossa et al. (2010) Genetics ##
#############################################
                                        
# Data from Crossa et al. (2010) Genetics
# Recode the data for SelectionTools and store in folder "data" for further calculations
# Set directories

rm(list=ls())
setwd("./SI/S4")              # insert your working directory in front of /SI/S4
st.output.dir <- "./output"
st.input.dir   <- "./input"

library(SelectionTools)   # load SelectionTools

st.set.num.threads(4) 

# Download the data for the eight traits from Crossa et al. (2010) and store the .RData files in the folder "input"
# .RData files:

#load("./input/dataCorn_WW.RData", .GlobalEnv)                        # WW_yield
#load("./input/dataCorn_WW_asi.RData", .GlobalEnv)                    # WW_asi
#load("./input/dataCorn_WW_flf.RData", .GlobalEnv)                    # WW_flf
#load("./input/dataCorn_WW_flm.RData", .GlobalEnv)                    # WW_flm
#load("./input/dataCorn_SS_flf.RData", .GlobalEnv)                    # SS_flf
#load("./input/dataCorn_SS_flm.RData", .GlobalEnv)                    # SS_flm
#load("./input/dataCorn_SS_asi.RData", .GlobalEnv)                    # SS_asi
load("./input/dataCorn_SS.RData", .GlobalEnv)                         # SS_yield

str(X)

z <- X

z [z==1]  <- "2/2"
z [z==-1] <- "1/1"
z [z==0]  <- "1/2"

z[1:5,1:5]

# store genotypic data in the folder "data" and use this file for further calculations with SelectionTools:
write.table(z,file=paste("./data/X_code_SS_yield.pop"),quote=FALSE,sep=";")


y1 <- as.vector(unlist(y[]))            

yy <- round(y1, digits = 2)               
ii <- (seq(from=1, to=284))    # names of individuals
i <- as.character(ii)
yff <- data.frame(ii,yy)

# store phenotypic data and use this file for further calculations with SelectionTools:
write.table(yff,file=paste("./data/y_SS_yield.phe"),quote=FALSE,sep=";", row.names=FALSE) 
