# Supplementary material for: Heteroscedastic Ridge Regression Approaches for Genome-Wide Prediction With a Focus on Computational Efficiency and Accurate Effect Estimation
Source: G3 (Bethesda). 2014 Jan 21;4(3):539–46. doi: 10.1534/g3.113.010025 (PMC3962491; doi:10.1534/g3.113.010025)
Supplement: Supporting Information [file supp_g3.113.010025_FileS4.zip › FileS4/convert-perez.R]

##############################################
##################### S4 #####################
################### Table 2 ##################
# Data from Perez-Rodriguez et al. (2012) G3 #
##############################################

# Data from Perez-Rodriguez et al. (2012) G3
# Recode the data for SelectionTools and store in folder "data" for further calculations
# Set directories

rm(list=ls())
setwd("./SI/S4")              # insert your working directory in front of /SI/S4
st.output.dir <- "./output"
st.input.dir   <- "./data"

library("SelectionTools")    # load SelectionTools

st.set.num.threads(4)

# Download the data for the trait YLD_avg from Perez-Rodriguez et al. (2012) and store the .RData file in the folder "input"
# .RData file:

load("/home/home01/pg/hofheinz-n/GenomicSelection/SelectionTools/data/Perez-Rodr/DTH_avg.RData", .GlobalEnv)
#load("/home/home01/pg/hofheinz-n/GenomicSelection/SelectionTools/data/Perez-Rodr/YLD_avg.RData", .GlobalEnv)

str(Markers)  # 1 for presence, 0 for absence (DArT marker)

X <- Markers
X <- t(Markers)

X[X==1] <- "2/2"
X[X==0] <- "1/1"

X[1:5,1:5]

# store genotypic data in the folder "data" and use this file for further calculations with SelectionTools:
write.table(X,file=paste("./data/X_DTH_avg.pop"),quote=FALSE,sep=";")


yy <- round(y, digits = 2)                

ii <- rownames(Markers)
i <- as.character(ii)
yff <- data.frame(ii,yy)

# store phenotypic data and use this file for further calculations with SelectionTools:
write.table(yff,file=paste("./data/y_DTH_avg.phe"),quote=FALSE,sep=";", row.names=FALSE) 
