# Supplementary material for: Heteroscedastic Ridge Regression Approaches for Genome-Wide Prediction With a Focus on Computational Efficiency and Accurate Effect Estimation
Source: G3 (Bethesda). 2014 Jan 21;4(3):539–46. doi: 10.1534/g3.113.010025 (PMC3962491; doi:10.1534/g3.113.010025)
Supplement: Supporting Information [file supp_g3.113.010025_FileS4.zip › FileS4/data/sugarbeet_SMV.phe]

I	P
1	102.2
2	110
3	108.2
4	100.8
5	100
6	109.7
7	105.2
8	101.5
9	106
10	104.5
11	103.6
12	103.1
13	106.2
14	104.5
15	106
16	98.5
17	100.8
18	103
19	104.5
20	101.5
21	106.7
22	105.1
23	109.1
24	114.4
25	108.3
26	104.6
27	103.8
28	111.4
29	115.9
30	107.7
31	110.9
32	104.6
33	103.7
34	109.6
35	103
36	106.7
37	96.3
38	97
39	104.6
40	108.7
41	110.8
42	109.7
43	106
44	104.5
45	108.5
46	109.7
47	107.5
48	112.7
49	105.8
50	103.1
51	111.9
52	110.5
53	111.2
54	115.7
55	112.7
56	109
57	115.2
58	109.9
59	100
60	110
61	112.3
62	112.9
63	113.6
64	112.1
65	111.4
66	112.1
67	105.3
68	111.4
69	120.5
70	112.3
71	105.4
72	110.4
73	109.6
74	105.4
75	100.7
76	100
77	111.1
78	114.1
79	106.9
80	115.9
81	106.7
82	108.9
83	110.4
84	108.2
85	117
86	112.6
87	107.4
88	111.6
89	106.2
90	111.9
91	114.2
92	106.9
93	114.9
94	115.7
95	112.7
96	114.2
97	110.9
98	113.1
99	114.2
100	111.9
101	116.9
102	116.4
103	114.2
104	114.2
105	104.4
106	111.5
107	113.6
108	111.4
109	110.6
110	109.1
111	106.1
112	114.4
113	106.9
114	113
115	113.9
116	113.6
117	117.4
118	122
119	124.2
120	121.2
121	115.2
122	112.3
123	117.4
124	113.6
125	100.8
126	101.5
127	98.5
128	101.5
129	100
130	105.2
131	103
132	102.2
133	94.8
134	100.7
135	91.9
136	97
137	107.7
138	102.2
139	99.3
140	102.2
141	107.3
142	96.2
143	103
144	103.7
145	105.2
146	104.4
147	104.4
148	98.5
149	102.2
150	105.2
151	112.7
152	107.5
153	114.2
154	108.5
155	112.7
156	102.2
157	103
158	102.2
159	103.7
160	106.9
161	109.7
162	97.8
163	107.5
164	94
165	103.7
166	109
167	108.2
168	109.1
169	93.9
170	98.5
171	103
172	102.3
173	104.6
174	107.6
175	101.5
176	102.3
177	108.3
178	107.6
179	111.4
180	103
181	101.5
182	100.7
183	117
184	107.4
185	97.8
186	110.4
187	114.1
188	115.6
189	96.3
190	103.1
191	114.8
192	120.7
193	117
194	111.1
195	103.7
196	110.4
197	107.3
198	108.5
199	108.5
200	110.5
201	116.4
202	114.9
203	105.2
204	113.4
205	113.4
206	106.5
207	106.2
208	103.8
209	110.8
210	103
211	114.4
212	120.5
213	117.4
214	110.6
215	109.1
216	117.4
217	122.5
218	113.9
219	117.4
220	112.9
221	112.9
222	123.5
223	118.9
224	120.5
225	120.5
226	116.7
227	110.8
228	120.5
229	112.9
230	110
231	116.7
232	118.9
233	114.4
234	109.1
235	112.9
236	112.7
237	110
238	114.9
239	111.2
240	110.5
241	111.2
242	117.9
243	112.7
244	109.7
245	116.4
246	93.3
247	94.8
248	97.8
249	91.1
250	96.3
251	100
252	94.8
253	92.6
254	99.3
255	94.1
256	97
257	99.3
258	100.7
259	104.4
260	97
261	94.8
262	100
263	101.5
264	95.6
265	105.1
266	91.5
267	100
268	97.8
269	94.1
270	96.3
271	100
272	97
273	105.4
274	101.5
275	97.8
276	95.6
277	95.6
278	101.5
279	96.3
280	95.6
281	97
282	103.7
283	108.2
284	108.2
285	109.7
286	110.5
287	110
288	103.7
289	97
290	107.5
291	102.2
292	112.7
293	98.6
294	110
295	96.3
296	106.7
297	98.5
298	100.8
299	102.2
300	103
301	101.5
302	97.8
303	95.5
304	100
305	98.5
306	106.1
307	106.1
308	100.8
309	100.8
310	99.2
