# Supplementary material for: Heteroscedastic Ridge Regression Approaches for Genome-Wide Prediction With a Focus on Computational Efficiency and Accurate Effect Estimation
Source: G3 (Bethesda). 2014 Jan 21;4(3):539–46. doi: 10.1534/g3.113.010025 (PMC3962491; doi:10.1534/g3.113.010025)
Supplement: Supporting Information [file supp_g3.113.010025_FileS4.zip › FileS4/readme.txt]

Supporting File S4

File S4 is available for download [.zip] at http://www.g3journal.org/lookup/suppl/doi:10.1534/g3.113.010025/-/DC1

convert-crossa.R	R code for converting the data of Crossa et al. (2010) for SelectionTools

convert-perez.R		R code for converting the data of Pérez-Rodríguez et al. (2012) for SelectionTools

tab-2-crossa.R 	 	R code for cross validation in the data set of Crossa et al. (2010)

tab-2-hofheinz.R 	R code for cross validation in the data set of the sugar beet data set

tab-2-perez.R 		R code for cross validation in the data set of Pérez-Rodríguez et al. (2012)

Subfolder data		sugarbeet_POL.pop 	- Genotypic data of sugar beet dataset, trait SC
			sugarbeet_POL.phe 	- Phenotypic data of sugar beet dataset, trait SC				
			sugarbeet_SMV.pop 	- Genotypic data of sugar beet dataset, trait ML
			sugarbeet_SMV.phe 	- Phenotypic data of sugar beet dataset, trait ML
		
