# Supplementary material for: Heteroscedastic Ridge Regression Approaches for Genome-Wide Prediction With a Focus on Computational Efficiency and Accurate Effect Estimation
Source: G3 (Bethesda). 2014 Jan 21;4(3):539–46. doi: 10.1534/g3.113.010025 (PMC3962491; doi:10.1534/g3.113.010025)
Supplement: Supporting Information [file supp_g3.113.010025_FileS4.zip › FileS4/tab-2-crossa.R]

###########################################
################## S4 #####################
############### Table 2 ###################
# Data from Crossa et al. (2010) Genetics #
###########################################

# Prediction accuracies
# Set directories

rm(list=ls()) 
setwd("./SI/S4")               # insert your working directory in front of /SI/S4
st.output.dir <- "./output"
st.input.dir   <- "./data"

library(SelectionTools)   # load SelectionTools

st.set.num.threads(24)

############################
##### Cross validation #####
####### all traits #########
# RRWE RMLC RMLR RRWR RMLV #
############################

# 264 lines -> n.es=211 (80%), n.vs=53 (20%) for the traits WW_yield and SS_yield
# 284 lines -> n.es=228 (80%), n.vs=36 (20%) for all other traits

st.set.info.level(0)

na <- c("WW_flm","SS_flm","WW_flf","SS_flf","WW_asi","SS_asi","WW_yield","SS_yield") # 8 traits
hsq <- c(0.8, 0.8, 0.8, 0.8, 0.8, 0.8, 0.9, 0.9)                                     # heritabilities of the traits
es <- c(228, 228, 228, 228, 228, 228, 211, 211)                                      # size of estimation sets
co <- matrix(nrow=4,ncol=8)
colnames(co) <- na
rownames(co) <- c("RMLC", "RMLV", "RRWA", "RMLA")                                    # GWP approaches
                
n.cv <- 100                                                                          # number of cv runs
min.range <- 0.3 
r.rmlc <- r.rmlv <- r.rrwa <- r.rmla  <- rep(0,n.cv)

for (i in 1:8)                                                                      # for loop for reading marker and phenotypic data
{                                                                                   # of eight traits
  tr <- na[i];                                        
  tr.g <- paste("X_code_",tr,".pop",sep="")       
  tr.p <- paste("y_",tr,".phe",sep="")
  st.read.marker.data       (tr.g,data.set="e", format="t")                         # read marker data
  st.read.performance.data  (tr.p,data.set="e")                                     # read phenotypic data
# 
  for (j in 1:n.cv){                                                                # for loop for cross validation 
    gs.build.esvs(es[i],"e","es","vs")                                              # divide the data to estimation and validation set
#
    gs.esteff.rmlc(data.set="es")                                                   # estimate marker effects using BLUP
    bv.rmlc <- gs.estimate.gv (estimation.set = "es", prediction.set = "vs")        # predict genomic values of validation set
    r.y <- max(bv.rmlc[,2]) - min(bv.rmlc[,2])
    r.h <- max(bv.rmlc[,3]) - min(bv.rmlc[,3])
    if (r.h > (r.y*min.range) )
    r.rmlc[j] <- cor(bv.rmlc[2],bv.rmlc[3]) else r.rmlc[j] <- -2                    # correlation between observed and predicted phenotypic values
#
    gs.esteff.rmlv(data.set="es")                                                   # estimate marker effects using RMLV
    bv.rmlv <- gs.estimate.gv (estimation.set = "es", prediction.set = "vs")        
    r.y <- max(bv.rmlv[,2]) - min(bv.rmlv[,2])
    r.h <- max(bv.rmlv[,3]) - min(bv.rmlv[,3])
    if (r.h > (r.y*min.range) )
    r.rmlv[j] <- cor(bv.rmlv[2],bv.rmlv[3]) else r.rmlv[j] <- -2
#
    gs.esteff.rrwa(data.set="es", hsq=hsq[i])                                       # estimate marker effects using RRWA
    bv.rrwa <- gs.estimate.gv (estimation.set = "es", prediction.set = "vs")
    r.y <- max(bv.rrwa[,2]) - min(bv.rrwa[,2])
    r.h <- max(bv.rrwa[,3]) - min(bv.rrwa[,3])
    if (r.h > (r.y*min.range) )
    r.rrwa[j] <- cor(bv.rrwa[2],bv.rrwa[3]) else r.rrwa[j] <- -2
#
    gs.esteff.rmla(data.set="es")
    bv.rmla <- gs.estimate.gv (estimation.set = "es", prediction.set = "vs")        # estimate marker effects using RMLA
    r.y <- max(bv.rmla[,2]) - min(bv.rmla[,2])
    r.h <- max(bv.rmla[,3]) - min(bv.rmla[,3])
    if (r.h > (r.y*min.range) )
    r.rmla[j] <- cor(bv.rmla[2],bv.rmla[3]) else r.rmla[j] <- -2
    }
#
  r.rmlc <- r.rmlc[ !(-2 == r.rmlc) ]
  r.rmlv <- r.rmlv[ !(-2 == r.rmlv) ]
  r.rrwa <- r.rrwa[ !(-2 == r.rrwa) ]
  r.rmla <- r.rmla[ !(-2 == r.rmla) ]
#
  co[1,i]   <- mean(r.rmlc, na.rm=TRUE)                                             # average of the cv runs
  co[2,i]   <- mean(r.rmlv, na.rm=TRUE)
  co[3,i]   <- mean(r.rrwa, na.rm=TRUE)
  co[4,i]   <- mean(r.rmla, na.rm=TRUE)
#
}

co


##############################
##### Cross validation #######
####### all traits ###########
# BLR of Perez et al. (2010) #
##############################

library("BLR")  # load R package BLR for performing Bayesian LASSO

nI <- 1500      # number of iterations
bI <- 500       # burn in
n.cv <- 100     # number of cv runs

na <- c("WW_flm","SS_flm","WW_flf","SS_flf","WW_asi","SS_asi","WW_yield","SS_yield")  # traits
es <- c(228, 228, 228, 228, 228, 228, 211, 211)                                       # number of lines in the est. set (80%)
vs <- c(56, 56, 56, 56, 56, 56, 53, 53)                                               # number of lines in the val. set (20%)
tot <- c(284, 284, 284, 284, 284, 284, 264, 264)                                      # total number of lines


yhatCV <- numeric()
Cor.cv <- matrix(ncol=length(na), nrow=n.cv+1) 
rownames(Cor.cv) <- c(paste("n.cv=",1:n.cv,sep=""), "Pooled")
colnames(Cor.cv) <- na

for (i in 1:8)                                                                        # for loop for reading marker and phenotypic data
  {                                                                                   # of eight traits
  tr <- na[i];
  tr.g <- paste("X_code_",tr,".pop",sep="")
  tr.p <- paste("y_",tr,".phe",sep="")
  st.read.marker.data       (tr.g,data.set="e", format="t")
  pheno <- st.read.performance.data  (tr.p,data.set="e")
  #
   y <- pheno[,2]
   Z.st<- gs.build.Z(data.set="e") 
   Z <- Z.st[,2:ncol(Z.st)] 
   rownames(Z) <- Z.st[,1]
   X <- as.matrix(Z-1)
#
 for (j in 1:n.cv){
#
   sets <- c(rep(1,es[i]),rep(2,vs[i]))     # divide data in estimation (80%) and validation (20%) set
   sets <- sets[order(runif(tot[i]))]       # total number of lines 
   yNa <- y
   whichNa <- which(sets==2)  
   yNa[whichNa] <- NA
   fm <- BLR ( y=yNa,
               XL=X,
               prior=list(varE=list(df=4,S=1   ),  
               varU=list(df=4,S=1),                
               lambda=list(shape=0.6,rate=1e-4,    
               type='random',value=20)),
               nIter=nI,burnIn=bI,thin=10)
#
   yhatCV[whichNa] <-fm$yHat[fm$whichNa]
   Cor.cv[j,i] <- cor(fm$yHat[fm$whichNa],y[whichNa]) 
}
#
Cor.cv[n.cv+1,i] <- mean(Cor.cv[1:n.cv,i]) 
}

Cor.cv


#############################
##### Cross validation ######
####### all traits ##########
# HEM of Shen et al. (2013) #
#############################

library("bigRR")   # load R package bigRR

na <- c("WW_flm","SS_flm","WW_flf","SS_flf","WW_asi","SS_asi","WW_yield","SS_yield")
es <- c(228, 228, 228, 228, 228, 228, 211, 211)

st.set.info.level(0)

co <- matrix(nrow=1,ncol=8)
colnames(co) <- na
rownames(co) <- c("HEM")
                 
n.cv <- 100           # number of cv runs
min.range <- 0.3 
r.HEM <- rep(0,n.cv)

#
for (i in 1:8)
{
  tr <- na[i];
  tr.g <- paste("X_code_",tr,".pop",sep="")
  tr.p <- paste("y_",tr,".phe",sep="")
  st.read.marker.data       (tr.g,data.set="e", format="t")
  st.read.performance.data  (tr.p,data.set="e")
#
for (j in 1:n.cv){
   gs.build.esvs(es[i],"e","es","vs")
#
   pheno <- st.read.performance.data(tr.p, data.set="es")
   y <- pheno[,2]
   Z.st<- gs.build.Z(data.set="es") 
   Z <- Z.st[,2:ncol(Z.st)]
   rownames(Z) <- Z.st[,1]
   Z <- as.matrix(Z)
   X <- matrix(1,nrow=nrow(Z),ncol=1)
#
   SNP.BLUP <- bigRR(y=y,  X=X, Z=Z, only.estimates=FALSE,
                  family = gaussian(link = "identity"))
#
   HEM.result <- bigRR_update(SNP.BLUP, Z, 
                           family = gaussian(link = "identity"))
#
   Z.st.valid<- gs.build.Z(data.set="vs") 
   Z.valid <- Z.st.valid[,2:ncol(Z.st.valid)]
   rownames(Z.valid) <- Z.st.valid[,1]
   Z.valid <- as.matrix(Z.valid)
#
   y.predict <- as.numeric(HEM.result$beta + Z.valid %*% HEM.result$u)
#
   pheno.valid <- st.read.performance.data(tr.p, data.set="vs")
   y.valid <- pheno.valid[,2]
   r.HEM[j] <- cor(y.valid,y.predict)
}
#
  co[1,i]   <- mean(r.HEM)
}

co
