# Supplementary material for: Heteroscedastic Ridge Regression Approaches for Genome-Wide Prediction With a Focus on Computational Efficiency and Accurate Effect Estimation
Source: G3 (Bethesda). 2014 Jan 21;4(3):539–46. doi: 10.1534/g3.113.010025 (PMC3962491; doi:10.1534/g3.113.010025)
Supplement: Supporting Information [file supp_g3.113.010025_FileS4.zip › FileS4/tab-2-perez.R]

###########################################
################## S4 #####################
############### Table 2 ###################
# Data from Perez-Rodiguez et al. (2012) #
###########################################

# Prediction accuracies
# Set directories

rm(list=ls())
setwd("./SI/S4")              # insert your working directory in front of /SI/S4
st.output.dir <- "./output"
st.input.dir   <- "./data"

library(SelectionTools)   # load SelectionTools

############################
##### Cross validation #####
## traits: DTH and yield ###
# RRWE RMLC RMLR RRWR RMLV #
############################

na <-c("YLD_avg","DTH_avg")                                    # two traits: yield (YLD) and days to heading (DTH)
hsq <- c(0.8,0.9)                                              # heritabilities of the traits
co <- matrix(nrow=4,ncol=2)
colnames(co) <- na                                             # two traits: yield (YLD) and days to heading (DTH)
rownames(co) <- c("RMLC", "RMLV", "RRWA", "RMLA")              # GWP approaches

n.cv <- 100                                                    # number of cv runs
min.range <- 0.3 
r.rmlc <- r.rmlv <- r.rrwa <- r.rmla  <- rep(0,n.cv)


for (i in 1:2)                                                                      # for loop for reading marker and phenotypic data
{                                                                                   # of two traits
  tr <- na[i];                                       
  tr.g <- paste("X_",tr,".pop",sep="")       
  tr.p <- paste("y_",tr,".phe",sep="")
  st.read.marker.data       (tr.g,data.set="e", format="m")                         # read marker data
  st.read.performance.data  (tr.p,data.set="e")                                     # read phenotypic data
# 
  for (j in 1:n.cv){                                                                # for loop for cross validation
    gs.build.esvs(245,"e","es","vs")                                                # divide the data to est. and val. set
#                                                                                   # 80% of 306 = 245 in est. set
    gs.esteff.rmlc(data.set="es")                                                   # estimate marker effects using BLUP
    bv.rmlc <- gs.estimate.gv (estimation.set = "es", prediction.set = "vs")        # predict genomic values of validation set
    r.y <- max(bv.rmlc[,2]) - min(bv.rmlc[,2])                                      
    r.h <- max(bv.rmlc[,3]) - min(bv.rmlc[,3])
    if (r.h > (r.y*min.range) )
    r.rmlc[j] <- cor(bv.rmlc[2],bv.rmlc[3]) else r.rmlc[j] <- -2                    # correlation between observed and predicted phenotypic values
#
    gs.esteff.rmlv(data.set="es")                                                   # estimate marker effects using RMLV
    bv.rmlv <- gs.estimate.gv (estimation.set = "es", prediction.set = "vs")        
    r.y <- max(bv.rmlv[,2]) - min(bv.rmlv[,2])
    r.h <- max(bv.rmlv[,3]) - min(bv.rmlv[,3])
    if (r.h > (r.y*min.range) )
    r.rmlv[j] <- cor(bv.rmlv[2],bv.rmlv[3]) else r.rmlv[j] <- -2
 #
    gs.esteff.rrwa(data.set="es", hsq=hsq[i])                                       # estimate marker effects using RRWA
    bv.rrwa <- gs.estimate.gv (estimation.set = "es", prediction.set = "vs")
    r.y <- max(bv.rrwa[,2]) - min(bv.rrwa[,2])
    r.h <- max(bv.rrwa[,3]) - min(bv.rrwa[,3])
    if (r.h > (r.y*min.range) )
    r.rrwa[j] <- cor(bv.rrwa[2],bv.rrwa[3]) else r.rrwa[j] <- -2
#
    gs.esteff.rmla(data.set="es")                                                   # estimate marker effects using RMLA
    bv.rmla <- gs.estimate.gv (estimation.set = "es", prediction.set = "vs")
    r.y <- max(bv.rmla[,2]) - min(bv.rmla[,2])
    r.h <- max(bv.rmla[,3]) - min(bv.rmla[,3])
    if (r.h > (r.y*min.range) )
    r.rmla[j] <- cor(bv.rmla[2],bv.rmla[3]) else r.rmla[j] <- -2
    }
#
  r.rmlc <- r.rmlc[ !(-2 == r.rmlc) ]
  r.rmlv <- r.rmlv[ !(-2 == r.rmlv) ]
  r.rrwa <- r.rrwa[ !(-2 == r.rrwa) ]
  r.rmla <- r.rmla[ !(-2 == r.rmla) ]
#  
  co[1,i]   <- mean(r.rmlc)              # average of the cv runs
  co[2,i]   <- mean(r.rmlv)
  co[3,i]   <- mean(r.rrwa)
  co[4,i]   <- mean(r.rmla)
#
}

co


##############################
##### Cross validation #######
### traits: DTH and yield ####
# BLR of Perez et al. (2010) #
##############################

library("BLR")  # load R package BLR for performing Bayesian LASSO

nI <- 1500      # number of iterations
bI <- 500       # burn in
n.cv <- 100     # number of cv runs

na <-c("YLD_avg","DTH_avg")  

yhatCV <- numeric()
Cor.cv <- matrix(ncol=length(na), nrow=n.cv+1)
rownames(Cor.cv) <- c(paste("n.cv=",1:n.cv,sep=""), "Pooled")
colnames(Cor.cv) <- na

for (i in 1:2)                                                                      # for loop for reading marker and phenotypic data
{                                                                                   # of two traits
  tr <- na[i];
  tr.g <- paste("X_",tr,".pop",sep="")       
  tr.p <- paste("y_",tr,".phe",sep="")
  tr.r <- paste("/home/home01/pg/hofheinz-n/GenomicSelection/SelectionTools/data/Perez-Rodr/",tr,".RData",sep="")
  load(tr.r, .GlobalEnv)
  st.read.marker.data(tr.g,data.set="e", format="m")                                     
  pheno <- st.read.performance.data(tr.p,data.set="e")                                    
#
   y <- pheno[,2]                                                                         
   X <- Markers
#
   for (j in 1:n.cv){
#
   sets <- c(rep(1,245),rep(2,61))        # divide data in estimation (80%) and validation (20%) set
   sets <- sets[order(runif(306))]        # total of 306 lines
   yNa <- y
   whichNa <- which(sets==2)             
   yNa[whichNa] <- NA
   fm <- BLR ( y=yNa,
               XL=X,
               prior=list(varE=list(df=4,S=1   ),  
               varU=list(df=4,S=0.25),             
               lambda=list(shape=0.6,rate=1e-4,   
               type='random',value=20)),
               nIter=nI,burnIn=bI,thin=10)
#
   yhatCV[whichNa] <-fm$yHat[fm$whichNa]
   Cor.cv[j,i] <- cor(fm$yHat[fm$whichNa],y[whichNa]) 
}
#
Cor.cv[n.cv+1,i] <- mean(Cor.cv[1:n.cv,i])
}

Cor.cv

##############################
##### Cross validation #######
### traits: DTH and yield ####
# HEM of Shen et al. (2013) ##
##############################

library("bigRR")   # load R package bigRR

na <- c("YLD_avg","DTH_avg")

st.set.info.level(0)

co <- matrix(nrow=1,ncol=2)
colnames(co) <- na
rownames(co) <- c("HEM")
                 
n.cv <- 100                 # number of cv runs
min.range <- 0.3 
r.HEM <- rep(0,n.cv)

#
for (i in 1:2)
{
  tr <- na[i];
  tr.g <- paste("X_",tr,".pop",sep="")
  tr.p <- paste("y_",tr,".phe",sep="")
  st.read.marker.data       (tr.g,data.set="e", format="m")
  st.read.performance.data  (tr.p,data.set="e")
#
for (j in 1:n.cv){
   gs.build.esvs(245,"e","es","vs")
#
   pheno <- st.read.performance.data(tr.p, data.set="es")
   y <- pheno[,2]
   Z.st<- gs.build.Z(data.set="es") 
   Z <- Z.st[,2:ncol(Z.st)]
   rownames(Z) <- Z.st[,1]
   Z <- as.matrix(Z)
   X <- matrix(1,nrow=nrow(Z),ncol=1)
#
   SNP.BLUP <- bigRR(y=y,  X=X, Z=Z, only.estimates=FALSE,
                     family = gaussian(link = "identity"))
#
   HEM.result <- bigRR_update(SNP.BLUP, Z, 
                              family = gaussian(link = "identity"))
#
   Z.st.valid<- gs.build.Z(data.set="vs") 
   Z.valid <- Z.st.valid[,2:ncol(Z.st.valid)]
   rownames(Z.valid) <- Z.st.valid[,1]
   Z.valid <- as.matrix(Z.valid)
#
   y.predict <- as.numeric(HEM.result$beta + Z.valid %*% HEM.result$u)
#
   pheno.valid <- st.read.performance.data(tr.p, data.set="vs")
   y.valid <- pheno.valid[,2]
   r.HEM[j] <- cor(y.valid,y.predict)
}
#
  co[1,i]   <- mean(r.HEM)
}

co
